# Supplementary material for: Cdc48-like protein of actinobacteria (Cpa) is a novel proteasome interactor in mycobacteria and related organisms
Source: eLife. 2018 May 29;7:e34055. doi: 10.7554/eLife.34055 (PMC6017811; doi:10.7554/eLife.34055)
Supplement: Figure 9—source data 1. [file elife-34055-fig9-data1.xlsx]

## Sheet: standard condition
	ProteinName	TopProteinName	nrPeptides	effectSize	p.ord	p.mod	q.ord	q.mod	log2FC	nrNAs	20170929_04_62768_msm_cyes_wt3_e1.raw	20170929_13_62769_msm_cyes_wt4_e1.raw	20170929_16_62767_msm_cyes_wt2_e1.raw	20170929_20_62770_msm_cyes_wt5_e1.raw	20170929_24_62766_msm_cyes_wt1_e1.raw	20170929_03_62774_msm_cyes_del4_e1.raw	20170929_05_62771_msm_cyes_del1_e1.raw	20170929_06_62773_msm_cyes_del3_e1.raw	20170929_14_62775_msm_cyes_del5_e1.raw	20170929_21_62772_msm_cyes_del2_e1.raw	20170929_04_62768_msm_cyes_wt3_e1.transformed	20170929_13_62769_msm_cyes_wt4_e1.transformed	20170929_16_62767_msm_cyes_wt2_e1.transformed	20170929_20_62770_msm_cyes_wt5_e1.transformed	20170929_24_62766_msm_cyes_wt1_e1.transformed	20170929_03_62774_msm_cyes_del4_e1.transformed	20170929_05_62771_msm_cyes_del1_e1.transformed	20170929_06_62773_msm_cyes_del3_e1.transformed	20170929_14_62775_msm_cyes_del5_e1.transformed	20170929_21_62772_msm_cyes_del2_e1.transformed
1	REV__sp|O60290|ZN862_HUMAN	REV__sp|O60290|ZN862_HUMAN	2	1.55531	0.282674	0.190999	0.420986	0.378665	1.55531	3	24342000	8393000	5499300	8834400	NA	15097000	NA	NA	6206600	184480000	-0.872566	-3.18585	-3.61459	-3.04985	NA	-1.80969	NA	NA	-2.91415	1.34763
2	REV__sp|P16615|AT2A2_HUMAN;REV__sp|O14983|AT2A1_HUMAN	REV__sp|P16615|AT2A2_HUMAN	2	NA	NA	NA	NA	NA	NA	5	18607000	34188000	34732000	49768000	35492000	NA	NA	NA	NA	NA	-1.26611	-1.11852	-0.956183	-0.529667	-1.23737	NA	NA	NA	NA	NA
3	REV__sp|P33527|MRP1_HUMAN	REV__sp|P33527|MRP1_HUMAN	2	-0.467564	0.550889	0.499441	0.530932	0.541133	-0.467564	0	31801000	38577000	16108000	52442000	51685000	11637000	6584600	44528000	65689000	24553000	-0.481029	-0.940733	-2.06445	-0.45337	-0.691548	-2.17808	-3.43133	-0.243766	0.447336	-1.56311
4	REV__sp|P52701|MSH6_HUMAN	REV__sp|P52701|MSH6_HUMAN	2	0.543587	0.137324	0.100626	0.319241	0.283093	0.543587	0	116130000	201670000	168420000	103140000	260360000	369340000	263340000	108890000	174640000	245250000	1.41622	1.49385	1.32108	0.532679	1.65652	2.71504	1.77533	1.04885	1.84047	1.7586
5	REV__sp|P54098|DPOG1_HUMAN	REV__sp|P54098|DPOG1_HUMAN	2	0.414403	0.135882	0.106861	0.318162	0.28725	0.414403	0	15389000	36938000	25662000	34653000	29477000	28239000	29174000	50603000	20442000	38722000	-1.54426	-1.00464	-1.39273	-1.05739	-1.50704	-0.923479	-1.33023	-0.0588949	-1.21586	-0.905574
6	REV__sp|P54855|UDB15_HUMAN	REV__sp|P54855|UDB15_HUMAN	2	-0.667845	0.328483	0.269573	0.441663	0.426795	-0.667845	0	34452000	16142000	33801000	18214000	12730000	39794000	10648000	6411900	7277600	11019000	-0.363742	-2.22315	-0.995375	-1.99506	-2.72639	-0.438045	-2.7529	-3.04513	-2.68735	-2.71951
7	REV__sp|P98161|PKD1_HUMAN	REV__sp|P98161|PKD1_HUMAN	2	NA	NA	NA	NA	NA	NA	5	17537000	59581000	5062400	44699000	47825000	NA	NA	NA	NA	NA	-1.35286	-0.300902	-3.734	-0.686269	-0.804267	NA	NA	NA	NA	NA
8	REV__sp|Q01484|ANK2_HUMAN	REV__sp|Q01484|ANK2_HUMAN	2	-0.132783	0.849114	0.827242	0.606059	0.636641	-0.132783	1	1427200	3375600	13416000	4123300	3437500	2475900	1945400	6764700	NA	3037500	-5.02749	-4.52654	-2.32822	-4.16072	-4.62764	-4.36824	-5.15233	-2.9677	NA	-4.57935
9	REV__sp|Q14008|CKAP5_HUMAN	REV__sp|Q14008|CKAP5_HUMAN	2	0.617834	0.295186	0.238364	0.42614	0.406126	0.617834	0	7996600	10226000	11614000	2198300	9099600	14743000	13206000	10376000	4360800	8593800	-2.50318	-2.89508	-2.53627	-5.07765	-3.21394	-1.84327	-2.449	-2.34934	-3.41704	-3.07829
10	REV__sp|Q6P1J6|PLB1_HUMAN	REV__sp|Q6P1J6|PLB1_HUMAN	2	-0.14369	0.687316	0.654281	0.572533	0.591465	-0.14369	1	3043900	5055600	2793100	3636200	4388300	NA	6367800	2987500	1798800	2095200	-3.91801	-3.93199	-4.59178	-4.34399	-4.27301	NA	-3.47858	-4.1491	-4.67872	-5.11538
11	REV__sp|Q7LBC6|KDM3B_HUMAN	REV__sp|Q7LBC6|KDM3B_HUMAN	3	0.351346	0.362616	0.304082	0.464689	0.450487	0.351346	2	8018900	24109000	19510000	9569600	12282000	15191000	NA	11996000	NA	18338000	-2.4991	-1.63266	-1.78807	-2.93332	-2.77842	-1.80091	NA	-2.13963	NA	-1.98435
12	REV__sp|Q7Z2Y8|GVIN1_HUMAN	REV__sp|Q7Z2Y8|GVIN1_HUMAN	2	1.12649	0.0342846	0.0175006	0.174058	0.123688	1.12649	0	1948200	9409800	4932500	4856800	10514000	14926000	8577000	16463000	4731500	10512000	-4.57166	-3.01752	-3.77149	-3.92204	-3.00413	-1.82581	-3.05819	-1.68206	-3.30079	-2.7875
13	REV__sp|Q8IVF4|DYH10_HUMAN	REV__sp|Q8IVF4|DYH10_HUMAN	2	-2.83702	0.00681857	0.00181588	0.0756197	0.0340647	-2.83702	1	131000000	69135000	137400000	18205000	133660000	NA	8812500	6853300	7655100	21136000	1.59271	-0.0819863	1.02746	-1.99578	0.688238	NA	-3.01996	-2.94889	-2.61529	-1.7794
14	REV__sp|Q8TE73|DYH5_HUMAN	REV__sp|Q8TE73|DYH5_HUMAN	2	-6.65782	0.00164229	2.98371e-05	0.0322184	0.00195893	-6.65782	5	NA	58108000	26620000	31337000	66410000	NA	NA	NA	255370	NA	NA	-0.33775	-1.33986	-1.20402	-0.327509	NA	NA	NA	-7.46011	NA
15	REV__sp|Q96JB1|DYH8_HUMAN	REV__sp|Q96JB1|DYH8_HUMAN	2	NA	NA	NA	NA	NA	NA	5	26602000	82573000	59126000	46945000	56600000	NA	NA	NA	NA	NA	-0.742515	0.179465	-0.188811	-0.614798	-0.559628	NA	NA	NA	NA	NA
16	REV__sp|Q96RT8|GCP5_HUMAN	REV__sp|Q96RT8|GCP5_HUMAN	2	NA	NA	NA	NA	NA	NA	5	13326000	24868000	14924000	12029000	11681000	NA	NA	NA	NA	NA	-1.7551	-1.58703	-2.17457	-2.59987	-2.85127	NA	NA	NA	NA	NA
17	REV__sp|Q9NZN5|ARHGC_HUMAN	REV__sp|Q9NZN5|ARHGC_HUMAN	2	-2.0209	0.00030835	5.31862e-05	0.0130488	0.00264492	-2.0209	0	66972000	134410000	60224000	44953000	98488000	20806000	15718000	13738000	17275000	15413000	0.60993	0.896621	-0.16227	-0.678008	0.244786	-1.35577	-2.20321	-1.94363	-1.45569	-2.23515
18	REV__sp|Q9UFH2|DYH17_HUMAN	REV__sp|Q9UFH2|DYH17_HUMAN	2	-1.24099	0.00219391	0.000593881	0.0378852	0.015707	-1.24099	2	6417400	17844000	12405000	15365000	11447000	NA	NA	4850800	2858600	5451000	-2.82544	-2.0756	-2.44123	-2.24303	-2.88066	NA	NA	-3.44845	-4.01875	-3.73535
19	REV__sp|Q9UQ35|SRRM2_HUMAN	REV__sp|Q9UQ35|SRRM2_HUMAN	2	0.420049	0.750572	0.699332	0.591994	0.60856	0.420049	3	5644300	5511000	5651700	61884000	6975400	4684300	NA	NA	18265000	NA	-3.01347	-3.80503	-3.57516	-0.21202	-3.59999	-3.46588	NA	NA	-1.37629	NA
20	REV__sp|Q9Y4B4|ARIP4_HUMAN	REV__sp|Q9Y4B4|ARIP4_HUMAN	2	-3.18959	0.0116594	0.00164829	0.101946	0.0321155	-3.18959	4	6085100	22690000	8659200	8315700	7650600	NA	NA	814700	NA	NA	-2.90333	-1.72195	-2.95974	-3.13806	-3.46582	NA	NA	-6.02737	NA	NA
21	REV__tr|A0QRV5|A0QRV5_MYCS2	REV__tr|A0QRV5|A0QRV5_MYCS2	2	0.188606	0.581751	0.559683	0.540029	0.562277	0.188606	5	NA	90418000	81434000	129490000	124000000	NA	NA	NA	78216000	NA	NA	0.313061	0.272935	0.86436	0.579297	NA	NA	NA	0.696019	NA
22	sp|A0FGR8|ESYT2_HUMAN	sp|A0FGR8|ESYT2_HUMAN	2	0.577806	0.112648	0.0752823	0.287537	0.244027	0.577806	2	25610000	39590000	45757000	45185000	35577000	66752000	NA	27157000	44728000	NA	-0.798183	-0.90258	-0.558537	-0.670504	-1.2339	0.293997	NA	-0.958552	-0.100249	NA
23	sp|A0QND6|DPO3B_MYCS2	sp|A0QND6|DPO3B_MYCS2	20	0.0313957	0.702244	0.772399	0.576798	0.628166	0.0313957	0	871860000	1343400000	1464700000	1575000000	1461400000	1213900000	1513100000	1230300000	997980000	1529700000	4.36916	4.28516	4.44093	4.50662	4.1617	4.39896	4.24331	4.55376	4.32386	4.40065
24	sp|A0QND8|RECF_MYCS2	sp|A0QND8|RECF_MYCS2	3	-0.676414	0.164993	0.119949	0.346829	0.303819	-0.676414	0	4897600	13388000	5853200	8694700	16118000	2397800	3324000	9754200	3375700	8745600	-3.22133	-2.4985	-3.52463	-3.07309	-2.3837	-4.4136	-4.39619	-2.43867	-3.78185	-3.05302
25	sp|A0QNE0|GYRB_MYCS2;tr|A0QRT3|A0QRT3_MYCS2	sp|A0QNE0|GYRB_MYCS2	23	-0.269995	0.171738	0.158448	0.354615	0.346129	-0.269995	0	163070000	284340000	332920000	318130000	532660000	214300000	267500000	276230000	174770000	245430000	1.91348	1.99952	2.304	2.17474	2.69603	1.94469	1.79745	2.39447	1.84153	1.75966
26	sp|A0QNF5|CWSA_MYCS2	sp|A0QNF5|CWSA_MYCS2	3	0.337529	0.0508191	0.0501329	0.204528	0.205241	0.337529	0	76417000	186360000	125480000	114150000	182000000	122080000	209320000	135090000	105280000	205390000	0.803184	1.37763	0.896563	0.680542	1.13655	1.14835	1.45127	1.36051	1.11939	1.5026
27	sp|A0QNG1|PKNB_MYCS2	sp|A0QNG1|PKNB_MYCS2	13	-0.281849	0.108494	0.105828	0.281399	0.285838	-0.281849	0	128140000	234900000	189490000	194870000	250920000	119690000	195490000	145350000	155510000	126850000	1.56037	1.71836	1.49111	1.46022	1.60289	1.12037	1.35479	1.46632	1.67517	0.807059
28	sp|A0QNG3|PBPA_MYCS2	sp|A0QNG3|PBPA_MYCS2	5	-0.245909	0.561933	0.518232	0.533829	0.544186	-0.245909	0	8075100	33229000	39718000	32533000	20610000	23608000	29202000	16466000	11229000	12302000	-2.48887	-1.1604	-0.762695	-1.14942	-2.02669	-1.17697	-1.32888	-1.6818	-2.06943	-2.56055
29	sp|A0QNG6|FHAB_MYCS2	sp|A0QNG6|FHAB_MYCS2	5	-0.105915	0.582721	0.572284	0.540029	0.566521	-0.105915	0	20915000	29402000	26235000	19884000	40141000	17472000	24894000	23620000	20746000	21730000	-1.09483	-1.34051	-1.36087	-1.86717	-1.05862	-1.60293	-1.55417	-1.16026	-1.19482	-1.7394
30	sp|A0QNH4|SAEA_MYCS2	sp|A0QNH4|SAEA_MYCS2	8	-0.0284548	0.697142	0.783316	0.576326	0.629946	-0.0284548	0	32571000	46162000	51765000	51119000	58332000	39916000	49066000	39053000	33898000	44865000	-0.445984	-0.676516	-0.380588	-0.49062	-0.515856	-0.433713	-0.596404	-0.433416	-0.495258	-0.693046
31	sp|A0QNH5|SAEB_MYCS2	sp|A0QNH5|SAEB_MYCS2	3	-0.0577195	0.848281	0.834804	0.606031	0.637608	-0.0577195	0	5651700	10671000	17306000	6970700	10938000	9296600	10436000	8533500	4249400	8628300	-3.01156	-2.83238	-1.96097	-3.39527	-2.94671	-2.49585	-2.78129	-2.63194	-3.45391	-3.07251
32	sp|A0QNH6|SAEC_MYCS2	sp|A0QNH6|SAEC_MYCS2	2	0.158941	0.378926	0.372013	0.471541	0.495251	0.158941	0	5785900	7210200	5265900	9388900	8946800	6619500	8873500	7302000	4227400	8101400	-2.97718	-3.40944	-3.67715	-2.96111	-3.23853	-2.9765	-3.01022	-2.85722	-3.4613	-3.16345
33	sp|A0QNI7|ESPG1_MYCS2	sp|A0QNI7|ESPG1_MYCS2	6	0.561432	0.0973228	0.0683747	0.270852	0.234976	0.561432	0	15710000	53507000	23046000	46035000	35746000	38146000	31812000	51568000	39967000	48317000	-1.51402	-0.459173	-1.54781	-0.643334	-1.22702	-0.497902	-1.20804	-0.0315883	-0.260601	-0.58606
34	sp|A0QNI9|ECCA1_MYCS2	sp|A0QNI9|ECCA1_MYCS2	22	-0.154633	0.190279	0.240223	0.369102	0.406438	-0.154633	0	606350000	873140000	711980000	702730000	1081400000	625730000	772340000	632650000	532970000	760590000	3.83718	3.65095	3.40044	3.3301	3.72438	3.46114	3.29408	3.59235	3.43014	3.39216
35	sp|A0QNJ0|ECCB1_MYCS2	sp|A0QNJ0|ECCB1_MYCS2	6	-0.110477	0.500064	0.503243	0.520483	0.541133	-0.110477	0	12244000	23904000	18357000	15823000	23167000	12704000	14723000	18430000	11286000	17172000	-1.87914	-1.64523	-1.87593	-2.20021	-1.85685	-2.05393	-2.29552	-1.51891	-2.06221	-2.07917
36	sp|A0QNJ2|ECC1B_MYCS2	sp|A0QNJ2|ECC1B_MYCS2	4	-0.446357	0.195518	0.154124	0.372166	0.341538	-0.446357	0	11110000	31483000	17241000	21355000	32847000	12848000	12641000	10748000	7596100	33864000	-2.0215	-1.23985	-1.9664	-1.76312	-1.34984	-2.03798	-2.51072	-2.29843	-2.62632	-1.09906
37	sp|A0QNJ5|ESXB_MYCS2	sp|A0QNJ5|ESXB_MYCS2	4	0.785559	0.365833	0.305239	0.466477	0.450751	0.785559	0	1340700	2401700	4104900	1742200	6402300	7723300	4136500	9104400	441180	7212400	-5.11908	-5.02759	-4.03641	-5.41665	-3.72449	-2.75824	-4.08751	-2.53833	-6.68113	-3.33122
38	sp|A0QNJ6|ESXA_MYCS2	sp|A0QNJ6|ESXA_MYCS2	3	-0.193664	0.613942	0.569166	0.546621	0.566258	-0.193664	2	4892500	12450000	13499000	21251000	24220000	9261300	11538000	9569900	NA	NA	-3.22286	-2.60542	-2.31932	-1.77024	-1.7923	-2.50124	-2.63959	-2.46625	NA	NA
39	sp|A0QNL1|MYCP1_MYCS2	sp|A0QNL1|MYCP1_MYCS2	2	-0.276097	0.528852	0.482327	0.5262	0.539897	-0.276097	0	29966000	24789000	21993000	11090000	23923000	7922600	15594000	20147000	16522000	20292000	-0.568089	-1.59172	-1.61527	-2.71835	-1.81022	-2.72219	-2.21439	-1.39015	-1.51919	-1.83822
40	sp|A0QNM2|Y095_MYCS2	sp|A0QNM2|Y095_MYCS2	5	0.100046	0.854591	0.836771	0.607393	0.637608	0.100046	0	13670000	11040000	12160000	32713000	57768000	16510000	26662000	30927000	6783500	26690000	-1.71776	-2.78235	-2.47	-1.14137	-0.529965	-1.68307	-1.45732	-0.770642	-2.78752	-1.44266
41	sp|A0QNZ7|MGLL_MYCS2	sp|A0QNZ7|MGLL_MYCS2	11	-0.125115	0.149584	0.261474	0.330269	0.423873	-0.125115	0	93868000	177290000	154930000	132910000	181020000	112100000	164590000	103460000	87704000	149190000	1.10447	1.30419	1.20066	0.902364	1.1287	1.02765	1.11193	0.974904	0.859146	1.04119
42	sp|A0QP32|PCKG_MYCS2	sp|A0QP32|PCKG_MYCS2	22	-0.031121	0.832517	0.83828	0.605331	0.637608	-0.031121	0	570160000	807490000	602700000	905710000	822090000	630980000	818480000	720640000	537550000	685340000	3.74704	3.53589	3.16009	3.70002	3.32624	3.47297	3.37598	3.78059	3.44233	3.2418
43	sp|A0QP90|G6PD_MYCS2	sp|A0QP90|G6PD_MYCS2	15	-0.899645	0.00210138	0.000891813	0.0375467	0.0218533	-0.899645	0	101870000	194170000	120800000	243830000	286360000	89625000	110010000	60783000	77105000	99163000	1.22431	1.43806	0.841737	1.78698	1.79475	0.710988	0.543256	0.206068	0.675636	0.451657
44	sp|A0QPF9|RMLA_MYCS2	sp|A0QPF9|RMLA_MYCS2	10	0.127231	0.402686	0.41515	0.481812	0.514296	0.127231	0	28112000	59584000	41778000	36284000	45145000	32900000	45333000	41179000	36212000	44002000	-0.661642	-0.300828	-0.689759	-0.990336	-0.888014	-0.707279	-0.708098	-0.356791	-0.401174	-0.72108
45	sp|A0QPN1|TOPOM_MYCS2	sp|A0QPN1|TOPOM_MYCS2	10	-0.461523	0.217658	0.172479	0.388537	0.361709	-0.461523	0	51933000	83240000	64425000	101470000	162780000	92256000	57578000	59665000	48329000	35494000	0.237399	0.191307	-0.0650078	0.508881	0.974469	0.751935	-0.370599	0.179232	0.0100739	-1.03121
46	sp|A0QPN2|TOPON_MYCS2	sp|A0QPN2|TOPON_MYCS2	7	-0.308771	0.263933	0.227196	0.416015	0.399433	-0.308771	0	67691000	85327000	72525000	107870000	192450000	67796000	99748000	77810000	61447000	54763000	0.625573	0.227757	0.105816	0.598048	1.21762	0.31596	0.405035	0.563053	0.352223	-0.405312
47	sp|A0QQ37|Y614_MYCS2	sp|A0QQ37|Y614_MYCS2	5	-0.0463995	0.509191	0.649056	0.522209	0.589443	-0.0463995	0	83641000	152550000	130030000	129000000	190220000	106150000	138570000	104390000	99817000	139390000	0.935499	1.08297	0.94794	0.858833	1.2007	0.950468	0.869039	0.987839	1.04347	0.943121
48	sp|A0QQ98|DCD_MYCS2	sp|A0QQ98|DCD_MYCS2	4	-0.259607	0.0188089	0.0411802	0.13208	0.188692	-0.259607	0	92121000	134860000	124970000	129430000	153900000	101050000	104000000	84668000	83448000	103230000	1.07695	0.90154	0.890689	0.863685	0.893005	0.880787	0.463957	0.685153	0.788272	0.50967
49	sp|A0QQC8|DNAK_MYCS2	sp|A0QQC8|DNAK_MYCS2	52	-0.0549398	0.502013	0.612226	0.521163	0.578262	-0.0549398	0	7259900000	12225000000	10939000000	11522000000	11182000000	9107100000	12893000000	8850400000	8468400000	11446000000	7.47382	7.53565	7.34114	7.40772	7.11681	7.25091	7.2675	7.40607	7.37053	7.30542
50	sp|A0QQH5|RIP2_MYCS2	sp|A0QQH5|RIP2_MYCS2	2	0.365384	0.310361	0.262637	0.432371	0.425351	0.365384	0	1291900	3173600	1616700	2509000	3199700	1128400	4224700	2838300	2852500	2006300	-5.17339	-4.61737	-5.38043	-4.88493	-4.73174	-5.48031	-4.05773	-4.22316	-4.0218	-5.17795
51	sp|A0QQH7|PURA_MYCS2	sp|A0QQH7|PURA_MYCS2	13	0.17714	0.261984	0.270017	0.415476	0.426795	0.17714	0	802140000	1033400000	878260000	996970000	1351100000	818190000	1423900000	1207100000	800500000	1232200000	4.24708	3.89899	3.70319	3.83997	4.04773	3.84067	4.15755	4.52624	4.0097	4.08851
52	sp|A0QQJ4|FGD_MYCS2	sp|A0QQJ4|FGD_MYCS2	19	-0.0259424	0.808422	0.834408	0.60253	0.637608	-0.0259424	0	2363600000	3573600000	3430600000	3675400000	3273300000	3173600000	3961700000	2834400000	2202500000	3502000000	5.83004	5.72528	5.66853	5.742	5.33276	5.75902	5.60191	5.76015	5.45173	5.5961
53	sp|A0QQK1|ACKA_MYCS2	sp|A0QQK1|ACKA_MYCS2	8	0.149408	0.542465	0.515859	0.529006	0.544072	0.149408	0	33088000	82906000	83469000	75058000	50637000	51890000	74411000	46600000	70103000	66509000	-0.422916	0.185389	0.308537	0.0693414	-0.721297	-0.0624346	-0.00859834	-0.178021	0.539994	-0.124843
54	sp|A0QQK3|PKNG_MYCS2	sp|A0QQK3|PKNG_MYCS2	17	0.239127	0.631995	0.591317	0.553844	0.571222	0.239127	0	21717000	28065000	24473000	20509000	59153000	23710000	33127000	81356000	15593000	21782000	-1.03971	-1.40901	-1.46116	-1.82205	-0.495559	-1.17087	-1.15087	0.627472	-1.60164	-1.73595
55	sp|A0QQK7|THIE_MYCS2	sp|A0QQK7|THIE_MYCS2	9	0.100458	0.55404	0.553642	0.532225	0.559367	0.100458	0	191870000	300570000	298790000	322190000	235940000	259620000	280510000	286030000	209840000	282430000	2.15171	2.08123	2.14799	2.19323	1.5135	2.21618	1.86448	2.44487	2.10208	1.96232
56	sp|A0QQL0|THIG_MYCS2	sp|A0QQL0|THIG_MYCS2	9	0.126194	0.398901	0.413474	0.479423	0.51416	0.126194	0	493740000	538850000	648220000	625660000	632420000	535120000	861740000	597940000	397060000	698350000	3.53624	2.9405	3.26511	3.16075	2.94534	3.23976	3.44868	3.51079	3.01072	3.26894
57	sp|A0QQP8|DEF_MYCS2	sp|A0QQP8|DEF_MYCS2	4	0.126065	0.515926	0.503808	0.524103	0.541161	0.126065	0	43835000	63535000	82024000	74320000	68680000	59018000	114620000	46501000	39374000	84151000	-0.0109192	-0.206323	0.283347	0.0549364	-0.2787	0.119726	0.6012	-0.181095	-0.281899	0.214733
58	sp|A0QQQ2|GCS21_MYCS2	sp|A0QQQ2|GCS21_MYCS2	4	0.3657	0.164383	0.134939	0.346452	0.323624	0.3657	0	13506000	18924000	16133000	23994000	15578000	15990000	19736000	27581000	17474000	18154000	-1.73544	-1.9891	-2.06221	-1.59326	-2.43319	-1.72837	-1.8819	-0.936157	-1.43937	-1.99891
59	sp|A0QQS6|PSD_MYCS2	sp|A0QQS6|PSD_MYCS2	3	-0.514133	0.00308192	0.00320151	0.0476539	0.0470706	-0.514133	0	31441000	53405000	45418000	57451000	83997000	28121000	42589000	32661000	22362000	38846000	-0.497706	-0.461982	-0.569263	-0.32038	0.0136625	-0.929405	-0.796232	-0.691786	-1.08795	-0.90096
60	sp|A0QQU5|CH601_MYCS2	sp|A0QQU5|CH601_MYCS2	53	-0.0289699	0.800814	0.822807	0.60053	0.635517	-0.0289699	0	28050000000	40045000000	41202000000	41308000000	40090000000	34605000000	44372000000	37474000000	30280000000	44180000000	9.4537	9.28216	9.25399	9.26908	8.97101	9.14014	9.01202	9.49222	9.1859	9.25481
61	sp|A0QQZ3|MURB_MYCS2	sp|A0QQZ3|MURB_MYCS2	3	-0.120525	0.271963	0.338592	0.418368	0.470517	-0.120525	0	11335000	20174000	15038000	20323000	20932000	15011000	14337000	12974000	10507000	16332000	-1.99213	-1.89495	-2.16359	-1.83533	-2.00418	-1.81778	-2.33302	-2.02634	-2.16411	-2.15156
62	sp|A0QQZ8|MSHA_MYCS2	sp|A0QQZ8|MSHA_MYCS2	3	-0.469588	0.0110527	0.00997523	0.100987	0.0942242	-0.469588	0	5172400	12153000	11704000	13906000	14888000	6919600	7842900	5932500	5008000	8659600	-3.14137	-2.64096	-2.52513	-2.38848	-2.49898	-2.91375	-3.18449	-3.15746	-3.21988	-3.06728
63	sp|A0QR01|SENX3_MYCS2	sp|A0QR01|SENX3_MYCS2	2	-1.28666	0.282998	0.149026	0.420986	0.338674	-1.28666	5	NA	11740000	NA	NA	8783400	5034300	1278600	NA	NA	5636500	NA	-2.69185	NA	NA	-3.2653	-3.36391	-5.74475	NA	NA	-3.68705
64	sp|A0QR29|MSPA_MYCS2;sp|A0R3I3|MSPC_MYCS2;sp|A0QPU4|MSPB_MYCS2;sp|A0R541|MSPD_MYCS2	sp|A0QR29|MSPA_MYCS2	3	-0.164258	0.491438	0.464538	0.517253	0.536503	-0.164258	0	176250000	180870000	225520000	155440000	271850000	128090000	247050000	160850000	161720000	134020000	2.02733	1.33362	1.74219	1.13064	1.71923	1.21636	1.6852	1.61279	1.73096	0.886418
65	sp|A0QR33|GSA_MYCS2	sp|A0QR33|GSA_MYCS2	11	0.0849935	0.821787	0.803021	0.604421	0.63387	0.0849935	0	297290000	506330000	164710000	297880000	327470000	217010000	310780000	372510000	169560000	514370000	2.79314	2.84887	1.28896	2.07886	1.98956	1.96247	2.00913	2.82673	1.79841	2.82761
66	sp|A0QR54|MTAP_MYCS2	sp|A0QR54|MTAP_MYCS2	2	0.436101	0.0468308	0.0371057	0.198179	0.17502	0.436101	0	591070	751890	482930	618730	556830	532970	944660	561550	571140	747470	-6.31878	-6.73704	-7.12325	-6.92585	-7.271	-6.54185	-6.172	-6.56527	-6.31328	-6.60301
67	sp|A0QRD3|MENB_MYCS2	sp|A0QRD3|MENB_MYCS2	14	0.104866	0.309123	0.388345	0.432371	0.503925	0.104866	0	358480000	661170000	555810000	590650000	556100000	515320000	596900000	502570000	432160000	667660000	3.0673	3.24162	3.04327	3.0768	2.75857	3.18641	2.93037	3.25962	3.13141	3.20408
68	sp|A0QRG0|MENC_MYCS2	sp|A0QRG0|MENC_MYCS2	2	0.432834	0.272393	0.223149	0.418368	0.39799	0.432834	0	3860400	11752000	9670100	14734000	4626600	8197400	8387000	10329000	8864000	9921600	-3.56992	-2.69035	-2.80047	-2.30416	-4.19622	-2.67393	-3.08981	-2.35591	-2.40639	-2.87093
69	sp|A0QRG5|MEND_MYCS2	sp|A0QRG5|MEND_MYCS2	7	0.153501	0.500988	0.477123	0.520771	0.538144	0.153501	0	48239000	55016000	70603000	73442000	95064000	64685000	86111000	61106000	75278000	50386000	0.129315	-0.418236	0.0670744	0.0376114	0.193401	0.249482	0.197529	0.213729	0.64147	-0.525542
70	sp|A0QRH1|MENG_MYCS2	sp|A0QRH1|MENG_MYCS2	4	1.06107	0.0312561	0.0158882	0.166755	0.118421	1.06107	0	5069100	21430000	18034000	10705000	33499000	36226000	18845000	24260000	21962000	38578000	-3.17092	-1.80604	-1.90154	-2.76986	-1.3213	-0.570988	-1.9471	-1.12162	-1.11367	-0.910952
71	sp|A0QRM0|Y1165_MYCS2	sp|A0QRM0|Y1165_MYCS2	18	0.0756025	0.484266	0.544749	0.513094	0.55578	0.0756025	0	767590000	1106500000	1061500000	1107200000	1057000000	927570000	1400100000	981900000	707250000	1165200000	4.18258	3.9996	3.97652	3.99285	3.69124	4.01824	4.13375	4.22776	3.83324	4.00782
72	sp|A0QRN3|HUTU_MYCS2	sp|A0QRN3|HUTU_MYCS2	16	0.168588	0.357677	0.349275	0.463411	0.477248	0.168588	0	22824000	32859000	45327000	50901000	48283000	42776000	41023000	34530000	35865000	37571000	-0.966886	-1.17688	-0.572156	-0.49685	-0.790426	-0.335781	-0.849111	-0.611347	-0.414893	-0.949127
73	sp|A0QRN6|HUTI_MYCS2	sp|A0QRN6|HUTI_MYCS2	6	1.41828	0.0501889	0.0221807	0.203295	0.135881	1.41828	2	640870	NA	NA	3812500	1351800	2634800	4273800	1943100	5593000	3994600	-6.20029	NA	NA	-4.27497	-5.98299	-4.28021	-4.04142	-4.77089	-3.06247	-4.18401
74	sp|A0QRY6|VAPC_MYCS2	sp|A0QRY6|VAPC_MYCS2	4	0.360368	0.237136	0.197219	0.401405	0.382824	0.360368	0	3634500	5356900	5824700	5635400	5057300	9913400	5052600	5277600	3847100	4948800	-3.65825	-3.84678	-3.53167	-3.70527	-4.06696	-2.40494	-3.80514	-3.32655	-3.59561	-3.87485
75	sp|A0QS28|RECD_MYCS2	sp|A0QS28|RECD_MYCS2	5	-0.00917918	0.995491	0.994867	0.641305	0.674051	-0.00917918	0	8106100	15772000	13309000	19783000	247910000	162710000	2593500	7196200	4513500	294440000	-2.48326	-2.25728	-2.33977	-1.87459	1.58536	1.55493	-4.74647	-2.87832	-3.368	2.02243
76	sp|A0QS29|RECB_MYCS2	sp|A0QS29|RECB_MYCS2	5	-0.124683	0.325692	0.365462	0.439044	0.491586	-0.124683	0	12106000	20670000	16126000	19777000	23308000	13066000	15330000	13710000	9574100	22825000	-1.89574	-1.85919	-2.06284	-1.87503	-1.84804	-2.01417	-2.23849	-1.94658	-2.29659	-1.66844
77	sp|A0QS30|RECC_MYCS2	sp|A0QS30|RECC_MYCS2	3	0.0184048	0.963853	0.959818	0.632895	0.665311	0.0184048	0	10821000	7274200	14856000	8022500	20588000	10703000	19465000	9733400	7356400	6630400	-2.06011	-3.39643	-2.18116	-3.19039	-2.02824	-2.29649	-1.90141	-2.44176	-2.672	-3.45265
78	sp|A0QS45|RL11_MYCS2	sp|A0QS45|RL11_MYCS2	8	0.0921356	0.382179	0.454105	0.473116	0.533195	0.0921356	0	1613300000	2796700000	2336600000	2028300000	2888200000	2307100000	2920200000	2199800000	1693000000	2826800000	5.27062	5.36445	5.1146	4.87537	5.151	5.30774	5.17137	5.39377	5.07688	5.28696
79	sp|A0QS46|RL1_MYCS2	sp|A0QS46|RL1_MYCS2	17	-0.0980293	0.423357	0.46658	0.491549	0.53671	-0.0980293	0	5728200000	8706400000	8030400000	7100200000	10171000000	7206600000	7586300000	6958400000	6234500000	8164500000	7.12671	7.03604	6.8953	6.70193	6.97919	6.91968	6.51892	7.0584	6.93421	6.81781
80	sp|A0QS62|RL10_MYCS2	sp|A0QS62|RL10_MYCS2	15	0.0310507	0.819852	0.829909	0.604421	0.637553	0.0310507	0	4453900000	6480000000	5329100000	6618000000	6855400000	6424800000	7244300000	6089700000	4035700000	6254000000	6.75814	6.60131	6.30384	6.5994	6.40629	6.75716	6.45381	6.86564	6.31455	6.43306
81	sp|A0QS66|RPOC_MYCS2	sp|A0QS66|RPOC_MYCS2	84	-0.213385	0.0237895	0.0671049	0.149227	0.234519	-0.213385	0	6988300000	12089000000	10284000000	12436000000	15793000000	9073400000	11315000000	8084500000	8264400000	11559000000	7.41797	7.51919	7.25208	7.51901	7.6182	7.24567	7.08322	7.27523	7.33579	7.3196
82	sp|A0QS96|RS12_MYCS2	sp|A0QS96|RS12_MYCS2	5	0.404443	0.259549	0.213285	0.414888	0.390855	0.404443	0	67742000	420730000	262030000	232380000	295440000	307250000	277190000	212210000	213890000	355840000	0.626676	2.57627	1.95862	1.71686	1.84008	2.45456	1.84768	2.01335	2.12932	2.2958
83	sp|A0QS97|RS7_MYCS2	sp|A0QS97|RS7_MYCS2	11	0.0389229	0.728387	0.76016	0.586895	0.628032	0.0389229	0	2435700000	4562600000	4021900000	4903000000	5776800000	3911900000	4463100000	3872500000	3355900000	5637100000	5.87405	6.08491	5.8979	6.16213	6.15769	6.05502	5.77012	6.21126	6.05174	6.28317
84	sp|A0QS98|EFTU_MYCS2	sp|A0QS98|EFTU_MYCS2	30	-0.26947	0.00230855	0.0181426	0.0390773	0.124193	-0.26947	0	28790000000	43286000000	44962000000	50738000000	49972000000	34840000000	47279000000	32933000000	28900000000	39817000000	9.49184	9.39672	9.37996	9.56884	9.29099	9.14972	9.10159	9.3055	9.11944	9.10474
85	sp|A0QSD0|RS10_MYCS2	sp|A0QSD0|RS10_MYCS2	9	-0.22714	0.0668915	0.0948294	0.230831	0.273614	-0.22714	0	1132700000	1884800000	1505200000	2120400000	2393700000	1332700000	1859400000	1443300000	1001900000	1661300000	4.75255	4.78359	4.48027	4.94011	4.87828	4.5311	4.53421	4.78457	4.32944	4.51977
86	sp|A0QSD1|RL3_MYCS2	sp|A0QSD1|RL3_MYCS2	16	0.167409	0.223806	0.250006	0.392475	0.415343	0.167409	0	3186500000	4570700000	3725400000	4146500000	5501900000	4763800000	4624300000	4075400000	3747900000	5847600000	6.26763	6.08752	5.78744	5.91782	6.08688	6.33385	5.8202	6.28508	6.20914	6.33608
87	sp|A0QSD2|RL4_MYCS2	sp|A0QSD2|RL4_MYCS2	13	0.119888	0.424403	0.438279	0.491698	0.526309	0.119888	0	4310100000	5221900000	4348800000	4663100000	6938000000	5216600000	5942200000	4511900000	4911300000	6342800000	6.71006	6.28358	6.01062	6.08899	6.42368	6.46235	6.17414	6.43216	6.59432	6.45341
88	sp|A0QSD3|RL23_MYCS2	sp|A0QSD3|RL23_MYCS2	9	0.0722238	0.808644	0.791994	0.60253	0.631677	0.0722238	0	3125400000	3497300000	2292100000	2233200000	2790400000	3079500000	3128000000	1964700000	3345300000	2726800000	6.23927	5.69351	5.08686	5.01567	5.10097	5.71642	5.2684	5.23038	6.04723	5.23497
89	sp|A0QSD4|RL2_MYCS2	sp|A0QSD4|RL2_MYCS2	16	0.109703	0.596433	0.581473	0.544208	0.569614	0.109703	0	1423600000	3306400000	2038400000	1950800000	3507200000	2640700000	2332300000	2223000000	1747800000	3349600000	5.08738	5.61089	4.91766	4.81858	5.43299	5.49887	4.85406	5.40893	5.12227	5.53188
90	sp|A0QSD5|RS19_MYCS2	sp|A0QSD5|RS19_MYCS2	9	-0.0436833	0.758977	0.769306	0.59334	0.628032	-0.0436833	0	1093000000	2439200000	1729200000	2479500000	2402700000	1851500000	2252800000	1799400000	1206200000	2130200000	4.70029	5.16313	4.68038	5.16819	4.88373	4.99641	4.80511	5.10334	4.59385	4.8786
91	sp|A0QSD6|RL22_MYCS2	sp|A0QSD6|RL22_MYCS2	5	0.0488407	0.760293	0.763311	0.593419	0.628032	0.0488407	0	2118300000	4859900000	3411100000	2989500000	4114500000	3942300000	3598900000	2896200000	2805200000	3862900000	5.66954	6.17782	5.66031	5.44088	5.66491	6.06597	5.46634	5.79133	5.79635	5.73766
92	sp|A0QSD7|RS3_MYCS2	sp|A0QSD7|RS3_MYCS2	18	-0.121789	0.453807	0.457993	0.50259	0.53553	-0.121789	0	3136800000	3970300000	4681700000	3949400000	5719700000	4951200000	3991700000	3300600000	3063300000	3815800000	6.24461	5.88023	6.11701	5.84682	6.14326	6.38845	5.61255	5.98027	5.92176	5.71996
93	sp|A0QSD8|RL16_MYCS2	sp|A0QSD8|RL16_MYCS2	6	-0.0214044	0.834959	0.859928	0.605331	0.641304	-0.0214044	0	640600000	1438300000	1080200000	1201700000	1247900000	985180000	1171900000	929510000	787920000	1260100000	3.91767	4.38563	4.00171	4.11225	3.93235	4.10351	3.88262	4.1485	3.98713	4.12082
94	sp|A0QSD9|RL29_MYCS2	sp|A0QSD9|RL29_MYCS2	8	0.0609261	0.524893	0.602141	0.524625	0.576174	0.0609261	0	1494500000	2422200000	1937200000	2212700000	2498600000	1763800000	2560000000	2095300000	1661000000	2512200000	5.15858	5.15284	4.84421	5.00223	4.94057	4.92773	4.98555	5.32341	5.04969	5.11666
95	sp|A0QSE0|RS17_MYCS2	sp|A0QSE0|RS17_MYCS2	11	0.0815801	0.690454	0.679035	0.572915	0.601466	0.0815801	0	1210900000	3301400000	2527600000	3395200000	3434000000	2255300000	2703000000	2890200000	2603500000	2867000000	4.85034	5.60866	5.22793	5.6264	5.40236	5.27561	5.06227	5.78833	5.69004	5.30734
96	sp|A0QSF9|RL14_MYCS2	sp|A0QSF9|RL14_MYCS2	8	0.157046	0.174734	0.227262	0.356244	0.399433	0.157046	0	709650000	1210500000	992260000	1360800000	1558600000	1170100000	1386100000	1215900000	953380000	1286400000	4.06762	4.13183	3.87922	4.29351	4.25521	4.34696	4.11957	4.53674	4.25872	4.15064
97	sp|A0QSG0|RL24_MYCS2	sp|A0QSG0|RL24_MYCS2	10	0.396802	0.218507	0.177567	0.389077	0.367031	0.396802	0	1699000000	1750900000	1896400000	2503900000	3030600000	3262800000	1719800000	3215000000	2234400000	3476700000	5.34644	4.67512	4.81351	5.18247	5.22089	5.79825	4.42405	5.94228	5.47221	5.58563
98	sp|A0QSG1|RL5_MYCS2	sp|A0QSG1|RL5_MYCS2	11	0.0189074	0.886301	0.893757	0.613637	0.647735	0.0189074	0	2168700000	4564400000	5231400000	5288000000	5311700000	4514500000	4707100000	3826900000	3614200000	4680400000	5.70398	6.08549	6.27715	6.27233	6.03579	6.25778	5.84525	6.19413	6.15738	6.01473
99	sp|A0QSG3|RS8_MYCS2	sp|A0QSG3|RS8_MYCS2	13	0.0810879	0.429131	0.503431	0.494681	0.541133	0.0810879	0	2117600000	4066100000	3189100000	3737600000	5068900000	3726400000	4029600000	3013400000	3030800000	4383000000	5.66905	5.91533	5.56324	5.76647	5.96785	5.98627	5.62589	5.84868	5.90656	5.91998
100	sp|A0QSG4|RL6_MYCS2	sp|A0QSG4|RL6_MYCS2	16	0.255163	0.0181909	0.0420575	0.131801	0.189951	0.255163	0	3631300000	5120900000	5601700000	5493800000	6104100000	5699600000	6489900000	5497000000	5318100000	7116900000	6.45904	6.25483	6.37579	6.32799	6.23772	6.58767	6.29859	6.71763	6.70769	6.61961
101	sp|A0QSG6|RS5_MYCS2	sp|A0QSG6|RS5_MYCS2	12	0.0699747	0.384705	0.515556	0.474085	0.544072	0.0699747	0	1397700000	2702100000	2329200000	2747100000	3054400000	2180200000	2851600000	2206600000	2146400000	2671400000	5.06049	5.3138	5.11002	5.3176	5.23225	5.22768	5.13781	5.39823	5.41497	5.20535
102	sp|A0QSH3|Y1479_MYCS2	sp|A0QSH3|Y1479_MYCS2	4	0.488166	0.00596702	0.00579677	0.0695325	0.0670965	0.488166	0	9961100	19991000	19193000	23820000	29030000	20641000	30359000	19562000	17672000	33922000	-2.1814	-1.90836	-1.8117	-1.60387	-1.52924	-1.36704	-1.27403	-1.43275	-1.42332	-1.09659
103	sp|A0QSH6|Y1482_MYCS2	sp|A0QSH6|Y1482_MYCS2	3	0.209485	0.0643626	0.103275	0.228478	0.283179	0.209485	0	9074600	15756000	11555000	17947000	19251000	13539000	17753000	12110000	12165000	16478000	-2.31793	-2.25878	-2.54361	-2.01658	-2.12575	-1.96384	-2.03136	-2.12596	-1.95535	-2.13872
104	sp|A0QSH8|KAD_MYCS2	sp|A0QSH8|KAD_MYCS2	21	-0.0785793	0.406005	0.498466	0.484341	0.541133	-0.0785793	0	2225000000	3694400000	3277800000	4050300000	4341700000	2888600000	3496600000	3142800000	2614200000	3751400000	5.74152	5.77421	5.60281	5.8836	5.74296	5.62586	5.42563	5.90945	5.69588	5.69539
105	sp|A0QSK5|RMLC_MYCS2	sp|A0QSK5|RMLC_MYCS2	3	0.267276	0.238613	0.213603	0.401726	0.390855	0.267276	0	57017000	107630000	95183000	50689000	112450000	95773000	97496000	77263000	68112000	101340000	0.374205	0.569558	0.497962	-0.502935	0.437311	0.804883	0.372802	0.552855	0.498944	0.483
106	sp|A0QSK6|RMLB_MYCS2	sp|A0QSK6|RMLB_MYCS2	13	0.0660037	0.644608	0.658807	0.560014	0.593453	0.0660037	0	162140000	289080000	242510000	331580000	255880000	262340000	303040000	239830000	171740000	245670000	1.9051	2.02386	1.84696	2.23511	1.63131	2.23093	1.97353	2.19022	1.81661	1.76107
107	sp|A0QSL3|IF1_MYCS2	sp|A0QSL3|IF1_MYCS2	6	-0.177224	0.476296	0.44658	0.510277	0.529988	-0.177224	0	468700000	896780000	439160000	1099900000	1278100000	601010000	755590000	562580000	517750000	785760000	3.46	3.69027	2.70349	3.98321	3.96707	3.4041	3.26313	3.42267	3.38886	3.43915
108	sp|A0QSL5|RS13_MYCS2	sp|A0QSL5|RS13_MYCS2	10	-0.0415463	0.654931	0.718066	0.562169	0.615636	-0.0415463	0	2451700000	4168200000	3533800000	3793600000	5392500000	3767800000	4167700000	3278800000	2857500000	3805800000	5.88364	5.95183	5.71128	5.78815	6.05772	6.0019	5.67346	5.97069	5.82267	5.71617
109	sp|A0QSL6|RS11_MYCS2	sp|A0QSL6|RS11_MYCS2	4	-0.0886485	0.876812	0.861487	0.612524	0.641676	-0.0886485	0	166390000	403290000	585290000	1853100000	651910000	670320000	311840000	309110000	509650000	748310000	1.943	2.51395	3.11781	4.74367	2.98941	3.55856	2.01394	2.55704	3.3664	3.36867
110	sp|A0QSL7|RS4_MYCS2	sp|A0QSL7|RS4_MYCS2	19	0.103972	0.440223	0.468337	0.498533	0.536857	0.103972	0	3565200000	6535300000	4973800000	6187300000	8421500000	5857600000	6144300000	5437200000	5254300000	7717100000	6.43213	6.61382	6.20431	6.5013	6.70508	6.62636	6.22135	6.70181	6.6905	6.73647
111	sp|A0QSL8|RPOA_MYCS2	sp|A0QSL8|RPOA_MYCS2	29	-0.0087632	0.962952	0.962078	0.632821	0.665826	-0.0087632	0	9355900000	16451000000	15445000000	15624000000	16207000000	16063000000	12853000000	16536000000	10782000000	15891000000	7.84536	7.97268	7.8387	7.8517	7.65577	8.054	7.26312	8.30963	7.71467	7.77899
112	sp|A0QSL9|RL17_MYCS2	sp|A0QSL9|RL17_MYCS2	7	0.19935	0.191588	0.203204	0.370301	0.388136	0.19935	0	885310000	1648900000	1998000000	1744900000	1887200000	1708500000	1679800000	1741900000	1528200000	2006200000	4.39159	4.58677	4.88879	4.65597	4.53303	4.88265	4.39083	5.0564	4.93097	4.79204
113	sp|A0QSP8|RL13_MYCS2	sp|A0QSP8|RL13_MYCS2	7	0.15518	0.297798	0.313366	0.42614	0.455595	0.15518	0	1591700000	3105400000	2762300000	3339500000	3247000000	2690600000	3382500000	3459400000	2153200000	3171100000	5.25088	5.51857	5.35601	5.60228	5.32105	5.52537	5.37881	6.04819	5.41947	5.45284
114	sp|A0QSP9|RS9_MYCS2	sp|A0QSP9|RS9_MYCS2	10	-0.0972877	0.32082	0.410727	0.436948	0.512637	-0.0972877	0	2155500000	3682700000	3027500000	4127800000	4382400000	3111800000	3594900000	2659100000	2281700000	3945600000	5.69504	5.76955	5.48824	5.91123	5.75651	5.73119	5.46477	5.66787	5.50206	5.76824
115	sp|A0QSQ1|GLMM_MYCS2	sp|A0QSQ1|GLMM_MYCS2	12	-0.0625907	0.614576	0.645198	0.546621	0.587155	-0.0625907	0	209120000	361260000	312510000	337670000	368940000	318070000	329520000	243720000	245670000	255630000	2.27782	2.35195	2.21274	2.26164	2.16271	2.50354	2.09178	2.21348	2.32669	1.81843
116	sp|A0QSR6|ALR_MYCS2	sp|A0QSR6|ALR_MYCS2	7	-0.42723	0.0129423	0.0130684	0.107836	0.106231	-0.42723	0	60764000	101050000	96418000	110630000	102130000	68488000	77240000	65999000	41309000	61879000	0.467438	0.476701	0.516557	0.634879	0.297518	0.330332	0.0440703	0.325077	-0.213546	-0.228988
117	sp|A0QSS1|TSAD_MYCS2	sp|A0QSS1|TSAD_MYCS2	6	-0.109128	0.324683	0.388942	0.438755	0.504313	-0.109128	0	43774000	70931000	54334000	66514000	66843000	43150000	64249000	41853000	34358000	73034000	-0.012959	-0.0442358	-0.310724	-0.106836	-0.318071	-0.323461	-0.215861	-0.333323	-0.476054	0.0102335
118	sp|A0QSS3|CH10_MYCS2	sp|A0QSS3|CH10_MYCS2	16	0.0358934	0.751832	0.779941	0.591997	0.629764	0.0358934	0	11465000000	17554000000	15536000000	19430000000	17679000000	15814000000	19556000000	16518000000	12643000000	19207000000	8.14315	8.06821	7.84718	8.16952	7.78202	8.03189	7.85554	8.30806	7.94153	8.05253
119	sp|A0QSS4|CH602_MYCS2	sp|A0QSS4|CH602_MYCS2	44	0.0726231	0.661277	0.662728	0.562344	0.595286	0.0726231	0	9405300000	11106000000	10739000000	12103000000	11370000000	10273000000	12257000000	11889000000	8987600000	14432000000	7.85307	7.39435	7.31453	7.47944	7.14102	7.4214	7.1961	7.83272	7.45531	7.64
120	sp|A0QSU4|Y1603_MYCS2	sp|A0QSU4|Y1603_MYCS2	19	-0.15357	0.25596	0.285384	0.413712	0.43467	-0.15357	0	1087800000	1515600000	1551900000	1618300000	1684500000	1294200000	1252900000	1017500000	1252600000	1564600000	4.6933	4.46269	4.52434	4.54616	4.36802	4.48961	3.97696	4.27924	4.64763	4.43321
121	sp|A0QSY5|FOLD_MYCS2	sp|A0QSY5|FOLD_MYCS2	14	-0.0185625	0.86624	0.883097	0.609624	0.646805	-0.0185625	0	327340000	511340000	392820000	463680000	442410000	396880000	482580000	307130000	307040000	490330000	2.93419	2.86336	2.54264	2.72396	2.42644	2.81682	2.63028	2.54775	2.6444	2.75853
122	sp|A0QSZ0|METXA_MYCS2	sp|A0QSZ0|METXA_MYCS2	5	-0.270338	0.439662	0.394345	0.498249	0.507813	-0.270338	0	29033000	45935000	38118000	47041000	155280000	32438000	44530000	43004000	27378000	47083000	-0.614422	-0.683772	-0.822004	-0.611819	0.905969	-0.727293	-0.733325	-0.294107	-0.799612	-0.6234
123	sp|A0QTF8|RMLD_MYCS2	sp|A0QTF8|RMLD_MYCS2	7	0.00901856	0.957575	0.957545	0.631886	0.664909	0.00901856	0	103180000	187130000	112280000	175710000	138680000	101770000	194410000	118940000	92792000	155980000	1.24302	1.3837	0.736239	1.30934	0.741781	0.890835	1.34697	1.17646	0.939493	1.10542
124	sp|A0QTG1|FBIB_MYCS2	sp|A0QTG1|FBIB_MYCS2	6	0.0168287	0.952829	0.948859	0.630289	0.662947	0.0168287	0	62951000	60210000	53718000	58238000	103880000	50428000	81776000	56352000	72633000	44758000	0.519232	-0.285444	-0.32717	-0.300545	0.322191	-0.102881	0.12462	0.096653	0.590508	-0.696493
125	sp|A0QTG2|COFD_MYCS2	sp|A0QTG2|COFD_MYCS2	13	0.0936188	0.748935	0.727904	0.591994	0.617842	0.0936188	0	162510000	319930000	164460000	309260000	148570000	216360000	195070000	183540000	165070000	277720000	1.90844	2.17311	1.28676	2.13352	0.841819	1.95822	1.35175	1.80354	1.76017	1.93805
126	sp|A0QTK2|MTRA_MYCS2	sp|A0QTK2|MTRA_MYCS2	12	0.14542	0.439138	0.428779	0.498006	0.519699	0.14542	0	1020000000	1182600000	1558500000	1113200000	1255200000	1255800000	1224400000	1109800000	1213700000	1635000000	4.59903	4.0975	4.53046	4.00073	3.94082	4.44699	3.94448	4.40476	4.60268	4.49674
127	sp|A0QTK3|MTRB_MYCS2	sp|A0QTK3|MTRB_MYCS2	3	0.803258	0.000323956	0.000195035	0.0131382	0.00646597	0.803258	0	3825800	8016900	5618700	6431200	8865700	10083000	12915000	8866200	5786800	11044000	-3.58311	-3.25333	-3.58361	-3.5127	-3.25175	-2.38094	-2.48045	-2.57665	-3.01394	-2.71624
128	sp|A0QTK4|LPQB_MYCS2	sp|A0QTK4|LPQB_MYCS2	4	0.0300705	0.831396	0.839113	0.604958	0.637651	0.0300705	0	14988000	24592000	26792000	20729000	29634000	13926000	30011000	18723000	18642000	23688000	-1.58293	-1.60346	-1.33057	-1.80649	-1.49933	-1.92396	-1.29031	-1.49611	-1.34718	-1.61488
129	sp|A0QTP2|SIGH_MYCS2	sp|A0QTP2|SIGH_MYCS2	12	0.300122	0.302844	0.262932	0.428321	0.425421	0.300122	0	23951000	80106000	59350000	67984000	64821000	50963000	121410000	56397000	30913000	75201000	-0.896286	0.134818	-0.183357	-0.0749679	-0.362679	-0.0879454	0.682434	0.0978069	-0.626592	0.0524352
130	sp|A0QTT7|Y1959_MYCS2	sp|A0QTT7|Y1959_MYCS2	28	-0.032895	0.827951	0.832582	0.604421	0.637608	-0.032895	0	697090000	1481300000	1200600000	954720000	1353800000	804150000	1138100000	1013100000	978450000	1209300000	4.04146	4.429	4.15413	3.77684	4.05063	3.81617	3.84131	4.27298	4.2957	4.06143
131	sp|A0QU51|A85B_MYCS2	sp|A0QU51|A85B_MYCS2	7	-0.123367	0.657775	0.631717	0.562169	0.583444	-0.123367	0	215130000	247590000	236360000	265750000	150070000	207500000	273270000	164130000	133620000	172350000	2.31932	1.79581	1.80991	1.91247	0.856408	1.89905	1.82757	1.64197	1.45902	1.24947
132	sp|A0QU58|RF2_MYCS2	sp|A0QU58|RF2_MYCS2	23	-0.139068	0.115328	0.215819	0.289997	0.390855	-0.139068	0	694700000	1131500000	1319800000	1240000000	1220200000	914680000	1107900000	828680000	820320000	1076200000	4.03643	4.03249	4.29067	4.15799	3.89975	3.99843	3.80335	3.98252	4.04455	3.89313
133	sp|A0QU63|SSRP_MYCS2	sp|A0QU63|SSRP_MYCS2	2	0.191668	0.70418	0.670233	0.576798	0.598397	0.191668	0	14718000	25933000	61609000	70481000	68318000	57478000	66227000	37429000	41525000	20506000	-1.60956	-1.52531	-0.129474	-0.0223826	-0.286374	0.0823075	-0.173061	-0.494813	-0.206115	-1.82308
134	sp|A0QU81|SCMU_MYCS2	sp|A0QU81|SCMU_MYCS2	7	0.481641	0.036023	0.0269042	0.176346	0.147564	0.481641	0	106270000	154310000	127160000	138060000	96051000	139080000	209710000	149730000	110340000	190500000	1.28625	1.09985	0.915747	0.957785	0.208401	1.33285	1.4539	1.50924	1.18627	1.39398
135	sp|A0QU88|NAGB_MYCS2	sp|A0QU88|NAGB_MYCS2	7	0.298003	0.160282	0.142455	0.343205	0.331978	0.298003	0	106900000	166440000	142260000	252160000	209900000	211850000	236940000	210930000	114860000	198130000	1.29491	1.21124	1.0776	1.83595	1.34367	1.92841	1.62622	2.00461	1.24347	1.45066
136	sp|A0QUW7|DNLJ_MYCS2	sp|A0QUW7|DNLJ_MYCS2	29	-0.192197	0.0811255	0.12854	0.24989	0.31404	-0.192197	0	319930000	534400000	511480000	557010000	512870000	388750000	434780000	369390000	281910000	510180000	2.90065	2.92829	2.92338	2.99131	2.64105	2.78753	2.48305	2.81457	2.52274	2.8158
137	sp|A0QUW9|GATC_MYCS2	sp|A0QUW9|GATC_MYCS2	2	0.121241	0.401327	0.42049	0.480901	0.516593	0.121241	0	8389500	13351000	10863000	15113000	12406000	9011700	14504000	12365000	9435600	10991000	-2.43292	-2.50258	-2.63269	-2.26714	-2.76383	-2.5399	-2.31667	-2.09584	-2.31735	-2.72319
138	sp|A0QUX1|GATB_MYCS2	sp|A0QUX1|GATB_MYCS2	22	-0.0137448	0.900012	0.912923	0.617185	0.653443	-0.0137448	0	529230000	819100000	849490000	714250000	775210000	691670000	741160000	588550000	539590000	879330000	3.63792	3.55691	3.65515	3.3538	3.24098	3.60293	3.23592	3.48791	3.44773	3.60154
139	sp|A0QUX7|ILVH_MYCS2	sp|A0QUX7|ILVH_MYCS2	9	0.178917	0.0331154	0.104007	0.171782	0.283179	0.178917	0	169340000	327620000	265930000	335540000	331310000	275190000	340340000	261060000	244290000	343000000	1.96874	2.20808	1.97993	2.25242	2.00649	2.29861	2.13738	2.31283	2.31867	2.24276
140	sp|A0QUX8|ILVC_MYCS2	sp|A0QUX8|ILVC_MYCS2	21	0.146805	0.124901	0.209164	0.302488	0.390855	0.146805	0	5664500000	8698000000	7771000000	9080600000	8619700000	7898900000	10379000000	7857700000	6982100000	10536000000	7.11033	7.03461	6.84794	7.06058	6.73886	7.04949	6.96135	7.2341	7.09557	7.18586
141	sp|A0QUY7|SYE_MYCS2	sp|A0QUY7|SYE_MYCS2	29	0.158246	0.0749843	0.160579	0.240202	0.34898	0.158246	0	1053100000	1638700000	1513400000	1547000000	1782500000	1536300000	1738800000	1467400000	1253200000	2023900000	4.64581	4.57764	4.4881	4.48047	4.45014	4.7323	4.43956	4.80851	4.64831	4.80472
142	sp|A0QUZ4|COFC_MYCS2	sp|A0QUZ4|COFC_MYCS2	3	0.860976	0.00525549	0.00239838	0.0649525	0.041806	0.860976	0	11744000	34500000	24823000	37289000	38559000	38182000	58006000	38086000	25421000	71668000	-1.94021	-1.10515	-1.44067	-0.950505	-1.11701	-0.496567	-0.360145	-0.46966	-0.905279	-0.0170173
143	sp|A0QUZ7|DDL_MYCS2	sp|A0QUZ7|DDL_MYCS2	11	-0.252845	0.0975218	0.106694	0.270852	0.28725	-0.252845	0	152910000	306020000	278150000	307340000	348310000	138180000	255500000	197620000	190310000	286190000	1.81924	2.10768	2.04474	2.12444	2.07915	1.32366	1.73267	1.91039	1.9629	1.98141
144	sp|A0QV01|UNG_MYCS2	sp|A0QV01|UNG_MYCS2	5	0.174625	0.137576	0.183847	0.319241	0.372393	0.174625	0	92283000	152690000	134950000	158060000	150410000	158280000	165240000	109380000	122360000	148130000	1.07953	1.08432	1.00151	1.15501	0.859694	1.51586	1.1175	1.05534	1.33359	1.0309
145	sp|A0QV09|Y2407_MYCS2	sp|A0QV09|Y2407_MYCS2	15	0.170503	0.0425533	0.121263	0.189555	0.303819	0.170503	0	764030000	1133600000	975070000	1136600000	1157500000	1036200000	1324300000	956180000	925860000	1272700000	4.17577	4.03521	3.85402	4.03106	3.82314	4.17497	4.05519	4.18939	4.21698	4.13518
146	sp|A0QV10|Y2408_MYCS2	sp|A0QV10|Y2408_MYCS2	15	-0.195097	0.0155919	0.0718487	0.122908	0.239073	-0.195097	0	2023700000	3280400000	3355300000	3436200000	3579400000	2277800000	3061700000	2379600000	2190700000	3254200000	5.60261	5.59927	5.63652	5.6439	5.46258	5.28966	5.23816	5.50734	5.44407	5.49018
147	sp|A0QV16|COAD_MYCS2	sp|A0QV16|COAD_MYCS2	8	0.0395528	0.747872	0.769625	0.591994	0.628032	0.0395528	0	114180000	218700000	153810000	217390000	173370000	149610000	210880000	147610000	132030000	172380000	1.39141	1.61318	1.1902	1.61965	1.066	1.43614	1.46175	1.48862	1.44197	1.24972
148	sp|A0QV20|RNC_MYCS2	sp|A0QV20|RNC_MYCS2	6	0.272724	0.214366	0.192174	0.386016	0.379145	0.272724	0	136020000	201930000	234430000	155680000	199220000	203400000	266180000	245020000	114850000	216730000	1.64779	1.49575	1.79808	1.13289	1.26783	1.87081	1.79047	2.22117	1.24335	1.58017
149	sp|A0QV24|ACYP_MYCS2	sp|A0QV24|ACYP_MYCS2	2	1.61209	0.0382256	0.0190126	0.181328	0.126865	1.61209	0	694560	4496800	5589500	9730000	3989000	16649000	22272000	5326100	4850200	8602400	-6.08244	-4.1044	-3.59113	-2.90908	-4.41156	-1.67121	-1.71127	-3.31333	-3.26549	-3.07685
150	sp|A0QV37|RS16_MYCS2	sp|A0QV37|RS16_MYCS2	12	-0.092436	0.323554	0.423595	0.437966	0.517346	-0.092436	0	5698100000	8344200000	8989900000	8224300000	10939000000	7631500000	8294800000	7258900000	6198300000	9252500000	7.119	6.97349	7.0581	6.91619	7.0849	7.00075	6.64495	7.11952	6.92591	6.99836
151	sp|A0QV39|RIMM_MYCS2	sp|A0QV39|RIMM_MYCS2	6	0.318594	0.205406	0.175538	0.37901	0.36581	0.318594	0	65983000	113310000	109070000	78309000	133480000	160040000	112830000	108720000	87077000	91286000	0.588138	0.645258	0.694401	0.131156	0.686281	1.53151	0.578983	1.04659	0.848924	0.332197
152	sp|A0QV42|RL19_MYCS2	sp|A0QV42|RL19_MYCS2	10	0.0952855	0.495882	0.517306	0.518932	0.544072	0.0952855	0	1366900000	2618400000	1815200000	2430600000	3355500000	1955800000	2653200000	2011900000	2252600000	2609700000	5.02785	5.26749	4.75039	5.13915	5.36878	5.07396	5.03602	5.2647	5.48377	5.17162
153	sp|A0QVB8|RS2_MYCS2	sp|A0QVB8|RS2_MYCS2	19	0.0530162	0.576185	0.648358	0.53831	0.589443	0.0530162	0	3206500000	5051100000	4438200000	5363500000	6057800000	4087000000	6030500000	4958600000	3898200000	5286200000	6.2768	6.23462	6.03997	6.293	6.22666	6.11699	6.19496	6.56862	6.26516	6.19041
154	sp|A0QVB9|EFTS_MYCS2	sp|A0QVB9|EFTS_MYCS2	30	-0.101853	0.118497	0.30573	0.29316	0.450929	-0.101853	0	8043700000	13900000000	13271000000	14964000000	14868000000	11311000000	14824000000	10385000000	9149100000	14418000000	7.624	7.72466	7.61988	7.78878	7.53055	7.55762	7.4645	7.63721	7.48069	7.6386
155	sp|A0QVD9|PYRH_MYCS2	sp|A0QVD9|PYRH_MYCS2	7	-0.0588881	0.532608	0.61155	0.526339	0.578262	-0.0588881	0	255300000	520150000	418840000	414160000	432800000	344200000	465950000	318250000	256450000	430310000	2.57009	2.88851	2.63515	2.55931	2.39455	2.61528	2.58078	2.59917	2.38788	2.57007
156	sp|A0QVE0|RRF_MYCS2	sp|A0QVE0|RRF_MYCS2	18	0.16737	0.0667293	0.14306	0.230767	0.33226	0.16737	0	1116200000	1910700000	1750800000	1886500000	1886400000	1495000000	2370400000	1773000000	1408900000	2168300000	4.73105	4.80368	4.69828	4.76972	4.53241	4.69373	4.87693	5.08198	4.81516	4.90419
157	sp|A0QVH7|DXR_MYCS2	sp|A0QVH7|DXR_MYCS2	8	-0.084504	0.422307	0.492049	0.491395	0.541133	-0.084504	0	171060000	228130000	198640000	217190000	226580000	184520000	216910000	148340000	139860000	221900000	1.98354	1.67532	1.55913	1.61831	1.45471	1.73294	1.50155	1.49576	1.52405	1.61419
158	sp|A0QVL2|MQO_MYCS2	sp|A0QVL2|MQO_MYCS2	22	-0.153614	0.29122	0.310037	0.424793	0.453863	-0.153614	0	443160000	705110000	560240000	470210000	773210000	387040000	643580000	423100000	459700000	553830000	3.37793	3.33633	3.05472	2.74435	3.23722	2.78129	3.03665	3.01081	3.21943	2.93429
159	sp|A0QVM0|SYP_MYCS2	sp|A0QVM0|SYP_MYCS2	32	0.118172	0.322592	0.372786	0.437032	0.495251	0.118172	0	1358900000	1943300000	1666700000	1829000000	1787800000	1759300000	2093300000	1717800000	1419600000	1958400000	5.01925	4.82858	4.62728	4.72459	4.45445	4.92412	4.70146	5.03626	4.82594	4.75723
160	sp|A0QVM3|RIMP_MYCS2	sp|A0QVM3|RIMP_MYCS2	10	-0.1102	0.342294	0.397421	0.453459	0.508675	-0.1102	0	196360000	409400000	442570000	388380000	433820000	305820000	375570000	236190000	242720000	423470000	2.18559	2.53608	2.71465	2.46562	2.39796	2.44796	2.27641	2.16811	2.30948	2.54694
161	sp|A0QVM8|RBFA_MYCS2	sp|A0QVM8|RBFA_MYCS2	7	0.142938	0.336257	0.352118	0.448367	0.477435	0.142938	0	245580000	410490000	272190000	426660000	482550000	284120000	422260000	350910000	345180000	439150000	2.51323	2.54	2.01349	2.60266	2.55256	2.3438	2.44181	2.74038	2.81122	2.59942
162	sp|A0QVQ3|RS15_MYCS2	sp|A0QVQ3|RS15_MYCS2	8	0.0953237	0.460394	0.493983	0.505258	0.541133	0.0953237	0	1056200000	2226800000	2119600000	2170300000	2723600000	2229400000	2054600000	1737100000	1775600000	2379000000	4.65012	5.02903	4.974	4.97402	5.06578	5.25926	4.67512	5.05241	5.14475	5.03804
163	sp|A0QVQ5|PNP_MYCS2	sp|A0QVQ5|PNP_MYCS2	45	0.111158	0.426791	0.449939	0.493541	0.532086	0.111158	0	5877100000	9711900000	9287700000	8302900000	10536000000	9736000000	9138500000	7901900000	9363800000	9924200000	7.1643	7.19691	7.1051	6.93005	7.03039	7.34542	6.78168	7.24221	7.51374	7.09952
164	sp|A0QVQ8|DHA_MYCS2	sp|A0QVQ8|DHA_MYCS2	23	-0.321943	0.0539775	0.0551228	0.209663	0.213765	-0.321943	0	2427900000	3089300000	3695200000	3692500000	3321300000	2654600000	3284700000	1924000000	2443800000	2325600000	5.86936	5.51092	5.7757	5.74877	5.3539	5.5063	5.33739	5.20012	5.59985	5.00527
165	sp|A0QVR3|DAPB_MYCS2	sp|A0QVR3|DAPB_MYCS2	12	0.0598242	0.750667	0.745084	0.591994	0.62435	0.0598242	0	478430000	450670000	525460000	437230000	461290000	419530000	540090000	407590000	362220000	593090000	3.4901	2.67745	2.96227	2.63833	2.48713	2.89536	2.7892	2.95682	2.87988	3.03314
166	sp|A0QVR9|TYSY_MYCS2	sp|A0QVR9|TYSY_MYCS2	4	-0.408236	0.00497368	0.00747441	0.0646934	0.0810944	-0.408236	0	106890000	164980000	195420000	210010000	215110000	110210000	124440000	118240000	91946000	157650000	1.29477	1.19827	1.53556	1.5693	1.37927	1.00359	0.717228	1.16793	0.926443	1.1208
167	sp|A0QVT0|THYX_MYCS2	sp|A0QVT0|THYX_MYCS2	5	0.0126167	0.977375	0.974744	0.637149	0.668871	0.0126167	0	19390000	40654000	27516000	58652000	19745000	24745000	40725000	23581000	9952300	58760000	-1.20573	-0.863543	-1.29211	-0.290218	-2.08896	-1.1104	-0.859402	-1.16265	-2.24139	-0.303635
168	sp|A0QVT2|RNJ_MYCS2	sp|A0QVT2|RNJ_MYCS2	13	0.132472	0.267573	0.317836	0.417748	0.45814	0.132472	0	98598000	184110000	161070000	179380000	234100000	172690000	191120000	172610000	130560000	165860000	1.17649	1.35976	1.25672	1.33947	1.50213	1.63917	1.32288	1.71479	1.42601	1.19407
169	sp|A0QVU1|CLGR_MYCS2	sp|A0QVU1|CLGR_MYCS2	2	0.349523	0.38718	0.325608	0.474085	0.463806	0.349523	2	4973000	7049400	14844000	6955400	NA	7396000	17348000	7694100	5225800	NA	-3.19895	-3.44264	-2.18232	-3.39847	NA	-2.81953	-2.06394	-2.78161	-3.15922	NA
170	sp|A0QVX6|Y2731_MYCS2	sp|A0QVX6|Y2731_MYCS2	28	0.169211	0.154973	0.200996	0.33541	0.385781	0.169211	0	1521500000	2509600000	2280200000	2322300000	2804800000	2447800000	2468800000	2021900000	2395500000	2906800000	5.1848	5.20502	5.07935	5.07271	5.10844	5.39152	4.93435	5.27187	5.57141	5.32724
171	sp|A0QVY0|DAPF_MYCS2	sp|A0QVY0|DAPF_MYCS2	2	0.224229	0.564234	0.522474	0.534987	0.545983	0.224229	0	8136200	27504000	17478000	54342000	34864000	25091000	26482000	16944000	25781000	28985000	-2.47783	-1.43873	-1.94671	-0.401486	-1.2633	-1.09075	-1.46688	-1.64043	-0.885244	-1.3236
172	sp|A0QVY5|LEXA_MYCS2	sp|A0QVY5|LEXA_MYCS2	7	0.0912442	0.484053	0.515346	0.513094	0.544072	0.0912442	0	73231000	86636000	86120000	128250000	104420000	88006000	110260000	82091000	70833000	106450000	0.740803	0.250167	0.353636	0.850333	0.329721	0.68519	0.54646	0.640473	0.554754	0.554003
173	sp|A0QVY8|NRDR_MYCS2	sp|A0QVY8|NRDR_MYCS2	5	0.11041	0.559343	0.549933	0.533482	0.557785	0.11041	0	19831000	27760000	18908000	32069000	33850000	19206000	22578000	23760000	23965000	34948000	-1.17279	-1.4251	-1.83328	-1.17036	-1.30616	-1.46902	-1.692	-1.15172	-0.989314	-1.05358
174	sp|A0QW08|DUT_MYCS2	sp|A0QW08|DUT_MYCS2	7	0.024245	0.661191	0.797722	0.562344	0.632344	0.024245	0	155210000	258500000	238950000	274100000	274690000	217440000	256710000	189050000	176150000	277230000	1.84111	1.85928	1.82563	1.95757	1.73433	1.96527	1.73934	1.8463	1.85274	1.9355
175	sp|A0QW19|DXS_MYCS2	sp|A0QW19|DXS_MYCS2	19	-0.367602	0.282665	0.237077	0.420986	0.405308	-0.367602	0	10801000	30492000	26291000	23398000	67397000	23564000	19767000	13917000	13859000	21906000	-2.06282	-1.28693	-1.3578	-1.62993	-0.306085	-1.17961	-1.87968	-1.92492	-1.7696	-1.72775
176	sp|A0QW23|DCUP_MYCS2	sp|A0QW23|DCUP_MYCS2	10	-0.109568	0.338861	0.396447	0.450719	0.50788	-0.109568	0	237350000	351530000	360270000	396390000	528170000	339230000	358670000	268970000	214280000	418590000	2.4633	2.31176	2.41788	2.49538	2.68374	2.59469	2.21142	2.35597	2.13192	2.53021
177	sp|A0QW25|Y2782_MYCS2	sp|A0QW25|Y2782_MYCS2	14	0.384487	0.0576425	0.0493557	0.217082	0.204228	0.384487	0	329890000	488810000	466820000	447090000	368060000	463320000	493010000	508230000	461700000	616470000	2.94555	2.79703	2.79159	2.67085	2.15925	3.03587	2.66046	3.27581	3.22562	3.08895
178	sp|A0QW28|AFTC_MYCS2	sp|A0QW28|AFTC_MYCS2	2	0.0708133	0.544395	0.588061	0.529063	0.571222	0.0708133	0	6875300	13860000	10008000	10037000	13881000	7325300	13951000	9306700	8039100	10592000	-2.72448	-2.4475	-2.75093	-2.8638	-2.60069	-2.83312	-2.37154	-2.50656	-2.54556	-2.77656
179	sp|A0QWG2|SYT_MYCS2	sp|A0QWG2|SYT_MYCS2	36	-0.0854154	0.494026	0.53105	0.518224	0.550521	-0.0854154	0	222910000	546890000	354080000	449250000	459970000	298730000	420590000	333450000	273290000	399880000	2.37136	2.9623	2.39288	2.67787	2.48296	2.41477	2.43621	2.66661	2.47849	2.46421
180	sp|A0QWG5|ACYLT_MYCS2	sp|A0QWG5|ACYLT_MYCS2	3	-0.636001	0.100751	0.0688659	0.273677	0.236184	-0.636001	0	24726000	28782000	35475000	33162000	43548000	26038000	28678000	17367000	17378000	9430300	-0.849638	-1.37188	-0.925652	-1.1215	-0.940316	-1.03832	-1.35444	-1.60479	-1.44722	-2.94423
181	sp|A0QWG6|PIMA_MYCS2	sp|A0QWG6|PIMA_MYCS2	3	0.145028	0.727025	0.697637	0.586613	0.608331	0.145028	0	10098000	14882000	6054600	12720000	11045000	4598900	17159000	11975000	5293400	20106000	-2.16141	-2.34278	-3.47584	-2.51844	-2.93258	-3.49192	-2.0794	-2.14216	-3.14091	-1.85151
182	sp|A0QWG8|PDXS_MYCS2	sp|A0QWG8|PDXS_MYCS2	14	0.25222	0.0733949	0.0885803	0.23801	0.265421	0.25222	0	852560000	1116300000	904650000	1027500000	1371800000	1116800000	1326700000	1023800000	1127400000	1317600000	4.33637	4.01258	3.74589	3.88394	4.06981	4.28098	4.05774	4.28817	4.49759	4.18523
183	sp|A0QWH0|PDXT_MYCS2	sp|A0QWH0|PDXT_MYCS2	5	0.207209	0.6085	0.569138	0.546598	0.566258	0.207209	0	92359000	70671000	66898000	131420000	147340000	61265000	147100000	165420000	46953000	147420000	1.08073	-0.0496413	-0.0106763	0.885929	0.829746	0.172607	0.953358	1.65329	-0.0310802	1.02396
184	sp|A0QWH1|Y2940_MYCS2	sp|A0QWH1|Y2940_MYCS2	8	0.000168334	0.998756	0.998923	0.641665	0.674782	0.000168334	0	385710000	551910000	451870000	683770000	681130000	481750000	609010000	488070000	395730000	566150000	3.17454	2.97575	2.74464	3.29022	3.05309	3.09107	2.95872	3.2173	3.00594	2.96605
185	sp|A0QWH5|RUVA_MYCS2	sp|A0QWH5|RUVA_MYCS2	5	0.00511154	0.936538	0.958745	0.626489	0.664909	0.00511154	0	45917000	75210000	67138000	76661000	88398000	52391000	90094000	53124000	46491000	79261000	0.0570523	0.0419865	-0.00551089	0.100148	0.0878241	-0.0488362	0.261353	0.0113833	-0.0451689	0.128327
186	sp|A0QWH6|RUVB_MYCS2	sp|A0QWH6|RUVB_MYCS2	5	0.0439489	0.689535	0.727467	0.572533	0.617781	0.0439489	0	27086000	46840000	57889000	46178000	60899000	38960000	46620000	39717000	37302000	49256000	-0.716103	-0.655054	-0.219308	-0.638813	-0.453315	-0.46802	-0.668584	-0.409045	-0.35892	-0.558279
187	sp|A0QWJ5|APT_MYCS2	sp|A0QWJ5|APT_MYCS2	5	0.163457	0.547966	0.516648	0.529714	0.544072	0.163457	0	85519000	128520000	61366000	132890000	113410000	95434000	109730000	76711000	126280000	107790000	0.968025	0.830662	-0.135175	0.902145	0.449656	0.799864	0.539659	0.542491	1.37852	0.572058
188	sp|A0QWN3|SYDND_MYCS2	sp|A0QWN3|SYDND_MYCS2	20	-0.113053	0.211273	0.319525	0.385199	0.459126	-0.113053	0	549050000	930280000	896390000	899730000	825510000	632390000	982050000	576150000	576930000	829070000	3.69177	3.74426	3.73266	3.69036	3.33227	3.47612	3.63315	3.45713	3.54306	3.51659
189	sp|A0QWQ4|SYA_MYCS2	sp|A0QWQ4|SYA_MYCS2	26	0.0851278	0.635904	0.63128	0.55636	0.583444	0.0851278	0	291650000	519850000	354840000	549250000	437530000	361390000	437230000	478470000	367940000	436150000	2.76508	2.88766	2.39597	2.97086	2.41033	2.68425	2.49098	3.18859	2.9022	2.58952
190	sp|A0QWQ5|YQGF_MYCS2	sp|A0QWQ5|YQGF_MYCS2	2	0.500711	0.282951	0.229861	0.420986	0.399461	0.500711	0	18509000	31800000	26441000	32313000	8233800	24757000	36667000	21895000	16462000	37499000	-1.27385	-1.2251	-1.34959	-1.15931	-3.35913	-1.10971	-1.00756	-1.26988	-1.52437	-0.951896
191	sp|A0QWQ9|AROC_MYCS2	sp|A0QWQ9|AROC_MYCS2	22	-0.115356	0.235276	0.327371	0.401117	0.464628	-0.115356	0	562090000	953000000	1042800000	1206400000	1119700000	691540000	996930000	734670000	715950000	1049400000	3.72616	3.77977	3.95088	4.11794	3.77493	3.60267	3.65438	3.80846	3.85066	3.85674
192	sp|A0QWR4|EFP_MYCS2	sp|A0QWR4|EFP_MYCS2	8	-0.0245402	0.791695	0.831083	0.598994	0.637608	-0.0245402	0	889770000	1567700000	1432500000	1481100000	1485800000	1294200000	1449900000	1201700000	1062500000	1326300000	4.39895	4.51244	4.40886	4.41701	4.18574	4.48961	4.18309	4.51976	4.41311	4.19472
193	sp|A0QWR5|NUSB_MYCS2	sp|A0QWR5|NUSB_MYCS2	6	0.282206	0.159941	0.145854	0.342931	0.335557	0.282206	0	149780000	179480000	310620000	357780000	322970000	266020000	376400000	232760000	234860000	311120000	1.78895	1.32226	2.20399	2.34598	1.96946	2.25065	2.27953	2.14696	2.26258	2.10196
194	sp|A0QWS1|PYRB_MYCS2	sp|A0QWS1|PYRB_MYCS2	11	-0.406849	0.00831206	0.0104397	0.0867956	0.0969864	-0.406849	0	161940000	204650000	230620000	264430000	343260000	145220000	249470000	139170000	115820000	187400000	1.90329	1.51544	1.77445	1.90521	2.05794	1.39399	1.69895	1.40352	1.25533	1.3703
195	sp|A0QWT1|RPOZ_MYCS2	sp|A0QWT1|RPOZ_MYCS2	5	0.0472045	0.743469	0.753504	0.59157	0.62729	0.0472045	0	527430000	627780000	665530000	888550000	1161700000	648490000	1002700000	691980000	597430000	738170000	3.63293	3.16534	3.30312	3.67213	3.8284	3.5117	3.66252	3.72193	3.59281	3.34898
196	sp|A0QWT3|METK_MYCS2	sp|A0QWT3|METK_MYCS2	24	0.0335063	0.704126	0.765164	0.576798	0.628032	0.0335063	0	3610400000	5342800000	5234900000	5078600000	5267400000	4648500000	5910900000	4561800000	3762200000	5791100000	6.45058	6.31727	6.27811	6.21343	6.02363	6.29917	6.16669	6.44806	6.21456	6.32207
197	sp|A0QWU2|FMT_MYCS2	sp|A0QWU2|FMT_MYCS2	9	-0.163793	0.262971	0.280927	0.415754	0.433364	-0.163793	0	65166000	151660000	104120000	112220000	110050000	79835000	107350000	60785000	72047000	115620000	0.569887	1.07435	0.627407	0.655682	0.405981	0.547288	0.508707	0.206115	0.578966	0.673269
198	sp|A0QWU8|LPRG_MYCS2	sp|A0QWU8|LPRG_MYCS2	7	-0.147209	0.275388	0.305245	0.420159	0.450751	-0.147209	0	701040000	1388700000	1006200000	966810000	1455700000	856510000	984680000	827150000	876590000	1035100000	4.04974	4.33398	3.89935	3.79519	4.15602	3.90544	3.63693	3.97985	4.13907	3.83693
199	sp|A0QWV6|UVRC_MYCS2	sp|A0QWV6|UVRC_MYCS2	2	-0.226125	0.617555	0.567001	0.547455	0.566258	-0.226125	2	2924900	5071500	2910200	4099700	NA	4160500	NA	1875100	1163700	5378800	-3.97642	-3.92736	-4.53254	-4.16909	NA	-3.6337	NA	-4.82239	-5.29923	-3.75459
200	sp|A0QWV7|Y3079_MYCS2	sp|A0QWV7|Y3079_MYCS2	14	-0.322267	0.0372241	0.042129	0.179759	0.189951	-0.322267	0	161290000	243010000	250100000	309210000	387720000	184540000	252050000	169940000	119450000	265990000	1.8974	1.76833	1.89141	2.13328	2.23481	1.7331	1.71348	1.69226	1.2993	1.87577
201	sp|A0QWV9|WHIA_MYCS2	sp|A0QWV9|WHIA_MYCS2	7	0.0819703	0.609121	0.613656	0.546598	0.57841	0.0819703	0	125860000	193180000	192220000	241030000	307460000	182480000	191290000	161150000	168950000	311610000	1.53407	1.43054	1.51174	1.77014	1.89799	1.71721	1.32413	1.61549	1.79328	2.10423
202	sp|A0QWW2|G3P_MYCS2	sp|A0QWW2|G3P_MYCS2	28	0.0182939	0.828842	0.867927	0.604421	0.642511	0.0182939	0	9535900000	16948000000	16817000000	17227000000	16959000000	14796000000	17587000000	14123000000	12979000000	17945000000	7.87327	8.01649	7.96146	7.99409	7.72164	7.93772	7.70574	8.08162	7.9789	7.95444
203	sp|A0QWW3|PGK_MYCS2	sp|A0QWW3|PGK_MYCS2	27	0.0554931	0.565561	0.636274	0.535475	0.584832	0.0554931	0	1822000000	3711200000	3539100000	3298000000	3320500000	3009100000	3579600000	2797700000	2526500000	3578300000	5.44882	5.78089	5.71345	5.58405	5.35355	5.68369	5.45875	5.74131	5.64726	5.62721
204	sp|A0QWX4|CAPP_MYCS2	sp|A0QWX4|CAPP_MYCS2	26	0.035424	0.639132	0.735369	0.55797	0.620131	0.035424	0	224160000	408180000	404220000	376870000	407540000	325660000	397700000	322190000	284010000	371210000	2.37955	2.53169	2.58391	2.42176	2.30721	2.53692	2.35723	2.61695	2.53331	2.35684
205	sp|A0QWX9|TAL_MYCS2	sp|A0QWX9|TAL_MYCS2	25	-0.0137435	0.893416	0.909711	0.616077	0.652792	-0.0137435	0	2628600000	4007500000	3519600000	4033200000	3745100000	3202200000	4465700000	2932400000	2453600000	4520800000	5.9857	5.89396	5.70548	5.87743	5.5283	5.77172	5.77094	5.80929	5.60555	5.96466
206	sp|A0QX20|ACNA_MYCS2	sp|A0QX20|ACNA_MYCS2	56	-0.0862707	0.568999	0.579536	0.536577	0.568046	-0.0862707	0	1388800000	2643900000	1888300000	2891800000	2059000000	1649100000	2364500000	1729400000	1670100000	2240400000	5.05113	5.28175	4.80733	5.39244	4.65955	4.83257	4.87342	5.04599	5.05748	4.9514
207	sp|A0QX29|HEMH_MYCS2	sp|A0QX29|HEMH_MYCS2	6	-0.177898	0.480556	0.450237	0.511874	0.532086	-0.177898	0	51496000	78269000	81133000	78214000	61537000	62452000	83345000	45460000	25851000	79849000	0.225021	0.10067	0.267593	0.129386	-0.43818	0.199764	0.151445	-0.213823	-0.881381	0.138995
208	sp|A0QX70|BIOB_MYCS2	sp|A0QX70|BIOB_MYCS2	2	-2.1561	0.0615414	0.0236276	0.222742	0.137757	-2.1561	3	625880	3951900	1252300	3395900	8373000	304070	NA	NA	NA	749640	-6.23496	-4.29453	-5.74883	-4.44367	-3.33479	-7.33607	NA	NA	NA	-6.59883
209	sp|A0QX82|HIS8_MYCS2	sp|A0QX82|HIS8_MYCS2	13	0.120063	0.535925	0.524177	0.527005	0.546178	0.120063	0	256130000	380470000	348580000	617510000	653670000	450710000	440250000	362390000	328510000	614150000	2.57485	2.42821	2.3703	3.14163	2.99333	2.99682	2.5007	2.78691	2.7407	3.0835
210	sp|A0QX83|HIS7_MYCS2	sp|A0QX83|HIS7_MYCS2	8	-0.253738	0.188685	0.176761	0.36734	0.36626	-0.253738	0	540610000	558480000	546110000	515940000	942680000	445570000	522140000	405440000	461920000	547820000	3.66908	2.99316	3.01787	2.87965	3.52502	2.98059	2.74149	2.94918	3.2263	2.91854
211	sp|A0QX86|IMPA_MYCS2	sp|A0QX86|IMPA_MYCS2	5	0.344907	0.117212	0.0998892	0.291324	0.281944	0.344907	0	45004000	52293000	49678000	99845000	70248000	62509000	78680000	57341000	69095000	80256000	0.0276329	-0.492955	-0.439946	0.485346	-0.245918	0.201055	0.070143	0.121802	0.519359	0.146333
212	sp|A0QX87|HIS6_MYCS2	sp|A0QX87|HIS6_MYCS2	7	0.511132	0.000830527	0.00137008	0.0205471	0.0289566	0.511132	0	42862000	66830000	65166000	58010000	81218000	73203000	105240000	64480000	75405000	80430000	-0.0437998	-0.131899	-0.0485123	-0.306263	-0.0351957	0.424553	0.480687	0.291419	0.643872	0.149459
213	sp|A0QX88|HIS3_MYCS2	sp|A0QX88|HIS3_MYCS2	3	NA	NA	NA	NA	NA	NA	5	NA	NA	NA	NA	NA	2430000	5135100	4104200	2066500	11837000	NA	NA	NA	NA	NA	-4.39472	-3.78228	-3.69004	-4.48106	-2.61616
214	sp|A0QX93|TRPE_MYCS2	sp|A0QX93|TRPE_MYCS2	17	0.147909	0.166482	0.233418	0.347686	0.402316	0.147909	0	217340000	346370000	345660000	362580000	347830000	365860000	408530000	281420000	268380000	331540000	2.33429	2.28999	2.35817	2.36541	2.07715	2.70164	2.39515	2.42138	2.45266	2.19371
215	sp|A0QX95|TRPC_MYCS2	sp|A0QX95|TRPC_MYCS2	10	-0.178742	0.278712	0.281543	0.420986	0.433364	-0.178742	0	284540000	368830000	268980000	471430000	541490000	252920000	387420000	289150000	258560000	362500000	2.72893	2.38247	1.99638	2.74813	2.71991	2.17918	2.32026	2.46055	2.39955	2.32257
216	sp|A0QXD8|ELTD_MYCS2	sp|A0QXD8|ELTD_MYCS2	3	0.331552	0.658276	0.595107	0.562169	0.571931	0.331552	3	2619400	NA	4972400	NA	2714800	1242900	NA	5980900	2368500	8730400	-4.13801	NA	-3.75987	NA	-4.9704	-5.34354	NA	-3.14572	-4.28672	-3.05553
217	sp|A0QXE4|DERK_MYCS2	sp|A0QXE4|DERK_MYCS2	5	1.19561	0.00030627	8.64254e-05	0.0130488	0.00405912	1.19561	0	6824400	13717000	9130100	10122000	8850000	12730000	23415000	19462000	12878000	31505000	-2.73537	-2.46277	-2.88336	-2.8515	-3.25433	-2.05104	-1.64062	-1.44016	-1.8742	-1.20327
218	sp|A0QXE5|DERI1_MYCS2	sp|A0QXE5|DERI1_MYCS2	2	1.38756	0.00458968	0.00117357	0.061505	0.0264846	1.38756	2	NA	3328300	2411600	3685700	2879500	3818800	12268000	6593100	3582800	NA	NA	-4.54732	-4.80361	-4.32428	-4.88487	-3.75498	-2.553	-3.00485	-3.69702	NA
219	sp|A0QXX7|KATG2_MYCS2	sp|A0QXX7|KATG2_MYCS2	53	0.0180353	0.877623	0.89045	0.612541	0.646805	0.0180353	0	1487800000	2375500000	2099100000	2615200000	2499300000	2133100000	2171600000	1925800000	2001500000	2392600000	5.15199	5.12418	4.95999	5.24587	4.94097	5.19677	4.75329	5.20148	5.31538	5.04626
220	sp|A0QY28|CINAL_MYCS2	sp|A0QY28|CINAL_MYCS2	8	-0.138465	0.445995	0.438822	0.500548	0.526586	-0.138465	0	78889000	137260000	123810000	122110000	110930000	84750000	101660000	120700000	67431000	96516000	0.849819	0.927505	0.877238	0.778813	0.417547	0.631838	0.431835	1.19769	0.484627	0.412606
221	sp|A0QYB3|XYPA_MYCS2	sp|A0QYB3|XYPA_MYCS2	11	0.433264	0.00146363	0.00316648	0.0309691	0.0469639	0.433264	0	115480000	197640000	219400000	187000000	282470000	216690000	305840000	211000000	213590000	258880000	1.40799	1.46414	1.70251	1.40012	1.77488	1.96038	1.98651	2.00509	2.12732	1.83666
222	sp|A0QYB5|THPA_MYCS2	sp|A0QYB5|THPA_MYCS2	14	0.242069	0.195748	0.186305	0.372166	0.374456	0.242069	0	310240000	584350000	509510000	429450000	577890000	428860000	640520000	656990000	437240000	476990000	2.85559	3.05982	2.91781	2.61216	2.81439	2.92649	3.02993	3.64692	3.14806	2.71872
223	sp|A0QYC2|DTHD_MYCS2	sp|A0QYC2|DTHD_MYCS2	6	0.203497	0.299713	0.284979	0.42614	0.434484	0.203497	0	38708000	95584000	55252000	59293000	53784000	51704000	84431000	53223000	40350000	80755000	-0.193122	0.394846	-0.286557	-0.274372	-0.633738	-0.0675165	0.169719	0.0140746	-0.247012	0.155279
224	sp|A0QYE0|URE1_MYCS2	sp|A0QYE0|URE1_MYCS2	16	0.249115	0.287859	0.259777	0.424292	0.42356	0.249115	0	259360000	292000000	238720000	220050000	420500000	378960000	402590000	262950000	183140000	365480000	2.5932	2.03865	1.82424	1.63738	2.35268	2.75143	2.37447	2.32325	1.90818	2.33438
225	sp|A0QYE2|URE3_MYCS2	sp|A0QYE2|URE3_MYCS2	7	0.0412468	0.750307	0.767798	0.591994	0.628032	0.0412468	0	201820000	268030000	332450000	372820000	342670000	295090000	315060000	285230000	197560000	338840000	2.22577	1.91257	2.30196	2.40601	2.05544	2.39742	2.02844	2.44082	2.01617	2.22515
226	sp|A0QYG2|GARA_MYCS2	sp|A0QYG2|GARA_MYCS2	10	0.240466	0.119496	0.128237	0.294272	0.313957	0.240466	0	980760000	1880800000	1951200000	2043000000	1719300000	2220800000	2048900000	1500000000	1444900000	2392500000	4.54157	4.78047	4.8546	4.8859	4.39771	5.25379	4.6712	4.84028	4.85111	5.0462
227	sp|A0QYG3|GCSH_MYCS2	sp|A0QYG3|GCSH_MYCS2	4	-0.191612	0.216206	0.226307	0.38779	0.398681	-0.191612	0	1833600000	1939800000	2499800000	2906400000	3048500000	1748000000	2390500000	1999200000	1913300000	2098000000	5.45812	4.82593	5.21198	5.39978	5.22944	4.915	4.88885	5.25555	5.25117	4.85662
228	sp|A0QYG9|SECA2_MYCS2	sp|A0QYG9|SECA2_MYCS2	27	0.102638	0.310126	0.393474	0.432371	0.507465	0.102638	0	270660000	386430000	382640000	368170000	467200000	284710000	452510000	382200000	308170000	444950000	2.65567	2.45109	2.50477	2.38771	2.50561	2.34674	2.53947	2.86385	2.64963	2.61836
229	sp|A0QYQ7|PYRG_MYCS2	sp|A0QYQ7|PYRG_MYCS2	22	-0.140093	0.260079	0.303129	0.41491	0.450487	-0.140093	0	777930000	1144700000	1215000000	1490200000	1977800000	1092800000	1319600000	979750000	954570000	1130500000	4.20218	4.04956	4.17133	4.42594	4.60112	4.25023	4.05017	4.22459	4.26049	3.96418
230	sp|A0QYS5|ARLY_MYCS2	sp|A0QYS5|ARLY_MYCS2	13	-0.22703	0.150695	0.157751	0.330601	0.34545	-0.22703	0	225320000	261330000	353690000	347660000	407390000	255620000	235690000	215080000	211130000	326780000	2.38711	1.87531	2.39129	2.30415	2.30668	2.19421	1.61875	2.03277	2.11082	2.17284
231	sp|A0QYS6|ASSY_MYCS2	sp|A0QYS6|ASSY_MYCS2	19	-0.0230947	0.807291	0.842384	0.60253	0.638309	-0.0230947	0	964550000	1699400000	1445200000	1503300000	1525500000	1234400000	1464700000	1147900000	1196000000	1595900000	4.51716	4.63118	4.42159	4.4387	4.22404	4.42266	4.19742	4.45355	4.58175	4.4618
232	sp|A0QYS8|OTC_MYCS2	sp|A0QYS8|OTC_MYCS2	10	0.110237	0.102023	0.273066	0.274351	0.427897	0.110237	0	230300000	391460000	375810000	363590000	370670000	331200000	429280000	293110000	267880000	410520000	2.41913	2.47013	2.47879	2.36946	2.16951	2.56079	2.46508	2.48021	2.45001	2.50212
233	sp|A0QYS9|ARGD_MYCS2	sp|A0QYS9|ARGD_MYCS2	9	0.125401	0.333695	0.369726	0.446804	0.494176	0.125401	0	145660000	308150000	241680000	253160000	259960000	209940000	240920000	245350000	193680000	301090000	1.74809	2.11789	1.84201	1.84172	1.65429	1.9156	1.64973	2.22311	1.98791	2.05467
234	sp|A0QYT0|ARGB_MYCS2	sp|A0QYT0|ARGB_MYCS2	10	-0.349414	0.0972917	0.0837519	0.270852	0.258408	-0.349414	0	281900000	438290000	787390000	536200000	526660000	382250000	404340000	288360000	323570000	394790000	2.71527	2.63645	3.54565	2.9358	2.67958	2.76366	2.3806	2.4566	2.71911	2.44572
235	sp|A0QYU6|RL20_MYCS2	sp|A0QYU6|RL20_MYCS2	8	-0.193016	0.197003	0.211209	0.372166	0.390855	-0.193016	0	1813200000	3448900000	2529300000	3209900000	4299700000	2684100000	3015300000	2424300000	2121200000	2286900000	5.44173	5.673	5.2289	5.54458	5.72885	5.52194	5.2166	5.53424	5.39814	4.98105
236	sp|A0QYV1|LYSX_MYCS2	sp|A0QYV1|LYSX_MYCS2	2	0.159655	0.653812	0.615514	0.561938	0.578506	0.159655	2	705060	2392800	NA	NA	1411700	1780500	1364000	1003100	1042500	1227800	-6.06046	-5.03306	NA	NA	-5.92003	-4.83485	-5.65348	-5.72666	-5.45593	-5.88672
237	sp|A0QYY6|RS1_MYCS2	sp|A0QYY6|RS1_MYCS2	43	0.233088	0.0455822	0.0751045	0.196515	0.244027	0.233088	0	8540800000	14721000000	16236000000	16603000000	19386000000	16190000000	18697000000	15441000000	16494000000	19375000000	7.71184	7.80913	7.91075	7.9403	7.91588	8.06514	7.79213	8.21059	8.32037	8.0651
238	sp|A0QZ11|RBPA_MYCS2	sp|A0QZ11|RBPA_MYCS2	6	-0.0862632	0.522024	0.547431	0.524625	0.556592	-0.0862632	0	208680000	340300000	333330000	439840000	412460000	231600000	370350000	247910000	217790000	464500000	2.27473	2.26397	2.30577	2.64701	2.32464	2.05456	2.25666	2.23812	2.15507	2.68042
239	sp|A0QZ12|PPM1_MYCS2	sp|A0QZ12|PPM1_MYCS2	7	-0.227543	0.0559938	0.086181	0.213879	0.263499	-0.227543	0	44108000	91885000	70438000	61604000	96494000	51158000	62679000	49853000	44615000	62051000	-0.0018248	0.336751	0.0636996	-0.218631	0.215083	-0.0825408	-0.250781	-0.0804796	-0.103853	-0.224981
240	sp|A0QZ13|LNT_MYCS2	sp|A0QZ13|LNT_MYCS2	2	-0.172241	0.383433	0.368207	0.473575	0.492926	-0.172241	0	6388300	10309000	8629300	9424300	13996000	6394600	9684500	9305900	3876800	8571700	-2.8321	-2.88319	-2.96473	-2.95562	-2.5887	-3.02542	-2.88678	-2.50668	-3.58465	-3.08201
241	sp|A0QZ40|TATA_MYCS2	sp|A0QZ40|TATA_MYCS2	7	-0.111887	0.373839	0.414174	0.469485	0.51416	-0.111887	0	199850000	284930000	281340000	217740000	350100000	184820000	302370000	224210000	172330000	253140000	2.2114	2.00257	2.06119	1.62199	2.0866	1.73524	1.97041	2.09287	1.8215	1.8043
242	sp|A0QZ42|PAFA_MYCS2	sp|A0QZ42|PAFA_MYCS2	17	-0.402112	0.000150052	0.00167149	0.00861771	0.0321155	-0.402112	0	141090000	227930000	226490000	256500000	306770000	156000000	191260000	137530000	129210000	172650000	1.7014	1.67403	1.74838	1.86083	1.89473	1.49533	1.32391	1.38638	1.4112	1.25198
243	sp|A0QZ46|PSA_MYCS2	sp|A0QZ46|PSA_MYCS2	13	-0.163935	0.115596	0.180427	0.289997	0.368595	-0.163935	0	554690000	863170000	778790000	1040900000	1057700000	735500000	902710000	676120000	518130000	745640000	3.70674	3.63404	3.52981	3.90283	3.6922	3.68988	3.51424	3.68841	3.38991	3.36351
244	sp|A0QZ47|PSB_MYCS2	sp|A0QZ47|PSB_MYCS2	10	-0.15769	0.0941025	0.174088	0.268572	0.363393	-0.15769	0	529940000	856910000	704620000	939460000	1016800000	680160000	779740000	615400000	554840000	724470000	3.63988	3.62333	3.38545	3.75335	3.63493	3.57918	3.30754	3.55239	3.48744	3.32194
245	sp|A0QZ48|PUP_MYCS2	sp|A0QZ48|PUP_MYCS2	5	0.535304	0.164765	0.123615	0.346802	0.307365	0.535304	0	569560000	434950000	936670000	313180000	469370000	681980000	712030000	614360000	543860000	965390000	3.7455	2.62519	3.79606	2.15188	2.51234	3.58296	3.17932	3.54995	3.45896	3.7363
246	sp|A0QZ49|DOP_MYCS2	sp|A0QZ49|DOP_MYCS2	19	-0.20566	0.279108	0.267365	0.420986	0.426723	-0.20566	0	596360000	542680000	828020000	902120000	935150000	702260000	809290000	524940000	452250000	603430000	3.81285	2.95092	3.61822	3.69423	3.51337	3.62443	3.36005	3.32257	3.19615	3.05809
247	sp|A0QZ54|ARC_MYCS2	sp|A0QZ54|ARC_MYCS2	34	-0.362395	0.0112344	0.0159416	0.101068	0.118421	-0.362395	0	717880000	988630000	1047700000	1384500000	1646300000	779320000	974930000	729430000	734770000	901180000	4.08451	3.8338	3.95764	4.31869	4.33471	3.77178	3.62288	3.79812	3.88763	3.63697
248	sp|A0QZA1|Y3950_MYCS2	sp|A0QZA1|Y3950_MYCS2	3	1.55814	0.000428952	9.309e-05	0.0149955	0.00416281	1.55814	0	2467500	4269800	2669400	4421800	6547900	12903000	9315900	10325000	8790800	7498400	-4.22552	-4.18064	-4.65712	-4.05883	-3.69184	-2.03193	-2.94155	-2.35647	-2.4182	-3.27509
249	sp|A0QZX2|HIS2_MYCS2	sp|A0QZX2|HIS2_MYCS2	3	0.23674	0.0248539	0.0556511	0.152407	0.21506	0.23674	0	80858000	122220000	111020000	102760000	118550000	106750000	128230000	97595000	100790000	137340000	0.885931	0.756678	0.719961	0.527298	0.514025	0.958445	0.759576	0.890545	1.05729	0.921737
250	sp|A0QZY0|MSHC_MYCS2	sp|A0QZY0|MSHC_MYCS2	15	0.063406	0.683067	0.689262	0.570614	0.60572	0.063406	0	132050000	299810000	226230000	257270000	229700000	209000000	266990000	210680000	190890000	192800000	1.6044	2.0775	1.74672	1.8652	1.47457	1.90925	1.79476	2.00289	1.96723	1.4113
251	sp|A0QZY9|PYRD_MYCS2	sp|A0QZY9|PYRD_MYCS2	5	0.0774709	0.587104	0.603502	0.54059	0.5764	0.0774709	0	17043000	24360000	24398000	29007000	37551000	17901000	34975000	21068000	16099000	35328000	-1.39472	-1.61741	-1.46558	-1.31666	-1.15548	-1.5686	-1.07425	-1.32554	-1.55614	-1.03797
252	sp|A0QZZ6|Y4207_MYCS2	sp|A0QZZ6|Y4207_MYCS2	8	-1.88195	0.00924478	0.00327465	0.0918258	0.0474299	-1.88195	0	10420000	17106000	23670000	72035000	18051000	10845000	3386800	5219000	4506000	4471100	-2.11543	-2.13777	-1.50928	0.00941121	-2.21922	-2.27783	-4.36977	-3.34269	-3.37037	-4.02136
253	sp|A0R006|WAG31_MYCS2	sp|A0R006|WAG31_MYCS2	20	0.177021	0.186472	0.215516	0.364842	0.390855	0.177021	0	1191800000	2014800000	1709100000	1619600000	1619100000	1471200000	2296900000	1754600000	1341900000	2016100000	4.82705	4.88177	4.66351	4.54733	4.31051	4.67102	4.83247	5.0669	4.74574	4.79914
254	sp|A0R015|MURC_MYCS2	sp|A0R015|MURC_MYCS2	10	-0.429174	0.102587	0.0793545	0.274948	0.253156	-0.429174	0	131250000	290240000	187100000	251070000	190150000	162750000	168870000	143540000	68840000	180510000	1.5955	2.02975	1.4728	1.82963	1.20016	1.55527	1.14817	1.44821	0.514091	1.31623
255	sp|A0R016|MURG_MYCS2	sp|A0R016|MURG_MYCS2	8	0.161321	0.532835	0.503161	0.526339	0.541133	0.161321	0	63293000	56753000	47123000	91188000	129690000	59876000	108590000	64395000	58014000	84334000	0.527169	-0.372481	-0.516106	0.353127	0.644451	0.140152	0.524918	0.289512	0.270312	0.217869
256	sp|A0R018|MURD_MYCS2	sp|A0R018|MURD_MYCS2	3	-0.145291	0.56267	0.53575	0.534004	0.552674	-0.145291	0	25040000	48815000	47656000	51851000	64123000	40893000	24017000	35520000	34905000	52300000	-0.831153	-0.594262	-0.499883	-0.469893	-0.378401	-0.399491	-1.60479	-0.570486	-0.453549	-0.471731
257	sp|A0R024|RSMH_MYCS2	sp|A0R024|RSMH_MYCS2	9	-0.0164708	0.921643	0.921811	0.624035	0.655673	-0.0164708	0	59057000	97889000	119860000	136640000	150670000	103920000	94040000	80166000	73139000	141010000	0.425699	0.429921	0.83047	0.942713	0.862202	0.920421	0.321859	0.606172	0.600399	0.959798
258	sp|A0R025|MRAZ_MYCS2	sp|A0R025|MRAZ_MYCS2	5	-0.0944561	0.484669	0.510974	0.513094	0.543368	-0.0944561	0	50154000	69400000	63366000	61580000	80658000	59939000	52513000	44822000	43248000	73822000	0.186341	-0.076355	-0.0889147	-0.219199	-0.0452434	0.14164	-0.50057	-0.234253	-0.148191	0.0257227
259	sp|A0R033|AROG_MYCS2	sp|A0R033|AROG_MYCS2	18	-0.0381503	0.569248	0.703548	0.536577	0.609631	-0.0381503	0	396900000	555760000	562350000	538060000	664760000	486100000	657040000	436770000	363480000	548050000	3.21643	2.98598	3.06014	2.94085	3.01776	3.10379	3.06587	3.05677	2.88482	2.91915
260	sp|A0R043|PIMB_MYCS2	sp|A0R043|PIMB_MYCS2	2	0.2498	0.295506	0.26704	0.42614	0.426723	0.2498	1	3096600	2894800	3019600	NA	4717700	3275100	4700400	2727700	3467100	3292200	-3.89286	-4.75272	-4.47931	NA	-4.1679	-3.97234	-3.90713	-4.28061	-3.74379	-4.46313
261	sp|A0R048|TRPD_MYCS2	sp|A0R048|TRPD_MYCS2	11	-0.0662239	0.598536	0.628773	0.544638	0.583444	-0.0662239	0	269880000	497480000	417120000	417630000	421250000	372740000	454610000	240270000	316870000	422320000	2.65145	2.82291	2.62922	2.57147	2.35526	2.72801	2.546	2.19287	2.6893	2.54302
262	sp|A0R066|ILVE_MYCS2	sp|A0R066|ILVE_MYCS2	15	-0.261503	0.0179229	0.0397187	0.131801	0.183487	-0.261503	0	1891200000	3089000000	3168300000	3822100000	3583700000	2532300000	2838300000	1910600000	2204600000	2872300000	5.50342	5.51078	5.5538	5.79906	5.46433	5.43955	5.13121	5.19002	5.45308	5.31
263	sp|A0R079|GLN1B_MYCS2	sp|A0R079|GLN1B_MYCS2	31	0.0502003	0.64358	0.6882	0.559726	0.60572	0.0502003	0	7664900000	12935000000	11913000000	10013000000	16051000000	11857000000	13078000000	10330000000	9513700000	14575000000	7.55334	7.61875	7.46418	7.20308	7.64173	7.62434	7.28761	7.62953	7.53637	7.65423
264	sp|A0R082|GLNE_MYCS2	sp|A0R082|GLNE_MYCS2	13	0.198179	0.0394502	0.0917403	0.184417	0.26883	0.198179	0	56252000	92824000	99015000	112320000	106530000	87619000	132560000	84686000	68949000	108420000	0.354419	0.351717	0.554894	0.656981	0.358773	0.678953	0.806452	0.68546	0.516345	0.580469
265	sp|A0R083|GLN1A_MYCS2	sp|A0R083|GLN1A_MYCS2	14	0.105074	0.289827	0.377596	0.424374	0.497246	0.105074	0	340560000	521440000	428650000	563540000	560230000	395910000	668820000	461400000	390170000	515120000	2.99218	2.89215	2.66855	3.0083	2.76932	2.81336	3.09095	3.13607	2.98578	2.82971
266	sp|A0R0B0|ODP1_MYCS2	sp|A0R0B0|ODP1_MYCS2	41	0.211478	0.0861439	0.118326	0.257485	0.302214	0.211478	0	2156700000	3132800000	2751900000	3113100000	2935100000	2807800000	3729000000	3096800000	2562900000	3639500000	5.69585	5.5315	5.35056	5.49994	5.17439	5.58571	5.51646	5.88814	5.66765	5.65168
267	sp|A0R0B2|FABD_MYCS2	sp|A0R0B2|FABD_MYCS2	6	-0.0125328	0.911326	0.921886	0.619715	0.655673	-0.0125328	0	189570000	373230000	298090000	341620000	282900000	247390000	331920000	247950000	202030000	318390000	2.13405	2.39993	2.1446	2.2786	1.77709	2.14789	2.10202	2.23835	2.04804	2.1353
268	sp|A0R0B3|ACPM_MYCS2	sp|A0R0B3|ACPM_MYCS2	11	0.0933932	0.411265	0.467657	0.486254	0.53671	0.0933932	0	2783100000	4978900000	3723300000	3575500000	5503400000	3609200000	5161600000	3653300000	3699600000	4935800000	6.06936	6.21343	5.78663	5.70183	6.08728	5.94104	5.97535	6.12703	6.19066	6.09142
269	sp|A0R0S4|DPDS_MYCS2	sp|A0R0S4|DPDS_MYCS2	5	0.0187084	0.877502	0.88887	0.612541	0.646805	0.0187084	0	127790000	162230000	157970000	163870000	173310000	150360000	158390000	111430000	119590000	196830000	1.55637	1.17353	1.22869	1.20764	1.0655	1.44321	1.05774	1.08218	1.30097	1.44116
270	sp|A0R0T0|YBEY_MYCS2	sp|A0R0T0|YBEY_MYCS2	4	-0.561251	0.0488127	0.032854	0.201099	0.163381	-0.561251	0	37957000	81706000	75620000	82477000	81186000	49025000	57256000	20378000	33913000	65931000	-0.221821	0.163928	0.166093	0.206754	-0.035768	-0.142812	-0.378515	-1.37367	-0.494628	-0.137441
271	sp|A0R0T9|HRCA_MYCS2	sp|A0R0T9|HRCA_MYCS2	12	-0.411549	0.0615239	0.0497145	0.222742	0.205018	-0.411549	0	29612000	48429000	40016000	38104000	88882000	29300000	42738000	25980000	25447000	30813000	-0.585497	-0.605948	-0.751913	-0.918986	0.0957536	-0.871281	-0.791302	-1.0226	-0.903823	-1.23533
272	sp|A0R0W9|TREH_MYCS2	sp|A0R0W9|TREH_MYCS2	23	0.107199	0.501743	0.507666	0.521163	0.54258	0.107199	0	563450000	1054000000	1016100000	1212500000	1722600000	1220800000	1246200000	768460000	836180000	1437900000	3.7297	3.92805	3.91347	4.1253	4.4005	4.40699	3.96939	3.87347	4.07183	4.31133
273	sp|A0R102|RS20_MYCS2	sp|A0R102|RS20_MYCS2	6	0.0571463	0.701781	0.710632	0.576798	0.612727	0.0571463	0	412010000	712870000	533600000	736420000	658470000	662440000	635520000	604320000	439730000	601360000	3.27116	3.35244	2.98444	3.39836	3.00395	3.54182	3.01886	3.52613	3.15615	3.05313
274	sp|A0R112|NADD_MYCS2	sp|A0R112|NADD_MYCS2	2	0.329559	0.172955	0.151097	0.354772	0.339797	0.329559	2	5848700	8116400	8504600	7852400	7429100	NA	9725800	5627800	8631200	NA	-2.96137	-3.23518	-2.98572	-3.22164	-3.50848	NA	-2.88077	-3.23368	-2.44431	NA
275	sp|A0R115|PROA_MYCS2	sp|A0R115|PROA_MYCS2	14	-0.34976	0.0386319	0.0391182	0.182716	0.181209	-0.34976	0	171020000	271610000	278660000	323880000	418870000	191910000	354770000	150290000	148570000	227870000	1.9832	1.9321	2.04738	2.20086	2.34704	1.78852	2.19599	1.51463	1.61013	1.65251
276	sp|A0R148|PROB_MYCS2	sp|A0R148|PROB_MYCS2	11	-0.312621	0.0689431	0.068324	0.232913	0.234976	-0.312621	0	142390000	283180000	347690000	285460000	296110000	215620000	200540000	152530000	173970000	228550000	1.71483	1.99351	2.36661	2.01678	1.84337	1.95338	1.39079	1.53602	1.83499	1.65681
277	sp|A0R149|OBG_MYCS2	sp|A0R149|OBG_MYCS2	16	-0.544844	0.00168091	0.00181172	0.0325669	0.0340647	-0.544844	0	173810000	317360000	251270000	331520000	423740000	182080000	234950000	185190000	128100000	190890000	2.00691	2.16124	1.89814	2.23485	2.36382	1.7141	1.61431	1.81648	1.39891	1.39693
278	sp|A0R150|RL27_MYCS2	sp|A0R150|RL27_MYCS2	7	0.0308527	0.82085	0.830892	0.604421	0.637608	0.0308527	0	1895700000	2762500000	2055900000	2595500000	2825700000	2736200000	3022800000	1874200000	1633300000	2921200000	5.5069	5.34634	4.92999	5.23485	5.11923	5.54915	5.22011	5.16222	5.02573	5.33437
279	sp|A0R151|RL21_MYCS2	sp|A0R151|RL21_MYCS2	8	-0.22203	0.386042	0.352665	0.474085	0.477793	-0.22203	0	2361700000	4535300000	3532700000	4229300000	5111500000	3188900000	2284900000	3477900000	3572300000	3621900000	5.82886	6.07607	5.71084	5.94665	5.98	5.76583	4.82508	6.0559	6.14077	5.64469
280	sp|A0R152|RNE_MYCS2	sp|A0R152|RNE_MYCS2	23	0.0481833	0.601264	0.674167	0.545138	0.599312	0.0481833	0	326330000	454770000	441350000	487630000	544270000	436960000	482500000	433140000	324950000	485370000	2.92966	2.69078	2.71066	2.79738	2.72735	2.95297	2.63005	3.04471	2.72517	2.74385
281	sp|A0R191|IOLG_MYCS2	sp|A0R191|IOLG_MYCS2	11	0.664364	0.357914	0.298473	0.463411	0.446205	0.664364	0	4674800	3602000	8417200	15267000	53105000	23956000	14470000	15744000	7707000	13050000	-3.28953	-4.43099	-3.00062	-2.25236	-0.652188	-1.15626	-2.31998	-1.74661	-2.60567	-2.47535
282	sp|A0R196|CLPX_MYCS2	sp|A0R196|CLPX_MYCS2	12	-1.52467	0.000774815	0.00018525	0.0196119	0.00639227	-1.52467	0	90213000	137760000	157350000	230630000	442840000	64267000	73698000	46706000	37899000	72791000	1.0463	0.932858	1.22302	1.70584	2.42785	0.240307	-0.0221885	-0.174736	-0.336298	0.00542328
283	sp|A0R199|TIG_MYCS2	sp|A0R199|TIG_MYCS2	32	0.0388506	0.704343	0.748284	0.576798	0.625912	0.0388506	0	5128800000	9812500000	10201000000	9968400000	10004000000	8128400000	10322000000	8838300000	6969800000	10807000000	6.96481	7.21208	7.24039	7.19657	6.95515	7.09002	6.95357	7.40409	7.09305	7.22251
284	sp|A0R1B5|Y4692_MYCS2	sp|A0R1B5|Y4692_MYCS2	7	-0.24393	0.138066	0.140909	0.319262	0.32953	-0.24393	0	704140000	1282800000	1125300000	906640000	1576700000	721280000	947110000	672640000	864230000	1194700000	4.0562	4.21722	4.06071	3.70151	4.27198	3.66225	3.58202	3.68095	4.11884	4.0439
285	sp|A0R1C2|DHE2_MYCS2	sp|A0R1C2|DHE2_MYCS2	62	0.0131	0.874329	0.904298	0.611649	0.650633	0.0131	0	379620000	616870000	559710000	585100000	587330000	518320000	620950000	482100000	372290000	584210000	3.15123	3.13954	3.05335	3.06304	2.83792	3.19462	2.98613	3.19951	2.91895	3.01137
286	sp|A0R1H6|ACPS_MYCS2	sp|A0R1H6|ACPS_MYCS2	3	0.425369	0.025438	0.022363	0.154139	0.136012	0.425369	0	57615000	72646000	96194000	56572000	90392000	87466000	104530000	79203000	70633000	103310000	0.389488	-0.00906966	0.513202	-0.342857	0.120218	0.67648	0.471132	0.588703	0.550726	0.510788
287	sp|A0R1V9|AHPC_MYCS2	sp|A0R1V9|AHPC_MYCS2	13	-0.253059	0.0218467	0.0462905	0.141424	0.199528	-0.253059	0	9623700000	12296000000	15575000000	13082000000	17036000000	10370000000	15733000000	9008000000	10170000000	11334000000	7.8867	7.54418	7.85079	7.59283	7.72822	7.4347	7.5485	7.43158	7.63141	7.29123
288	sp|A0R1W8|RNPH_MYCS2	sp|A0R1W8|RNPH_MYCS2	7	0.121812	0.591296	0.570814	0.541253	0.566452	0.121812	0	386650000	303890000	411270000	385890000	413350000	432260000	389490000	378510000	329350000	387230000	3.17811	2.0974	2.60885	2.45624	2.32777	2.93767	2.32778	2.84983	2.74434	2.41782
289	sp|A0R1X0|MURI_MYCS2	sp|A0R1X0|MURI_MYCS2	3	-0.134353	0.317369	0.347942	0.436203	0.47713	-0.134353	0	13829000	22668000	27149000	24760000	34176000	19670000	20351000	14703000	16932000	23222000	-1.70082	-1.72338	-1.31148	-1.54744	-1.29224	-1.43523	-1.83858	-1.8455	-1.48426	-1.64355
290	sp|A0R1Y1|VGB_MYCS2	sp|A0R1Y1|VGB_MYCS2	4	-0.226072	0.409159	0.372662	0.486254	0.495251	-0.226072	0	46236000	83270000	65567000	80565000	66508000	46632000	36174000	59620000	37151000	93259000	0.0671936	0.191838	-0.0396637	0.172561	-0.325368	-0.213634	-1.02667	0.178142	-0.3647	0.36306
291	sp|A0R1Y4|GLGB_MYCS2	sp|A0R1Y4|GLGB_MYCS2	23	0.209971	0.249111	0.241529	0.409739	0.407969	0.209971	0	139940000	209940000	180060000	194810000	163500000	156650000	182940000	206700000	163010000	230720000	1.68941	1.55301	1.41748	1.45977	0.980878	1.50121	1.26113	1.97532	1.74228	1.67045
292	sp|A0R1Y7|FADA4_MYCS2	sp|A0R1Y7|FADA4_MYCS2	25	0.10242	0.414498	0.454062	0.488673	0.533195	0.10242	0	3972600000	5556800000	4885000000	5769700000	5008000000	5591100000	6641200000	4604100000	4002900000	5904000000	6.59062	6.37507	6.17833	6.39942	5.95029	6.56047	6.33112	6.4614	6.30292	6.34994
293	sp|A0R1Z0|NUCS_MYCS2	sp|A0R1Z0|NUCS_MYCS2	3	0.63227	0.181201	0.134693	0.360766	0.323624	0.63227	0	42452000	13851000	43198000	50079000	56156000	48109000	69334000	59521000	34175000	51556000	-0.057879	-2.44846	-0.641548	-0.520585	-0.571064	-0.169505	-0.108347	0.17574	-0.483663	-0.49241
294	sp|A0R1Z9|ATPE_MYCS2	sp|A0R1Z9|ATPE_MYCS2	10	0.389795	0.0277239	0.0266198	0.157868	0.147459	0.389795	0	328330000	623710000	584940000	438200000	766610000	568640000	663580000	591270000	639490000	784440000	2.93861	3.15577	3.11695	2.64157	3.22478	3.32575	3.07985	3.49457	3.68974	3.43673
295	sp|A0R200|ATPB_MYCS2	sp|A0R200|ATPB_MYCS2	29	0.504087	0.00277822	0.00310944	0.0446762	0.0465809	0.504087	0	4192800000	8130700000	7030800000	6232700000	8628200000	8646600000	10339000000	8197600000	9514000000	10039000000	6.66964	6.93534	6.70355	6.51195	6.74029	7.17748	6.9559	7.29531	7.53641	7.11612
296	sp|A0R201|ATPG_MYCS2	sp|A0R201|ATPG_MYCS2	13	0.355476	0.0221501	0.0256453	0.142477	0.143818	0.355476	0	467550000	871600000	947530000	731240000	1041900000	675980000	1217100000	901420000	830270000	1225700000	3.4564	3.64835	3.81269	3.38807	3.67035	3.57046	3.93604	4.10415	4.06172	4.08087
297	sp|A0R202|ATPA_MYCS2	sp|A0R202|ATPA_MYCS2	33	0.477356	0.00972939	0.00878895	0.0927046	0.0888311	0.477356	0	2837800000	4197000000	4103600000	3597800000	4147500000	4222700000	6166100000	4954700000	5269300000	4997400000	6.09787	5.96197	5.92691	5.71089	5.67651	6.16321	6.22635	6.56749	6.69456	6.10932
298	sp|A0R203|ATPFD_MYCS2	sp|A0R203|ATPFD_MYCS2	22	0.436136	0.00162481	0.00328205	0.0322184	0.0474299	0.436136	0	819090000	1606900000	1269300000	1327600000	1863100000	1415400000	2217100000	1513300000	1614600000	1951600000	4.27771	4.54879	4.23439	4.25751	4.51436	4.6163	4.78256	4.85304	5.00933	4.75221
299	sp|A0R204|ATPF_MYCS2	sp|A0R204|ATPF_MYCS2	6	0.522534	0.00529124	0.00466248	0.0649525	0.0591271	0.522534	0	134540000	223990000	184800000	162950000	273840000	191960000	395930000	242430000	185260000	291270000	1.63177	1.64836	1.45496	1.19943	1.72983	1.78889	2.35093	2.2058	1.92458	2.00681
300	sp|A0R219|KHSE_MYCS2	sp|A0R219|KHSE_MYCS2	6	0.0496038	0.861237	0.849714	0.608499	0.639165	0.0496038	0	36325000	96819000	103870000	61760000	74138000	91019000	90764000	45698000	35548000	85999000	-0.286196	0.413743	0.62394	-0.214944	-0.167649	0.732831	0.271811	-0.206275	-0.427542	0.246086
301	sp|A0R220|THRC_MYCS2	sp|A0R220|THRC_MYCS2	16	0.0753101	0.478883	0.542583	0.511006	0.554655	0.0753101	0	1299700000	2617800000	2578200000	2333200000	2322100000	2057500000	2509700000	1919800000	1799200000	2860700000	4.954	5.26715	5.25652	5.07953	4.83418	5.1457	4.95754	5.19697	5.16356	5.30416
302	sp|A0R2B1|KGD_MYCS2	sp|A0R2B1|KGD_MYCS2	65	-0.0617688	0.476713	0.57897	0.510361	0.568016	-0.0617688	0	3471400000	6387100000	5604800000	5844500000	7780800000	5139000000	5823900000	4838800000	4558800000	6288000000	6.39307	6.58006	6.37659	6.4182	6.59017	6.44114	6.14576	6.53327	6.4882	6.44088
303	sp|A0R2D1|TATB_MYCS2	sp|A0R2D1|TATB_MYCS2	2	-0.517267	0.399497	0.326683	0.479781	0.464555	-0.517267	2	3440300	22587000	19586000	24700000	NA	5177300	9561300	10773000	9250000	NA	-3.73869	-1.72865	-1.78246	-1.55098	NA	-3.32427	-2.90485	-2.29507	-2.34565	NA
304	sp|A0R2D4|SIGE_MYCS2	sp|A0R2D4|SIGE_MYCS2	2	0.561643	0.419842	0.361894	0.490955	0.487174	0.561643	0	9967000	20049000	13124000	17413000	2105900	11764000	12302000	15313000	10928000	13471000	-2.18053	-1.9041	-2.35996	-2.06062	-5.33922	-2.16272	-2.54909	-1.78674	-2.10814	-2.42953
305	sp|A0R2D5|Y5073_MYCS2	sp|A0R2D5|Y5073_MYCS2	11	-0.00370373	0.984049	0.983731	0.638734	0.671495	-0.00370373	0	208290000	340910000	282360000	233890000	323030000	334940000	292550000	177880000	221650000	260140000	2.27199	2.26661	2.06641	1.7263	1.96973	2.57668	1.9238	1.75827	2.1801	1.84367
306	sp|A0R2E1|GLGC_MYCS2	sp|A0R2E1|GLGC_MYCS2	17	-0.340793	0.16648	0.139912	0.347686	0.328817	-0.340793	0	36351000	77791000	50130000	81992000	77425000	27601000	77979000	42698000	26897000	62993000	-0.285148	0.0916526	-0.426881	0.198156	-0.104651	-0.955819	0.0575108	-0.304429	-0.824866	-0.203235
307	sp|A0R2E2|GLGM_MYCS2	sp|A0R2E2|GLGM_MYCS2	14	0.0213078	0.876047	0.882956	0.612504	0.646805	0.0213078	0	50916000	98723000	91018000	110050000	100420000	65933000	112410000	81583000	49787000	106660000	0.208429	0.442409	0.433423	0.627216	0.272998	0.276526	0.573719	0.6315	0.0524211	0.556847
308	sp|A0R2G4|DAPE_MYCS2	sp|A0R2G4|DAPE_MYCS2	9	0.289463	0.114152	0.108212	0.288628	0.289451	0.289463	0	68173000	107890000	102540000	144630000	92583000	120020000	126010000	82745000	91290000	146500000	0.635966	0.57311	0.605351	1.02556	0.154998	1.12426	0.734925	0.651944	0.916242	1.01493
309	sp|A0R2G5|DAPD_MYCS2	sp|A0R2G5|DAPD_MYCS2	17	-0.00550537	0.949664	0.960639	0.628989	0.665403	-0.00550537	0	951850000	1596100000	1534400000	1552500000	1430200000	1262600000	1562600000	1191500000	1069000000	1594400000	4.49774	4.53887	4.50798	4.48565	4.13036	4.45463	4.28875	4.50744	4.4218	4.46045
310	sp|A0R2I7|MSHB_MYCS2	sp|A0R2I7|MSHB_MYCS2	9	-0.0128018	0.936955	0.937602	0.626489	0.659442	-0.0128018	0	297660000	319670000	456150000	388680000	358290000	284200000	401180000	345070000	257260000	389380000	2.79496	2.17192	2.75824	2.46674	2.12018	2.3442	2.36952	2.71612	2.39237	2.42581
311	sp|A0R2I8|LPQW_MYCS2	sp|A0R2I8|LPQW_MYCS2	9	-0.043413	0.898865	0.88876	0.616966	0.646805	-0.043413	0	36579000	111160000	103090000	54657000	85281000	66897000	48842000	78339000	71294000	53044000	-0.275989	0.61706	0.613067	-0.39306	0.0356934	0.297068	-0.602863	0.572848	0.563997	-0.451343
312	sp|A0R2K7|PHS_MYCS2	sp|A0R2K7|PHS_MYCS2	8	0.0540606	0.78874	0.781258	0.598994	0.629816	0.0540606	0	116070000	129120000	131520000	193700000	203370000	128020000	140160000	127770000	168140000	152170000	1.41546	0.837518	0.964374	1.45144	1.29777	1.21558	0.885143	1.27998	1.78643	1.06973
313	sp|A0R2N3|NDP_MYCS2	sp|A0R2N3|NDP_MYCS2	3	0.287781	0.434166	0.38717	0.496003	0.503559	0.287781	0	11625000	22265000	15164000	23790000	7585700	15149000	18104000	17235000	12866000	15776000	-1.95513	-1.74978	-2.15156	-1.6057	-3.47819	-1.80483	-2.00373	-1.61582	-1.87553	-2.20155
314	sp|A0R2V7|GLYA_MYCS2	sp|A0R2V7|GLYA_MYCS2	26	0.0244923	0.840867	0.855303	0.605331	0.639782	0.0244923	0	2647400000	3823900000	3433200000	3893500000	3558300000	3385800000	3838200000	2840000000	2643000000	4667900000	5.99614	5.82493	5.66963	5.82604	5.454	5.85062	5.5572	5.76301	5.71149	6.01087
315	sp|A0R2V9|COAA_MYCS2	sp|A0R2V9|COAA_MYCS2	4	-0.376435	0.00130426	0.00476166	0.0291301	0.0591986	-0.376435	0	86666000	142790000	138270000	151770000	161920000	96210000	132010000	81377000	65968000	102330000	0.98754	0.985645	1.03657	1.09581	0.966776	0.811325	0.800583	0.627845	0.453374	0.497031
316	sp|A0R2W4|ZFPP_MYCS2	sp|A0R2W4|ZFPP_MYCS2	2	-0.374497	0.420098	0.367302	0.490955	0.492926	-0.374497	0	6447600	11696000	10067000	5166100	16334000	3181900	14608000	4320300	8458600	4801200	-2.81856	-2.69738	-2.74246	-3.83203	-2.36437	-4.0132	-2.30659	-3.61587	-2.47309	-3.91855
317	sp|A0R2W9|MCA_MYCS2	sp|A0R2W9|MCA_MYCS2	11	-0.107574	0.306867	0.381761	0.430602	0.500762	-0.107574	0	184850000	273070000	269390000	279550000	270590000	179460000	338290000	180090000	168430000	253990000	2.09711	1.93999	1.99858	1.98628	1.71249	1.69359	2.12885	1.77611	1.78888	1.80914
318	sp|A0R2X1|GREA_MYCS2	sp|A0R2X1|GREA_MYCS2	13	0.0479385	0.698683	0.723716	0.576758	0.616453	0.0479385	0	1921600000	3821700000	2900400000	3220100000	2978000000	2972900000	3608900000	2779900000	2121900000	3263000000	5.52678	5.82408	5.42637	5.5492	5.19546	5.66657	5.47025	5.73209	5.39861	5.49407
319	sp|A0R2Y2|PURT_MYCS2	sp|A0R2Y2|PURT_MYCS2	8	-1.14723	0.00020541	6.16784e-05	0.0110106	0.0029796	-1.14723	0	186540000	347540000	293220000	260030000	251810000	87258000	125430000	129690000	97615000	107200000	2.11044	2.29496	2.12084	1.88075	1.60803	0.67311	0.728413	1.30154	1.01169	0.564136
320	sp|A0R3B8|ENO_MYCS2	sp|A0R3B8|ENO_MYCS2	29	-0.141394	0.243511	0.290772	0.40495	0.43857	-0.141394	0	5907200000	11270000000	10994000000	10060000000	11660000000	8572200000	9200300000	7055200000	8762300000	10368000000	7.17179	7.41593	7.34838	7.2099	7.17759	7.16525	6.79119	7.07837	7.41914	7.16266
321	sp|A0R3C4|MAZG_MYCS2	sp|A0R3C4|MAZG_MYCS2	13	0.00579345	0.936794	0.955336	0.626489	0.664495	0.00579345	0	176200000	305090000	286890000	286470000	317980000	262910000	327230000	195530000	181990000	312220000	2.02691	2.1032	2.08936	2.02192	1.94685	2.234	2.08193	1.89502	1.89921	2.10706
322	sp|A0R3C7|GLMU_MYCS2	sp|A0R3C7|GLMU_MYCS2	12	0.380461	0.00641437	0.0102584	0.0736776	0.0958281	0.380461	0	87462000	163780000	165270000	166310000	145490000	146400000	192900000	146550000	142700000	227930000	1.00093	1.18752	1.29385	1.22918	0.811397	1.40544	1.33596	1.47821	1.55269	1.65289
323	sp|A0R3D6|Y5435_MYCS2	sp|A0R3D6|Y5435_MYCS2	19	0.244086	0.295125	0.267309	0.42614	0.426723	0.244086	0	155030000	207830000	188790000	385420000	440030000	267120000	360640000	259850000	188460000	339060000	1.83941	1.53814	1.48577	2.45446	2.4186	2.25649	2.21915	2.30611	1.94898	2.22609
324	sp|A0R3I7|MPRB_MYCS2	sp|A0R3I7|MPRB_MYCS2	3	0.47573	0.0258207	0.0200651	0.154357	0.128841	0.47573	0	6220600	9518800	6650200	7430900	9831000	5709700	12285000	8102000	8312500	14781000	-2.87107	-3.00057	-3.3405	-3.30207	-3.10167	-3.18574	-2.55105	-2.70694	-2.49791	-2.29558
325	sp|A0R3I8|MPRA_MYCS2	sp|A0R3I8|MPRA_MYCS2	7	-0.0804985	0.436997	0.508839	0.49698	0.543	-0.0804985	0	92726000	167400000	183390000	197660000	164880000	127620000	172250000	114920000	104050000	167120000	1.08654	1.2197	1.44391	1.48094	0.993083	1.21116	1.17614	1.12676	1.10265	1.20499
326	sp|A0R3I9|RL32_MYCS2	sp|A0R3I9|RL32_MYCS2	3	0.394398	0.059028	0.0494023	0.219379	0.204228	0.394398	0	433990000	976310000	585330000	694410000	672070000	854020000	877660000	889990000	576360000	875790000	3.3473	3.81534	3.11791	3.31273	3.03364	3.90132	3.47452	4.0857	3.54166	3.59572
327	sp|A0R3M4|SUCC_MYCS2	sp|A0R3M4|SUCC_MYCS2	30	-0.201382	0.225877	0.227814	0.394251	0.399461	-0.201382	0	9033300000	11347000000	11023000000	10277000000	10458000000	9461700000	10133000000	8254900000	6450700000	11444000000	7.79396	7.42595	7.35218	7.24102	7.0196	7.30497	6.92749	7.30538	6.98278	7.30517
328	sp|A0R3N5|CHMU_MYCS2	sp|A0R3N5|CHMU_MYCS2	3	-0.430218	0.0479229	0.0382984	0.199648	0.177898	-0.430218	0	53134000	80036000	96272000	91152000	120060000	47682000	86317000	33145000	57462000	74955000	0.270888	0.133531	0.514371	0.352551	0.532406	-0.182122	0.200902	-0.670522	0.25669	0.0477061
329	sp|A0R3N9|G6PI_MYCS2	sp|A0R3N9|G6PI_MYCS2	34	-0.0635267	0.596633	0.632787	0.544208	0.583444	-0.0635267	0	1409500000	2039100000	2234600000	2415500000	1841500000	1675500000	2403000000	1555500000	1446500000	2067600000	5.0728	4.89942	5.05021	5.13007	4.49743	4.85505	4.89621	4.89279	4.85269	4.83555
330	sp|A0R3S7|KU_MYCS2	sp|A0R3S7|KU_MYCS2	8	-0.342414	0.587295	0.540331	0.54059	0.553692	-0.342414	0	15910000	5744200	7246000	30082000	48015000	9982900	15227000	11916000	9535800	8258300	-1.49549	-3.74403	-3.21674	-1.26361	-0.798509	-2.39506	-2.24801	-2.1493	-2.3023	-3.13577
331	sp|A0R3T8|GCS23_MYCS2	sp|A0R3T8|GCS23_MYCS2	12	4.05339	0.0536559	0.0187019	0.208919	0.126185	4.05339	3	404210	1168800	628370	467240	679010	NA	1291200	NA	NA	84914000	-6.87541	-6.0877	-6.74353	-7.33525	-6.98292	NA	-5.7309	NA	NA	0.227761
332	sp|A0R420|PDXH_MYCS2	sp|A0R420|PDXH_MYCS2	7	0.0616391	0.583627	0.629484	0.540029	0.583444	0.0616391	0	89942000	204180000	158270000	153480000	188890000	160430000	162140000	127270000	113970000	174070000	1.04189	1.51206	1.23143	1.11214	1.19051	1.53496	1.09077	1.27431	1.23239	1.2638
333	sp|A0R480|KDC_MYCS2	sp|A0R480|KDC_MYCS2	17	0.537141	0.0674906	0.0469705	0.231409	0.199607	0.537141	0	19169000	42029000	56590000	49497000	55189000	60295000	70723000	66095000	27584000	57089000	-1.22252	-0.814581	-0.252044	-0.537627	-0.596289	0.150021	-0.0803495	0.327178	-0.788932	-0.345275
334	sp|A0R4C0|PSTB_MYCS2	sp|A0R4C0|PSTB_MYCS2	4	-0.196454	0.560638	0.522264	0.533482	0.545983	-0.196454	0	7865400	16256000	14662000	8515500	26406000	11863000	15112000	11287000	4632800	10979000	-2.52741	-2.21279	-2.20012	-3.10345	-1.66681	-2.15086	-2.25871	-2.22769	-3.33083	-2.72476
335	sp|A0R4C9|THTR_MYCS2	sp|A0R4C9|THTR_MYCS2	24	0.0182041	0.890273	0.897543	0.614437	0.649087	0.0182041	0	3595600000	5310100000	4951700000	5398900000	4456000000	4173800000	5700700000	4090000000	3585600000	6225100000	6.44456	6.30823	6.19789	6.30259	5.7807	6.14673	6.11558	6.29025	6.14606	6.42637
336	sp|A0R4D0|Y5790_MYCS2	sp|A0R4D0|Y5790_MYCS2	5	-0.615181	0.0651003	0.0428726	0.229407	0.19177	-0.615181	0	1060800000	2512100000	1654000000	2644400000	2164900000	610480000	1442300000	1245700000	1541500000	1407800000	4.65648	5.20648	4.61624	5.26206	4.73238	3.42622	4.17567	4.57174	4.94331	4.2808
337	sp|A0R4D2|Y5792_MYCS2	sp|A0R4D2|Y5792_MYCS2	5	0.2949	0.238959	0.207992	0.401726	0.390855	0.2949	0	50298000	88572000	85249000	132710000	186230000	96709000	161050000	105450000	100910000	95377000	0.190541	0.282698	0.338973	0.900169	1.16991	0.818646	1.08124	1.00244	1.05899	0.395472
338	sp|A0R4H4|Y5835_MYCS2	sp|A0R4H4|Y5835_MYCS2	14	0.427514	0.0276838	0.023856	0.157868	0.137862	0.427514	0	52044000	140790000	117580000	130740000	149630000	128330000	168840000	129920000	86324000	187190000	0.240526	0.964882	0.802768	0.878366	0.852143	1.21901	1.14792	1.3041	0.836549	1.36868
339	sp|A0R4I0|PUR7_MYCS2	sp|A0R4I0|PUR7_MYCS2	18	0.063478	0.522492	0.593906	0.524625	0.571809	0.063478	0	502590000	842250000	773280000	916900000	800630000	667040000	892470000	752980000	562910000	879050000	3.56226	3.59793	3.51957	3.71792	3.28783	3.55162	3.49814	3.84405	3.50801	3.60108
340	sp|A0R4M9|OTSA_MYCS2	sp|A0R4M9|OTSA_MYCS2	22	-0.209074	0.615576	0.576235	0.546807	0.567175	-0.209074	0	160560000	524290000	210270000	861900000	299420000	263130000	311460000	220710000	184530000	450900000	1.89075	2.90018	1.6412	3.62774	1.85951	2.23519	2.01221	2.07012	1.91895	2.63753
341	sp|A0R4Q0|GABD2_MYCS2	sp|A0R4Q0|GABD2_MYCS2	14	0.0657056	0.857682	0.842853	0.608125	0.638309	0.0657056	0	48331000	114560000	27096000	78276000	111110000	67329000	66878000	49980000	52222000	81448000	0.132106	0.661407	-1.3143	0.130541	0.419902	0.306178	-0.159254	-0.0768019	0.120454	0.167612
342	sp|A0R4R3|KSHA_MYCS2	sp|A0R4R3|KSHA_MYCS2	8	-0.269885	0.736352	0.702926	0.588795	0.609631	-0.269885	0	1995300	1383600	5852000	19452000	21978000	4526200	4796300	2811800	2909600	6598700	-4.53666	-5.83936	-3.52493	-1.89919	-1.93337	-3.51447	-3.87862	-4.23672	-3.99356	-3.45957
343	sp|A0R4S6|HOA2_MYCS2	sp|A0R4S6|HOA2_MYCS2	14	0.0281017	0.791941	0.820411	0.598994	0.635143	0.0281017	0	424580000	767830000	630820000	689880000	740170000	534010000	661520000	624100000	555500000	687440000	3.31519	3.46176	3.22587	3.30319	3.17381	3.23682	3.07546	3.57268	3.48913	3.24622
344	sp|A0R4S7|ACDH2_MYCS2	sp|A0R4S7|ACDH2_MYCS2	10	0.0364198	0.606281	0.721457	0.546598	0.616081	0.0364198	0	289860000	478050000	394360000	522690000	555950000	405880000	545340000	356080000	306840000	522810000	2.75606	2.76427	2.54829	2.8986	2.75818	2.84855	2.80286	2.76152	2.64347	2.8511
345	sp|A0R4S9|3O1D_MYCS2	sp|A0R4S9|3O1D_MYCS2	8	0.0677779	0.648667	0.65918	0.561719	0.593473	0.0677779	0	35006000	58193000	48904000	39965000	83598000	46675000	56013000	39641000	37715000	60332000	-0.340375	-0.335599	-0.462596	-0.849469	0.00674787	-0.21233	-0.409495	-0.411814	-0.343232	-0.26553
346	sp|A0R525|KSHB_MYCS2	sp|A0R525|KSHB_MYCS2	4	0.195282	0.00244903	0.0514701	0.0406006	0.208195	0.195282	0	31842000	58879000	51213000	57653000	60561000	48117000	66728000	43141000	43739000	61388000	-0.479142	-0.318348	-0.396052	-0.315263	-0.461397	-0.169269	-0.162423	-0.289509	-0.132106	-0.240486
347	sp|A0R528|KSTR_MYCS2	sp|A0R528|KSTR_MYCS2	6	0.0552062	0.900973	0.889536	0.617317	0.646805	0.0552062	0	25162000	56868000	32188000	87037000	25976000	25265000	44664000	28926000	22313000	94334000	-0.824034	-0.369501	-1.0659	0.285206	-1.69066	-1.08097	-0.729084	-0.867331	-1.09108	0.379602
348	sp|A0R549|RS181_MYCS2	sp|A0R549|RS181_MYCS2	4	0.173649	0.0362982	0.112508	0.176346	0.295086	0.173649	0	741080000	1360200000	1008000000	1214200000	1486100000	1178100000	1538500000	1059000000	997240000	1363700000	4.1311	4.30345	3.90192	4.12734	4.18604	4.3566	4.26681	4.33703	4.3228	4.23486
349	sp|A0R550|RS14_MYCS2	sp|A0R550|RS14_MYCS2	4	-0.220657	0.43825	0.400648	0.49735	0.508745	-0.220657	0	120460000	338290000	114620000	256260000	284130000	159000000	233550000	158550000	113540000	153630000	1.46984	2.25525	0.765991	1.85946	1.78339	1.52228	1.60588	1.59197	1.227	1.08351
350	sp|A0R551|RL332_MYCS2	sp|A0R551|RL332_MYCS2	3	0.294132	0.145993	0.131955	0.326616	0.318728	0.294132	0	106640000	176000000	104940000	183030000	234880000	150560000	229180000	194190000	122900000	181070000	1.29134	1.29344	0.638723	1.36884	1.50696	1.4451	1.57921	1.88508	1.33987	1.3207
351	sp|A0R557|Y6073_MYCS2	sp|A0R557|Y6073_MYCS2	9	-1.74195	8.20073e-07	1.41199e-07	0.000188393	2.65267e-05	-1.74195	0	308290000	570560000	511120000	425110000	548740000	90181000	182340000	111510000	121040000	149340000	2.84636	3.02466	2.92236	2.59735	2.73923	0.719741	1.25649	1.08322	1.31814	1.04264
352	sp|A0R558|SYC_MYCS2	sp|A0R558|SYC_MYCS2	18	-0.0565797	0.761889	0.756919	0.593562	0.628032	-0.0565797	0	123020000	367980000	363190000	362170000	317040000	249120000	309270000	214700000	204500000	305800000	1.50064	2.37908	2.42952	2.36376	1.94255	2.15776	2.00225	2.03022	2.06536	2.07707
353	sp|A0R561|CARD_MYCS2	sp|A0R561|CARD_MYCS2	7	-0.359532	0.0457797	0.0432943	0.196839	0.192067	-0.359532	0	110230000	188020000	139890000	183150000	314180000	105550000	181890000	111620000	98776000	142680000	1.33984	1.39069	1.05337	1.36979	1.92939	0.942446	1.25301	1.08464	1.02853	0.976791
354	sp|A0R564|DISA_MYCS2	sp|A0R564|DISA_MYCS2	9	-0.150141	0.369213	0.370473	0.467829	0.494393	-0.150141	0	36314000	92262000	58867000	89805000	74185000	54156000	61354000	55773000	41389000	58354000	-0.28664	0.342778	-0.195143	0.330847	-0.166729	-0.00194479	-0.28094	0.0817239	-0.210789	-0.313642
355	sp|A0R566|CYNT_MYCS2	sp|A0R566|CYNT_MYCS2	10	-1.80106	0.00676648	0.00225524	0.0756197	0.0397205	-1.80106	0	11530000	20452000	54977000	44895000	58722000	2913400	10953000	9122400	6298900	17553000	-1.96715	-1.8748	-0.293754	-0.67989	-0.506179	-4.13796	-2.71304	-2.53547	-2.89312	-2.0475
356	sp|A0R574|CLPC1_MYCS2	sp|A0R574|CLPC1_MYCS2	50	-0.408828	0.000878681	0.00300113	0.0210895	0.0458448	-0.408828	0	3674800000	5460700000	7040400000	7100600000	8060400000	4103900000	5454300000	3747000000	3790800000	5569200000	6.47648	6.34939	6.70552	6.70201	6.64144	6.12283	6.05321	6.16363	6.22535	6.26568
357	sp|A0R579|COAX_MYCS2	sp|A0R579|COAX_MYCS2	9	0.119327	0.428342	0.441691	0.494194	0.527782	0.119327	0	92089000	232160000	222080000	215420000	214720000	198420000	214870000	177850000	140100000	200630000	1.07645	1.70109	1.72002	1.60638	1.37664	1.83573	1.48821	1.75802	1.52649	1.46876
358	sp|A0R580|PANC_MYCS2	sp|A0R580|PANC_MYCS2	15	0.00340743	0.971285	0.976592	0.635185	0.669387	0.00340743	0	247750000	520650000	447490000	484130000	533110000	387380000	479170000	400180000	338380000	419060000	2.52612	2.88992	2.73059	2.78688	2.69726	2.78253	2.62027	2.9303	2.78287	2.53183
359	sp|A0R5C5|GALE_MYCS2	sp|A0R5C5|GALE_MYCS2	14	0.114454	0.38765	0.419499	0.474085	0.516593	0.114454	0	519890000	806200000	611980000	771020000	655350000	589610000	965840000	544710000	536540000	854270000	3.61184	3.53354	3.18213	3.4653	2.99706	3.377	3.60966	3.37601	3.43965	3.55981
360	sp|A0R5D9|TOP1_MYCS2	sp|A0R5D9|TOP1_MYCS2	44	0.204055	0.019799	0.0694389	0.134909	0.236708	0.204055	0	828160000	1215700000	1143100000	1140800000	1360800000	1191200000	1433400000	1087500000	1104100000	1375900000	4.29384	4.13814	4.08334	4.03644	4.05812	4.37225	4.16693	4.37542	4.46783	4.24772
361	sp|A0R5E1|CSPA_MYCS2	sp|A0R5E1|CSPA_MYCS2	5	0.263253	0.0495245	0.066092	0.202264	0.232482	0.263253	0	2821600000	4832400000	3725200000	4820200000	5335600000	5225300000	5285200000	4810800000	3809100000	5749400000	6.08948	6.16947	5.78737	6.1373	6.04231	6.46471	6.00876	6.52488	6.23222	6.31164
362	sp|A0R5G1|ACSA_MYCS2	sp|A0R5G1|ACSA_MYCS2	28	-0.146556	0.369119	0.373166	0.467829	0.495251	-0.146556	0	952500000	2121500000	1485600000	1727000000	1428000000	1235100000	1562000000	1323500000	1021900000	1354900000	4.49874	4.95773	4.46136	4.64094	4.12812	4.42347	4.28821	4.65932	4.3576	4.22552
363	sp|A0R5M7|EGTE_MYCS2	sp|A0R5M7|EGTE_MYCS2	7	0.352961	0.297045	0.251486	0.42614	0.416875	0.352961	0	68231000	111020000	107080000	125520000	68406000	117010000	154240000	109660000	43506000	165580000	0.637212	0.615205	0.667841	0.818966	-0.284505	1.08832	1.02026	1.05903	-0.139717	1.19163
364	sp|A0R5M8|EGTD_MYCS2	sp|A0R5M8|EGTD_MYCS2	2	-0.725075	0.0300982	0.0166622	0.163496	0.121959	-0.725075	1	10304000	12683000	21357000	23905000	32356000	NA	11441000	7047300	8718600	13935000	-2.13182	-2.57813	-1.6576	-1.59867	-1.37171	NA	-2.65151	-2.90854	-2.42995	-2.38065
365	sp|A0R5M9|EGTC_MYCS2	sp|A0R5M9|EGTC_MYCS2	8	-0.171933	0.15924	0.201226	0.342342	0.385781	-0.171933	0	158690000	229000000	202200000	296970000	361480000	171540000	262850000	164670000	155680000	245690000	1.87359	1.68092	1.58475	2.0744	2.13305	1.62972	1.7727	1.64672	1.67673	1.76118
366	sp|A0R5N0|EGTB_MYCS2	sp|A0R5N0|EGTB_MYCS2	7	-0.543055	0.100962	0.0718399	0.273787	0.239073	-0.543055	0	15398000	22975000	34235000	50868000	59646000	23515000	29207000	14910000	12284000	23238000	-1.5434	-1.70357	-0.976973	-0.497796	-0.483506	-1.18255	-1.32864	-1.82529	-1.94148	-1.64256
367	sp|A0R5R7|Y6286_MYCS2	sp|A0R5R7|Y6286_MYCS2	20	0.264484	0.0264285	0.0466132	0.154676	0.199528	0.264484	0	502750000	765570000	729990000	884440000	1044900000	898010000	972390000	837780000	742670000	894460000	3.56273	3.45742	3.43647	3.66537	3.67452	3.9724	3.6192	3.99831	3.90286	3.62616
368	sp|A0R5T2|LIGC1_MYCS2	sp|A0R5T2|LIGC1_MYCS2	8	-0.196992	0.546471	0.508259	0.529063	0.542871	-0.196992	0	11099000	15252000	29701000	26842000	49056000	18335000	17958000	16597000	18412000	16827000	-2.02295	-2.30663	-1.18189	-1.42974	-0.767361	-1.5347	-2.01516	-1.67034	-1.36487	-2.10847
369	sp|A0R5X8|PATR_MYCS2	sp|A0R5X8|PATR_MYCS2	17	0.00605249	0.958224	0.962825	0.631886	0.665826	0.00605249	0	397810000	629420000	595060000	697250000	603320000	462040000	633260000	479850000	409130000	799740000	3.21979	3.16918	3.14169	3.31868	2.87693	3.03195	3.01384	3.19275	3.05339	3.46461
370	sp|A0R5Z0|BPA_MYCS2	sp|A0R5Z0|BPA_MYCS2	10	0.0630614	0.631341	0.654687	0.553844	0.591465	0.0630614	0	713310000	1096300000	853220000	1196400000	973520000	904050000	1226400000	926450000	727180000	988350000	4.07515	3.98597	3.66147	4.10581	3.57177	3.98189	3.94678	4.14374	3.87283	3.77023
371	sp|A0R5Z2|GLFT1_MYCS2	sp|A0R5Z2|GLFT1_MYCS2	5	0.0153148	0.94969	0.946406	0.628989	0.662439	0.0153148	0	18867000	34748000	22227000	18209000	25465000	11950000	28945000	23499000	15712000	28689000	-1.24578	-1.0946	-1.60001	-1.99546	-1.71951	-2.14052	-1.34135	-1.16769	-1.59081	-1.33842
372	sp|A0R607|DPRE1_MYCS2	sp|A0R607|DPRE1_MYCS2	15	-0.114148	0.310817	0.372139	0.432371	0.495251	-0.114148	0	311920000	490810000	435660000	454580000	699150000	310210000	533320000	324680000	368880000	504760000	2.86351	2.80304	2.69195	2.69507	3.09101	2.46813	2.7714	2.62808	2.90584	2.80039
373	sp|A0R610|DPRE2_MYCS2	sp|A0R610|DPRE2_MYCS2	9	-0.0749732	0.809324	0.792026	0.60253	0.631677	-0.0749732	0	113160000	169690000	104840000	135190000	237460000	112930000	134720000	79765000	201690000	127860000	1.37827	1.2397	0.637347	0.92716	1.52282	1.03809	0.829267	0.598924	2.04564	0.818505
374	sp|A0R611|AFTA_MYCS2	sp|A0R611|AFTA_MYCS2	4	0.0669282	0.705833	0.702828	0.577463	0.609631	0.0669282	0	18787000	30815000	24751000	20156000	33964000	18426000	33842000	23444000	21030000	21020000	-1.25201	-1.27142	-1.44486	-1.84736	-1.30128	-1.52769	-1.12073	-1.17107	-1.17545	-1.78734
375	sp|A0R626|DPPRS_MYCS2	sp|A0R626|DPPRS_MYCS2	2	0.0505628	0.808998	0.801017	0.60253	0.633315	0.0505628	0	12759000	39401000	32171000	31955000	43881000	25455000	37817000	27758000	21861000	24511000	-1.81879	-0.909624	-1.06667	-1.17555	-0.929254	-1.07037	-0.963972	-0.92691	-1.12024	-1.56558
376	sp|A0R628|GLFT2_MYCS2	sp|A0R628|GLFT2_MYCS2	21	-0.147447	0.36312	0.367936	0.464778	0.492926	-0.147447	0	379510000	608210000	431910000	456170000	822750000	330660000	592420000	363250000	384100000	582580000	3.15081	3.11872	2.67948	2.70016	3.32741	2.55848	2.91974	2.79034	2.96344	3.00734
377	sp|A0R635|Y6410_MYCS2	sp|A0R635|Y6410_MYCS2	16	0.0362	0.789898	0.801776	0.598994	0.633478	0.0362	0	421660000	690230000	744810000	633210000	551360000	546740000	695360000	551190000	430390000	687400000	3.30508	3.30493	3.46546	3.17823	2.74614	3.27017	3.14588	3.39311	3.12556	3.24613
378	sp|A0R638|SYS_MYCS2	sp|A0R638|SYS_MYCS2	14	0.225553	0.0325743	0.0680551	0.169522	0.234976	0.225553	0	189300000	338980000	270830000	347180000	337210000	285400000	344570000	298320000	277830000	368400000	2.13196	2.25825	2.00627	2.30213	2.03212	2.35016	2.15481	2.50568	2.50197	2.34587
379	sp|A0R643|PHEA_MYCS2	sp|A0R643|PHEA_MYCS2	10	-0.350832	0.0161268	0.0212437	0.123445	0.133033	-0.350832	0	158910000	205080000	229070000	181030000	226300000	115170000	171040000	141630000	115790000	177820000	1.87562	1.51853	1.76472	1.35282	1.45292	1.06589	1.16619	1.42884	1.25496	1.29456
380	sp|A0R647|BFRB_MYCS2	sp|A0R647|BFRB_MYCS2	6	-0.830652	0.000355786	0.00019469	0.0134017	0.00646597	-0.830652	0	16965000	33683000	24679000	25369000	37374000	12988000	13723000	9344600	12238000	18733000	-1.40144	-1.14042	-1.44907	-1.51202	-1.16234	-2.02264	-2.3948	-2.50068	-1.94683	-1.9536
381	sp|A0R652|SODM_MYCS2	sp|A0R652|SODM_MYCS2	13	0.131406	0.273734	0.323187	0.418827	0.461135	0.131406	0	2964100000	4125900000	4404300000	4154500000	4588600000	4055200000	4574200000	3860400000	4239400000	4717500000	6.16165	5.93682	6.02891	5.92063	5.82328	6.10593	5.80482	6.20673	6.38471	6.02613
382	sp|A0R664|RRAAH_MYCS2	sp|A0R664|RRAAH_MYCS2	3	-0.0601885	0.530681	0.606886	0.526339	0.577122	-0.0601885	0	105260000	187820000	169510000	165520000	175720000	107500000	163920000	128690000	113320000	192560000	1.27226	1.38912	1.33039	1.22224	1.08555	0.968353	1.10618	1.29035	1.22424	1.4095
383	sp|A0R665|ETHA_MYCS2	sp|A0R665|ETHA_MYCS2	9	-0.0453566	0.8336	0.825748	0.605331	0.636071	-0.0453566	0	57283000	106130000	86058000	48751000	97651000	70944000	83991000	61509000	46245000	73292000	0.381023	0.5489	0.352597	-0.559766	0.232392	0.380193	0.162344	0.223231	-0.0527278	0.0153232
384	sp|A0R692|DPS_MYCS2	sp|A0R692|DPS_MYCS2	19	0.907049	0.0411823	0.0227764	0.186549	0.137219	0.907049	0	69327000	64226000	160100000	47139000	86474000	108650000	125690000	165380000	87270000	202300000	0.660554	-0.1904	1.24801	-0.608786	0.0558675	0.983412	0.731336	1.65294	0.852078	1.48072
385	sp|A0R6D9|MAK_MYCS2	sp|A0R6D9|MAK_MYCS2	20	0.00111851	0.99102	0.992508	0.640276	0.674006	0.00111851	0	262730000	475000000	488000000	453840000	489030000	348670000	438140000	418360000	317990000	463230000	2.61211	2.75485	2.85559	2.69269	2.57193	2.63354	2.49392	2.99452	2.69433	2.67647
386	sp|A0R6E0|TRES_MYCS2	sp|A0R6E0|TRES_MYCS2	22	0.0315665	0.803436	0.818701	0.600928	0.634751	0.0315665	0	146020000	240500000	247810000	240090000	255360000	228680000	207510000	164040000	201140000	248050000	1.75171	1.75304	1.87814	1.76444	1.62836	2.0366	1.43901	1.64118	2.04175	1.77498
387	sp|A0R6E3|Y6518_MYCS2	sp|A0R6E3|Y6518_MYCS2	11	-0.280793	0.00254383	0.0162767	0.0417419	0.120178	-0.280793	0	1002600000	1712000000	1520300000	1720700000	2136600000	1086800000	1483100000	1167100000	967330000	1573100000	4.57383	4.64205	4.49467	4.63561	4.71328	4.24244	4.21504	4.47753	4.27941	4.44103
388	sp|A0R6J8|Y6574_MYCS2	sp|A0R6J8|Y6574_MYCS2	3	0.303768	0.368466	0.322708	0.46766	0.461135	0.303768	0	19040000	60014000	53236000	81737000	66805000	46755000	92283000	28807000	60829000	71563000	-1.23241	-0.290244	-0.340171	0.193615	-0.318897	-0.209906	0.295238	-0.87329	0.337821	-0.0191335
389	sp|A0R6Q0|Y6630_MYCS2	sp|A0R6Q0|Y6630_MYCS2	7	-0.196925	0.135282	0.163801	0.31805	0.353131	-0.196925	0	260860000	296110000	398870000	466610000	438260000	283910000	384760000	256820000	233470000	330750000	2.60165	2.05923	2.56469	2.73314	2.41275	2.34276	2.31054	2.28916	2.25412	2.19027
390	sp|A0R756|LERI_MYCS2	sp|A0R756|LERI_MYCS2	3	-0.737326	0.37705	0.316811	0.471111	0.457051	-0.737326	0	23117000	30460000	33027000	38763000	36560000	32650000	21800000	1902300	18220000	54986000	-0.948201	-1.28847	-1.02879	-0.893988	-1.19432	-0.718074	-1.7415	-4.80157	-1.37981	-0.399446
391	sp|A0R757|DERI2_MYCS2	sp|A0R757|DERI2_MYCS2	7	0.0444195	0.642951	0.70387	0.559482	0.609631	0.0444195	0	140960000	215590000	208530000	221670000	279400000	209980000	226600000	157480000	143120000	276630000	1.70005	1.5921	1.62921	1.64807	1.75902	1.91587	1.56323	1.58219	1.55688	1.93238
392	sp|A0R758|LERK_MYCS2	sp|A0R758|LERK_MYCS2	16	0.151443	0.421993	0.411188	0.491395	0.512637	0.151443	0	110000000	255790000	206320000	238060000	233080000	167850000	244510000	217340000	120900000	325130000	1.33678	1.84377	1.61385	1.75206	1.49578	1.59894	1.67061	2.04788	1.31649	2.16554
393	sp|A0R7F6|RL9_MYCS2	sp|A0R7F6|RL9_MYCS2	16	-0.0566493	0.820236	0.808085	0.604421	0.634751	-0.0566493	0	1884000000	3340000000	2711600000	3842000000	3304900000	2939000000	2274100000	2016600000	3668200000	3073400000	5.49784	5.62577	5.32929	5.80663	5.34671	5.65034	4.81839	5.26807	6.17851	5.40767
394	sp|A0R7F7|RS182_MYCS2;sp|P0C221|CC175_HUMAN	sp|A0R7F7|RS182_MYCS2	2	0.258714	0.90931	0.892639	0.618902	0.647479	0.258714	2	58632000	99509000	91718000	120840000	700950	89584000	NA	6081700	58069000	NA	0.415119	0.454081	0.444474	0.763571	-6.93674	0.710341	NA	-3.12156	0.271662	NA
395	sp|A0R7F9|RS6_MYCS2	sp|A0R7F9|RS6_MYCS2	9	-0.0982419	0.269421	0.383135	0.418077	0.501397	-0.0982419	0	3387600000	4770400000	5212600000	5813500000	6269700000	4506700000	5468900000	4436100000	3293200000	5435800000	6.35728	6.15046	6.27195	6.41045	6.27659	6.25533	6.05698	6.40767	6.02486	6.23068
396	sp|A0R7G2|PBP1A_MYCS2	sp|A0R7G2|PBP1A_MYCS2	11	0.0790345	0.50824	0.551042	0.5219	0.558092	0.0790345	0	50975000	73078000	62602000	70581000	109010000	52826000	81440000	62416000	62747000	81149000	0.210125	-0.000342379	-0.106411	-0.0203157	0.392192	-0.0371343	0.118808	0.244391	0.382052	0.162304
397	sp|A0R7G6|INO1_MYCS2	sp|A0R7G6|INO1_MYCS2	17	0.178009	0.424923	0.400771	0.491947	0.508745	0.178009	0	340220000	471500000	336270000	388880000	299130000	277300000	522780000	345990000	319440000	503000000	2.99072	2.74396	2.31844	2.46749	1.8581	2.30942	2.74322	2.71997	2.70081	2.79535
398	sp|A0R7H5|SYL_MYCS2	sp|A0R7H5|SYL_MYCS2	38	-0.113158	0.181285	0.304043	0.360766	0.450487	-0.113158	0	792180000	1473100000	1329800000	1368500000	1309500000	1035000000	1293900000	973960000	898200000	1245400000	4.22877	4.42082	4.30156	4.30174	4.00232	4.17333	4.02241	4.21603	4.17377	4.10389
399	sp|A0R7J5|RSMG_MYCS2	sp|A0R7J5|RSMG_MYCS2	5	-0.395915	0.411842	0.358133	0.486254	0.483652	-0.395915	0	14633000	49745000	60373000	66898000	72697000	33439000	14426000	31027000	37832000	51142000	-1.61804	-0.566483	-0.158706	-0.0984438	-0.196154	-0.684282	-2.32428	-0.765975	-0.338819	-0.504047
400	sp|A0R7K1|DNAA_MYCS2	sp|A0R7K1|DNAA_MYCS2	6	0.150713	0.651687	0.619892	0.561882	0.579709	0.150713	0	17460000	61527000	23120000	73932000	65873000	37562000	56355000	35738000	32443000	46080000	-1.35931	-0.253595	-1.54319	0.0473056	-0.3393	-0.519735	-0.400903	-0.561641	-0.557765	-0.654479
401	sp|A4ZHR8|SAHH_MYCS2	sp|A4ZHR8|SAHH_MYCS2	32	-0.380959	0.0396942	0.0363626	0.185019	0.174007	-0.380959	0	11006000000	12796000000	14222000000	11850000000	12353000000	9110000000	10591000000	8970000000	7948700000	11123000000	8.0833	7.60285	7.71971	7.44864	7.26144	7.25137	6.98989	7.42547	7.2803	7.26411
402	sp|A4ZHT6|MSHD_MYCS2	sp|A4ZHT6|MSHD_MYCS2	7	0.268266	0.273263	0.242707	0.418506	0.409142	0.268266	0	73655000	79122000	59542000	144440000	96854000	87843000	117270000	95121000	65802000	114040000	0.74926	0.116625	-0.178698	1.02364	0.220491	0.682567	0.633463	0.853429	0.449785	0.653409
403	sp|O08323|PYRF_MYCS2	sp|O08323|PYRF_MYCS2	3	0.874493	0.144191	0.0999239	0.324131	0.281944	0.874493	0	15550000	20039000	16693000	23411000	5140500	28167000	17237000	32649000	22018000	18854000	-1.52901	-1.90483	-2.01299	-1.62912	-4.04326	-0.927092	-2.073	-0.692317	-1.11004	-1.9443
404	sp|O14686|KMT2D_HUMAN	sp|O14686|KMT2D_HUMAN	2	-1.59495	0.10531	0.0314852	0.277831	0.160546	-1.59495	5	NA	18913000	NA	10103000	13064000	1680200	NA	5394100	NA	NA	NA	-1.98995	NA	-2.85424	-2.68878	-4.9169	NA	-3.29499	NA	NA
405	sp|O15226|NKRF_HUMAN	sp|O15226|NKRF_HUMAN	2	-1.85177	0.259221	0.199037	0.414776	0.384608	-1.85177	0	154300000	1502500	3904300	3646700	131350000	1972400	4562800	3737500	4132400	2314300	1.8325	-5.71801	-4.10868	-4.33979	0.662921	-4.68999	-3.94906	-3.82533	-3.49369	-4.97183
406	sp|O52199|DGTL1_MYCS2	sp|O52199|DGTL1_MYCS2	12	-0.557384	0.0522947	0.0354065	0.205805	0.170556	-0.557384	0	64846000	98207000	193430000	187190000	146370000	89884000	98866000	61639000	69243000	77545000	0.562676	0.434695	1.52079	1.4016	0.820154	0.715072	0.392499	0.226283	0.522408	0.0967362
407	sp|O52200|DNAG_MYCS2	sp|O52200|DNAG_MYCS2	4	-0.229793	0.350035	0.318712	0.458376	0.45901	-0.229793	0	6730400	18208000	12484000	8459300	14226000	9928300	10939000	8550300	5331800	7990400	-2.75568	-2.04587	-2.43207	-3.1131	-2.56503	-2.40282	-2.71484	-2.62909	-3.13061	-3.18337
408	sp|O68956|GLMS_MYCS2	sp|O68956|GLMS_MYCS2	15	0.0302772	0.829117	0.837265	0.604421	0.637608	0.0302772	0	70957000	169560000	125350000	136290000	198000000	103860000	152790000	119270000	116250000	127100000	0.694596	1.23857	0.895068	0.938974	1.25891	0.919604	1.00693	1.18046	1.26061	0.809901
409	sp|O85501|NDK_MYCS2	sp|O85501|NDK_MYCS2	11	0.0158297	0.898925	0.90745	0.616966	0.651791	0.0158297	0	1733700000	2868700000	2764700000	2377000000	2410500000	2344400000	2781900000	2312800000	1780000000	2591700000	5.37605	5.40187	5.35726	5.10665	4.88844	5.33044	5.10288	5.46618	5.14828	5.16163
410	sp|O95071|UBR5_HUMAN	sp|O95071|UBR5_HUMAN	2	0.2615	0.604014	0.530781	0.546292	0.550521	0.2615	4	1003700	NA	644240	983330	NA	NA	1217700	588310	NA	1714200	-5.54314	NA	-6.70755	-6.25048	NA	NA	-5.81363	-6.49798	NA	-5.40505
411	sp|O95479|G6PE_HUMAN	sp|O95479|G6PE_HUMAN	2	0.717196	0.0207994	0.011711	0.137079	0.101544	0.717196	0	20554000	37061000	26413000	34477000	26899000	21807000	51878000	55383000	37727000	50869000	-1.12034	-0.999746	-1.35112	-1.06481	-1.63995	-1.28927	-0.517743	0.0715804	-0.342779	-0.511772
412	sp|P04114|APOB_HUMAN	sp|P04114|APOB_HUMAN	2	-2.24142	0.00553783	0.00144656	0.0674645	0.0301956	-2.24142	1	150410000	239210000	172410000	132420000	184340000	25856000	NA	10489000	73700000	46632000	1.7951	1.74513	1.35486	0.89698	1.1551	-1.04825	NA	-2.33369	0.611286	-0.637292
413	sp|P04264|K2C1_HUMAN;zz|FGCZCont0178_P04264|K2C1_HUMAN;zz|FGCZCont0025_P04264|K2C1_HUMAN;CON__P04264;zz|FGCZCont0077_P04264|K2C1_HUMAN;zz|FGCZCont0050_P04264|K2C1_HUMAN	sp|P04264|K2C1_HUMAN	19	0.467166	0.263193	0.212999	0.415754	0.390855	0.467166	0	215570000	153810000	320750000	247350000	315470000	514050000	384450000	213610000	360280000	185980000	2.32231	1.09507	2.25028	1.80787	1.93534	3.18291	2.3094	2.02286	2.87223	1.35932
414	sp|P06576|ATPB_HUMAN	sp|P06576|ATPB_HUMAN	5	-5.95822	3.10092e-06	5.31315e-08	0.000520452	1.12293e-05	-5.95822	2	123700000	277700000	275230000	192330000	232320000	3985600	1987000	NA	NA	4548300	1.50872	1.96474	2.02952	1.44109	1.49104	-3.69448	-5.12247	NA	NA	-3.99666
415	sp|P0CH00|RIR1B_MYCS2;sp|P0CG99|RIR1A_MYCS2	sp|P0CH00|RIR1B_MYCS2	19	0.104819	0.333065	0.401647	0.446704	0.508745	0.104819	0	383980000	745500000	557910000	672890000	737630000	520970000	742770000	648900000	495840000	664690000	3.16796	3.41832	3.0487	3.26684	3.16881	3.20184	3.23898	3.62901	3.32726	3.19764
416	sp|P0CH37|ADHC2_MYCS2;sp|P0CH36|ADHC1_MYCS2	sp|P0CH37|ADHC2_MYCS2	9	0.881869	0.0585346	0.0344863	0.218904	0.167203	0.881869	0	42898000	178370000	76340000	133310000	52499000	186630000	197860000	130340000	103210000	108150000	-0.04257	1.31313	0.179761	0.906745	-0.668855	1.74904	1.3718	1.30876	1.0911	0.57687
417	sp|P11532|DMD_HUMAN	sp|P11532|DMD_HUMAN	2	-1.22158	0.0963351	0.0469859	0.270852	0.199607	-1.22158	3	7003800	6749100	NA	NA	NA	2915900	3957500	1200600	2106100	6826900	-2.69736	-3.50672	NA	NA	NA	-4.13675	-4.14996	-5.46686	-4.45401	-3.4105
418	sp|P13535|MYH8_HUMAN;sp|Q9UKX2|MYH2_HUMAN;sp|P12882|MYH1_HUMAN	sp|P13535|MYH8_HUMAN	2	0.689636	0.00239685	0.00199654	0.0401494	0.0359123	0.689636	2	NA	24118000	29299000	21165000	NA	28154000	39635000	31346000	28462000	38499000	NA	-1.63211	-1.20155	-1.77615	NA	-0.927745	-0.897696	-0.751189	-0.744288	-0.91391
419	sp|P13645|K1C10_HUMAN;zz|FGCZCont0160_P13645|K1C10_HUMAN;zz|FGCZCont0126_P13645|K1C10_HUMAN;CON__P13645;zz|FGCZCont0030_P13645|K1C10_HUMAN;zz|FGCZCont0045_P13645|K1C10_HUMAN;zz|FGCZCont0158_P13645|K1C10_HUMAN	sp|P13645|K1C10_HUMAN	18	0.371624	0.585692	0.537977	0.540471	0.552674	0.371624	0	110020000	83016000	210290000	129510000	366270000	508340000	206000000	91978000	287900000	77036000	1.33705	0.187341	1.64134	0.864586	2.15217	3.16711	1.4287	0.804859	2.55269	0.0872311
420	sp|P25705|ATPA_HUMAN	sp|P25705|ATPA_HUMAN	3	NA	NA	NA	NA	NA	NA	5	29008000	67641000	51641000	42535000	52537000	NA	NA	NA	NA	NA	-0.615684	-0.114144	-0.384047	-0.758612	-0.667804	NA	NA	NA	NA	NA
421	sp|P35908|K22E_HUMAN;zz|FGCZCont0242_P35908|K22E_HUMAN;zz|FGCZCont0146_P35908|K22E_HUMAN;CON__P35908	sp|P35908|K22E_HUMAN	16	0.339634	0.525248	0.475395	0.524625	0.538144	0.339634	0	63510000	54780000	73959000	90197000	238620000	236590000	147760000	51601000	90018000	67521000	0.532182	-0.424564	0.134057	0.337197	1.5299	2.08472	0.959677	-0.0306636	0.89625	-0.103047
422	sp|P38646|GRP75_HUMAN	sp|P38646|GRP75_HUMAN	3	-0.27626	0.125837	0.12074	0.303385	0.303819	-0.27626	0	399490000	1081400000	620350000	762440000	712580000	479330000	637900000	419980000	464010000	683970000	3.22596	3.96582	3.20172	3.44898	3.11864	3.08395	3.02414	3.00011	3.23273	3.23891
423	sp|P42829|INHA_MYCS2	sp|P42829|INHA_MYCS2	16	-0.214462	0.114488	0.137403	0.289021	0.326241	-0.214462	0	1301100000	2258800000	1976400000	2235500000	2045200000	1869900000	1681900000	1353200000	1288900000	1870100000	4.95558	5.05003	4.87311	5.01717	4.64978	5.0104	4.3926	4.6914	4.68833	4.69065
424	sp|P48354|GYRA_MYCS2	sp|P48354|GYRA_MYCS2	28	-0.095136	0.593247	0.58894	0.542042	0.571222	-0.095136	0	190180000	406420000	346810000	396010000	682030000	242860000	437180000	277410000	294320000	410780000	2.13875	2.52533	2.36296	2.49398	3.05501	2.12174	2.49082	2.40064	2.58412	2.50303
425	sp|P49411|EFTU_HUMAN	sp|P49411|EFTU_HUMAN	2	NA	NA	NA	NA	NA	NA	5	73300000	148620000	113270000	87031000	96714000	NA	NA	NA	NA	NA	0.742183	1.04455	0.748901	0.285106	0.21839	NA	NA	NA	NA	NA
426	sp|P54652|HSP72_HUMAN;sp|P11142|HSP7C_HUMAN;sp|P34931|HS71L_HUMAN;sp|P11021|GRP78_HUMAN	sp|P54652|HSP72_HUMAN	2	NA	NA	NA	NA	NA	NA	5	128300000	312670000	272230000	169580000	215150000	NA	NA	NA	NA	NA	1.5622	2.13933	2.01371	1.25757	1.37954	NA	NA	NA	NA	NA
427	sp|P60281|RPOB_MYCS2	sp|P60281|RPOB_MYCS2	66	-0.103136	0.193395	0.335004	0.372006	0.468507	-0.103136	0	5770500000	9551500000	9474900000	9677600000	12519000000	8099300000	9469600000	7800400000	7356000000	9603200000	7.13749	7.1724	7.13389	7.15341	7.28082	7.08494	6.83192	7.22352	7.16989	7.05206
428	sp|P71533|SECA1_MYCS2	sp|P71533|SECA1_MYCS2	49	0.0597133	0.677413	0.690191	0.56777	0.605906	0.0597133	0	1079200000	1691900000	2080600000	1845200000	2170200000	1261700000	1864600000	1664900000	1644100000	2329300000	4.68167	4.62467	4.94722	4.73745	4.73594	4.45362	4.53815	4.99104	5.03512	5.00756
429	sp|P71534|FABG_MYCS2	sp|P71534|FABG_MYCS2	11	0.131554	0.50884	0.494587	0.522183	0.541133	0.131554	0	352290000	571340000	535540000	528970000	438840000	524340000	744030000	282840000	430880000	595260000	3.04179	3.02667	2.98968	2.91601	2.41467	3.21096	3.24137	2.42866	3.12719	3.03841
430	sp|P81605|DCD_HUMAN	sp|P81605|DCD_HUMAN	2	0.144391	0.622193	0.592142	0.549035	0.571222	0.144391	0	13530000	14572000	18260000	14686000	14239000	17588000	14406000	12261000	17728000	11214000	-1.73284	-2.37376	-1.88358	-2.30892	-2.56371	-1.59356	-2.32624	-2.10805	-1.41881	-2.69419
431	sp|P94968|AAC2_MYCS2	sp|P94968|AAC2_MYCS2	3	-0.220061	0.0519444	0.0870949	0.205805	0.264771	-0.220061	0	43463000	71480000	74121000	72752000	96186000	46162000	72732000	54712000	43633000	53659000	-0.0234032	-0.0328869	0.137213	0.02385	0.21044	-0.22797	-0.0408123	0.0539601	-0.135563	-0.434706
432	sp|Q12830|BPTF_HUMAN	sp|Q12830|BPTF_HUMAN	2	-1.08291	0.00352848	0.00129966	0.053029	0.0278161	-1.08291	0	7847000	13331000	11136000	10237000	7592700	3734900	3095600	3845900	2910500	7376500	-2.53084	-2.50478	-2.59689	-2.83503	-3.47685	-3.78642	-4.49667	-3.784	-3.99312	-3.29875
433	sp|Q13085|ACACA_HUMAN;sp|O00763|ACACB_HUMAN	sp|Q13085|ACACA_HUMAN	2	-4.77801	6.18333e-09	1.0737e-10	9.94333e-06	1.81542e-07	-4.77801	0	115980000	233500000	152210000	132400000	172490000	5509000	6086700	5053000	2954300	6435300	1.41432	1.70956	1.17511	0.896759	1.05861	-3.23638	-3.54231	-3.38941	-3.97183	-3.49576
434	sp|Q13535|ATR_HUMAN	sp|Q13535|ATR_HUMAN	2	-0.539181	0.0651742	0.0452136	0.229407	0.196523	-0.539181	0	10056000	20063000	19837000	21143000	29804000	15358000	13032000	13951000	7737300	8919300	-2.16751	-1.90307	-1.76409	-1.77767	-1.49102	-1.78544	-2.46773	-1.92139	-2.60008	-3.02464
435	sp|Q14643|ITPR1_HUMAN	sp|Q14643|ITPR1_HUMAN	2	NA	NA	NA	NA	NA	NA	5	12475000	22724000	19408000	15959000	13610000	NA	NA	NA	NA	NA	-1.85176	-1.71974	-1.79563	-2.18773	-2.62932	NA	NA	NA	NA	NA
436	sp|Q1L5Z9|LONF2_HUMAN	sp|Q1L5Z9|LONF2_HUMAN	2	0.229535	0.73452	0.697471	0.588742	0.608331	0.229535	1	8192100	54909000	11564000	15543000	15731000	8851900	17169000	44954000	NA	15052000	-2.4678	-0.421102	-2.54249	-2.22624	-2.419	-2.56522	-2.07858	-0.230003	NA	-2.26936
437	sp|Q50441|AHPD_MYCS2	sp|Q50441|AHPD_MYCS2	10	-0.297432	0.388392	0.34222	0.474596	0.473507	-0.297432	0	4441100000	10778000000	9549200000	8743700000	17445000000	4464300000	7694300000	10160000000	9500900000	7067000000	6.75392	7.35022	7.14516	7.00547	7.76267	6.24195	6.53888	7.60555	7.53445	6.60945
438	sp|Q59560|RECA_MYCS2	sp|Q59560|RECA_MYCS2	16	-0.282228	0.22293	0.197053	0.391902	0.382824	-0.282228	0	971530000	1114500000	1226600000	1504700000	2891600000	834270000	1478200000	971230000	1054800000	1341600000	4.52772	4.0102	4.18504	4.44006	5.1527	3.86821	4.21037	4.21197	4.40275	4.21128
439	sp|Q6L8Q7|PDE12_HUMAN	sp|Q6L8Q7|PDE12_HUMAN	2	NA	NA	NA	NA	NA	NA	5	17513000	36062000	18196000	22493000	17497000	NA	NA	NA	NA	NA	-1.35487	-1.03997	-1.88864	-1.68743	-2.26449	NA	NA	NA	NA	NA
440	sp|Q6P0Q8|MAST2_HUMAN	sp|Q6P0Q8|MAST2_HUMAN	2	0.384659	0.566283	0.503009	0.535504	0.541133	0.384659	2	16227000	NA	13361000	17592000	14755000	55340000	17854000	NA	10219000	11794000	-1.46659	NA	-2.33414	-2.04571	-2.51201	0.0286622	-2.02335	NA	-2.20371	-2.62141
441	sp|Q7Z745|MRO2B_HUMAN	sp|Q7Z745|MRO2B_HUMAN	2	-5.90249	0.0284389	0.00945736	0.158792	0.0913743	-5.90249	2	202250000	291780000	942760	NA	280350000	1046300	1278500	NA	467260	1297900	2.22889	2.03754	-6.15837	NA	1.76394	-5.58722	-5.74486	NA	-6.5993	-5.80658
442	sp|Q8IZT6|ASPM_HUMAN	sp|Q8IZT6|ASPM_HUMAN	2	0.655677	0.266957	0.175895	0.417191	0.36581	0.655677	4	5619400	NA	NA	5846200	NA	11182000	9761000	NA	10764000	6502400	-3.01995	NA	NA	-3.65174	NA	-2.23453	-2.87567	NA	-2.12968	-3.48079
443	sp|Q8N2C7|UNC80_HUMAN	sp|Q8N2C7|UNC80_HUMAN	2	-1.24334	0.0177583	0.00783863	0.131801	0.0828291	-1.24334	0	44219000	107930000	19006000	67677000	64320000	14842000	27294000	22008000	16238000	20014000	0.00185685	0.573656	-1.82582	-0.081566	-0.373946	-1.8338	-1.42425	-1.26244	-1.54389	-1.85813
444	sp|Q8TEU7|RPGF6_HUMAN	sp|Q8TEU7|RPGF6_HUMAN	2	-0.618065	0.0398292	0.0252882	0.185112	0.142524	-0.618065	0	80042000	173710000	201980000	223740000	138900000	105720000	126400000	73127000	89302000	72598000	0.871073	1.27417	1.58318	1.66162	0.744083	0.944724	0.739287	0.473326	0.884872	0.00159135
445	sp|Q92922|SMRC1_HUMAN	sp|Q92922|SMRC1_HUMAN	2	-0.344404	0.0237706	0.0282404	0.149227	0.150154	-0.344404	0	18746000	24887000	24275000	22065000	29088000	15833000	21177000	17360000	11907000	16217000	-1.25521	-1.58591	-1.47287	-1.71544	-1.52634	-1.74233	-1.78243	-1.60537	-1.9859	-2.16176
446	sp|Q9AFI5|SSB_MYCS2	sp|Q9AFI5|SSB_MYCS2	7	0.134555	0.236123	0.295295	0.401117	0.443763	0.134555	0	554160000	964300000	921880000	795430000	820500000	813400000	924030000	753610000	686650000	985860000	3.70534	3.79712	3.77311	3.51074	3.32343	3.83236	3.54719	3.84526	3.79112	3.76659
447	sp|Q9BY64|UDB28_HUMAN	sp|Q9BY64|UDB28_HUMAN	2	-1.93884	0.0375842	0.0121048	0.180954	0.101825	-1.93884	3	15958000	NA	11970000	15020000	6340700	4753300	2305900	1707400	NA	NA	-1.49107	NA	-2.49272	-2.27614	-3.73853	-3.44519	-4.91237	-4.95782	NA	NA
448	sp|Q9F868|REGX3_MYCS2	sp|Q9F868|REGX3_MYCS2	11	-0.411007	0.0126665	0.0137083	0.106643	0.108817	-0.411007	0	235770000	308710000	390660000	413890000	366100000	237540000	275090000	242650000	182580000	239660000	2.45352	2.12056	2.53469	2.55836	2.15149	2.09039	1.83694	2.20712	1.90382	1.72532
449	sp|Q9H5L6|THAP9_HUMAN	sp|Q9H5L6|THAP9_HUMAN	2	0.722754	0.0378832	0.0223083	0.181308	0.136012	0.722754	0	959070	2512900	3104900	3417000	2064600	2724200	4289700	1884900	3301000	3683700	-5.60977	-4.96097	-4.43913	-4.43464	-5.36799	-4.23299	-4.03618	-4.81485	-3.81374	-4.30096
450	sp|Q9NVI1|FANCI_HUMAN	sp|Q9NVI1|FANCI_HUMAN	2	-1.55065	0.00956671	0.00354553	0.0927046	0.0487076	-1.55065	0	28417000	49636000	39178000	33301000	10614000	7513600	10607000	8853000	5745100	11181000	-0.645835	-0.569712	-0.78244	-1.1154	-2.99038	-2.7972	-2.75835	-2.5788	-3.02424	-2.69845
451	sp|Q9RMN9|MTF2_MYCS2	sp|Q9RMN9|MTF2_MYCS2	7	0.850561	0.00364741	0.00166336	0.0543089	0.0321155	0.850561	0	8655100	32078000	22429000	23715000	29822000	29896000	41334000	25420000	30370000	46320000	-2.38726	-1.21229	-1.58696	-1.61031	-1.49015	-0.842783	-0.838451	-1.0541	-0.651841	-0.646982
452	sp|Q9RP48|GLGE_MYCS2	sp|Q9RP48|GLGE_MYCS2	28	0.190958	0.325507	0.311631	0.439044	0.455408	0.190958	0	229920000	340280000	331750000	305110000	439520000	247830000	383410000	275800000	439290000	399300000	2.41672	2.26388	2.29892	2.11382	2.41692	2.15041	2.30557	2.39222	3.15473	2.46212
453	sp|Q9UFH2|DYH17_HUMAN	sp|Q9UFH2|DYH17_HUMAN	2	1.15982	0.348473	0.206918	0.458045	0.390465	1.15982	5	NA	13490000	NA	10186000	NA	9088200	NA	NA	11243000	76682000	NA	-2.48733	NA	-2.84231	NA	-2.52794	NA	NA	-2.06765	0.0805834
454	sp|Q9UK61|TASOR_HUMAN	sp|Q9UK61|TASOR_HUMAN	2	-2.02665	0.208844	0.152582	0.382505	0.339797	-2.02665	0	114630000	122000000	2739000	3292000	1774600	2176900	3277200	2185000	1581400	3819500	1.39717	0.754026	-4.61999	-4.48897	-5.58779	-4.55038	-4.4162	-4.60129	-4.86225	-4.24871
455	sp|Q9UKU6|TRHDE_HUMAN	sp|Q9UKU6|TRHDE_HUMAN	2	NA	NA	NA	NA	NA	NA	5	19187000	42019000	29446000	13672000	22754000	NA	NA	NA	NA	NA	-1.22115	-0.814932	-1.19433	-2.41322	-1.88298	NA	NA	NA	NA	NA
456	sp|Q9UQ26|RIMS2_HUMAN	sp|Q9UQ26|RIMS2_HUMAN	2	2.4404	0.000540643	3.81375e-05	0.0173691	0.00222173	2.4404	4	2264900	NA	4146700	3769600	3063400	NA	NA	14305000	NA	18603000	-4.35102	NA	-4.0218	-4.29147	-4.79496	NA	NA	-1.88517	NA	-1.96365
457	sp|Q9X5M0|SYR_MYCS2	sp|Q9X5M0|SYR_MYCS2	30	0.025534	0.863569	0.867929	0.609023	0.642511	0.025534	0	1135600000	1737800000	1852000000	2245800000	1622300000	1832300000	2055200000	1549000000	1195800000	1683800000	4.75629	4.66407	4.77934	5.02387	4.31338	4.98165	4.67553	4.88674	4.58151	4.53919
458	sp|Q9X5M1|DCDA_MYCS2	sp|Q9X5M1|DCDA_MYCS2	15	-0.024257	0.717876	0.808916	0.582836	0.634751	-0.024257	0	233760000	362370000	324150000	364950000	413280000	317110000	366450000	284600000	227460000	344370000	2.44098	2.35647	2.26549	2.37491	2.32753	2.49927	2.24171	2.43762	2.21696	2.24851
459	sp|Q9XCD6|BTB7_MYCS2	sp|Q9XCD6|BTB7_MYCS2	2	-0.305729	0.0897389	0.0856562	0.264785	0.262369	-0.305729	0	107480000	240130000	256670000	249490000	291930000	186750000	191800000	140440000	141770000	151050000	1.30283	1.75078	1.92881	1.82043	1.82272	1.74994	1.32789	1.41665	1.54338	1.05907
460	sp|Q9Y3I0|RTCB_HUMAN	sp|Q9Y3I0|RTCB_HUMAN	2	1.19789	0.132232	0.0835051	0.31323	0.258408	1.19789	1	35721000	10717000	7857300	60363000	NA	54055000	51376000	40461000	39340000	38459000	-0.310758	-2.82605	-3.09991	-0.248299	NA	-0.00458659	-0.531468	-0.382218	-0.28313	-0.915411
461	sp|Q9Y4D2|DGLA_HUMAN	sp|Q9Y4D2|DGLA_HUMAN	2	1.85643	0.449473	0.38073	0.500548	0.500278	1.85643	1	1727700000	2242800000	2213700	2898400000	2363500000	2690500000	1145300000	1881600000	2236400000	NA	5.37097	5.03957	-4.92712	5.39576	4.85984	5.52531	3.85021	5.16791	5.47349	NA
462	sp|Q9ZHC5|DBH_MYCS2	sp|Q9ZHC5|DBH_MYCS2	10	0.852457	0.023849	0.012467	0.149227	0.103838	0.852457	0	546900000	1221600000	1294200000	634590000	1157800000	2151600000	1191500000	1059700000	1500200000	2322400000	3.68603	4.14526	4.26242	3.18141	3.82352	5.20899	3.90603	4.33799	4.90462	5.00328
463	tr|A0QND7|A0QND7_MYCS2	tr|A0QND7|A0QND7_MYCS2	13	0.0188531	0.853331	0.875983	0.607393	0.644803	0.0188531	0	385970000	657600000	866100000	814790000	806760000	591320000	805900000	557740000	539900000	784740000	3.17553	3.23365	3.68308	3.54579	3.29891	3.38109	3.35412	3.41018	3.44855	3.43728
464	tr|A0QNE2|A0QNE2_MYCS2	tr|A0QNE2|A0QNE2_MYCS2	3	0.310572	0.164038	0.142935	0.346452	0.33226	0.310572	0	8390100	9509100	9122400	11490000	12059000	7374900	21342000	8950200	8197700	12285000	-2.43281	-3.00207	-2.88458	-2.6667	-2.80502	-2.82357	-1.77147	-2.56302	-2.51772	-2.56254
465	tr|A0QNE6|A0QNE6_MYCS2	tr|A0QNE6|A0QNE6_MYCS2	2	-0.522946	0.0324133	0.0228131	0.169522	0.137219	-0.522946	0	3446300	5520000	4768700	5095000	8003200	2572900	4215300	3997800	2404300	2503800	-3.73613	-3.80263	-3.8202	-3.85224	-3.40038	-4.31385	-4.06088	-3.72801	-4.26534	-4.85823
466	tr|A0QNF2|A0QNF2_MYCS2	tr|A0QNF2|A0QNF2_MYCS2	14	0.044884	0.797154	0.795689	0.600425	0.631677	0.044884	0	528720000	892140000	1103600000	650950000	1079900000	679820000	882720000	655350000	857810000	944300000	3.63651	3.68264	4.03262	3.21851	3.72237	3.57848	3.48264	3.64331	4.10822	3.70442
467	tr|A0QNF6|A0QNF6_MYCS2	tr|A0QNF6|A0QNF6_MYCS2	17	-0.0159995	0.904331	0.910422	0.618902	0.652817	-0.0159995	0	3693500000	6033500000	5726500000	7179600000	6445700000	4874100000	6244300000	6187600000	4453000000	6065300000	6.48391	6.49622	6.40758	6.71814	6.3168	6.36624	6.24414	6.8887	6.45474	6.38884
468	tr|A0QNG0|A0QNG0_MYCS2	tr|A0QNG0|A0QNG0_MYCS2	6	-0.0975328	0.396496	0.451435	0.478086	0.532278	-0.0975328	0	181980000	302500000	355540000	321980000	375080000	246170000	322450000	249480000	164010000	345840000	2.07419	2.09065	2.39882	2.19228	2.18668	2.1409	2.06116	2.24724	1.751	2.25466
469	tr|A0QNG2|A0QNG2_MYCS2	tr|A0QNG2|A0QNG2_MYCS2	12	0.0183267	0.868749	0.884997	0.610054	0.646805	0.0183267	0	85137000	164610000	128590000	116800000	166520000	103590000	146570000	105210000	115100000	125500000	0.961467	1.19496	0.931877	0.713999	1.00746	0.91592	0.948263	0.99915	1.24645	0.791616
470	tr|A0QNG5|A0QNG5_MYCS2	tr|A0QNG5|A0QNG5_MYCS2	11	0.170792	0.190219	0.223571	0.369102	0.39799	0.170792	0	157290000	313090000	251640000	203700000	295590000	219760000	323280000	247250000	199140000	255010000	1.86061	2.1413	1.90027	1.52482	1.84082	1.98029	2.06479	2.23426	2.02752	1.81492
471	tr|A0QNG7|A0QNG7_MYCS2	tr|A0QNG7|A0QNG7_MYCS2	15	-0.0666545	0.775738	0.762622	0.596353	0.628032	-0.0666545	0	1308000000	1200200000	1389900000	1533600000	1253500000	1254500000	1546900000	1066100000	1265500000	1003600000	4.96333	4.11925	4.36532	4.46779	3.93885	4.44552	4.27449	4.34669	4.66222	3.79233
472	tr|A0QNH2|A0QNH2_MYCS2	tr|A0QNH2|A0QNH2_MYCS2	3	-0.278767	0.470747	0.423853	0.507818	0.517346	-0.278767	0	11946000	31667000	24936000	12877000	34326000	8401300	12766000	16403000	13287000	33657000	-1.91523	-1.23127	-1.43412	-2.50056	-1.28588	-2.63916	-2.49683	-1.68734	-1.82966	-1.10791
473	tr|A0QNH8|A0QNH8_MYCS2	tr|A0QNH8|A0QNH8_MYCS2	5	0.135946	0.318712	0.34704	0.4364	0.47681	0.135946	0	134800000	257660000	216370000	213240000	191550000	182350000	242420000	166450000	148300000	291740000	1.63459	1.85449	1.68245	1.59155	1.21081	1.7162	1.65849	1.66226	1.60754	2.00913
474	tr|A0QNH9|A0QNH9_MYCS2	tr|A0QNH9|A0QNH9_MYCS2	2	0.170886	0.268398	0.279265	0.418077	0.433043	0.170886	0	4415400	6242700	5484800	7074000	5862000	4776800	8337400	5815500	3896300	5645100	-3.37316	-3.62153	-3.6184	-3.37382	-3.85253	-3.43821	-3.09819	-3.18625	-3.57751	-3.68485
475	tr|A0QNI4|A0QNI4_MYCS2	tr|A0QNI4|A0QNI4_MYCS2	8	0.0178017	0.924209	0.922548	0.62472	0.655673	0.0178017	0	31481000	44717000	45973000	68633000	66360000	37425000	72291000	31786000	44682000	45759000	-0.495843	-0.723329	-0.551744	-0.0611168	-0.328603	-0.524907	-0.0493968	-0.73104	-0.101715	-0.664569
476	tr|A0QNI8|A0QNI8_MYCS2	tr|A0QNI8|A0QNI8_MYCS2	6	0.361986	0.12522	0.103836	0.302804	0.283179	0.361986	0	43121000	64611000	63877000	51140000	40807000	42422000	81533000	57085000	44500000	83910000	-0.0349751	-0.181603	-0.0773294	-0.490021	-1.03472	-0.347541	0.120419	0.115334	-0.10753	0.210594
477	tr|A0QNJ1|A0QNJ1_MYCS2	tr|A0QNJ1|A0QNJ1_MYCS2	4	0.0818012	0.718104	0.703176	0.582836	0.609631	0.0818012	0	8808800	15117000	12235000	13270000	19294000	6301400	19140000	12945000	12110000	14236000	-2.36148	-2.31972	-2.46113	-2.45673	-2.12251	-3.0462	-1.92518	-2.02957	-1.96181	-2.3498
478	tr|A0QNJ7|A0QNJ7_MYCS2	tr|A0QNJ7|A0QNJ7_MYCS2	19	-0.0315564	0.793612	0.812945	0.599435	0.634751	-0.0315564	0	160240000	259100000	212580000	213680000	249890000	138110000	282950000	186090000	161280000	234020000	1.88783	1.86269	1.65696	1.59455	1.59691	1.32295	1.87671	1.82349	1.72708	1.69095
479	tr|A0QNJ8|A0QNJ8_MYCS2	tr|A0QNJ8|A0QNJ8_MYCS2	2	-0.327579	0.588611	0.54212	0.54059	0.554517	-0.327579	0	1201100	4855100	1103800	1043800	5808200	959670	1457600	3165600	823150	1356700	-5.28014	-3.99155	-5.9309	-6.16347	-3.86592	-5.70953	-5.5598	-4.0654	-5.79252	-5.74263
480	tr|A0QNK0|A0QNK0_MYCS2	tr|A0QNK0|A0QNK0_MYCS2	5	0.371442	0.269896	0.225204	0.418128	0.398301	0.371442	0	55799000	134010000	84478000	51999000	151760000	69287000	190700000	113670000	64464000	111960000	0.342575	0.892234	0.325868	-0.465737	0.87267	0.346746	1.31977	1.11095	0.420515	0.626841
481	tr|A0QNK1|A0QNK1_MYCS2	tr|A0QNK1|A0QNK1_MYCS2	7	0.165731	0.511086	0.481824	0.522819	0.539873	0.165731	0	12197000	36388000	18360000	26964000	17195000	17921000	32421000	15925000	14053000	26679000	-1.88477	-1.02672	-1.8757	-1.42313	-2.28977	-1.56702	-1.18128	-1.73009	-1.7498	-1.44325
482	tr|A0QNK2|A0QNK2_MYCS2	tr|A0QNK2|A0QNK2_MYCS2	2	0.350329	0.0488825	0.0468231	0.201099	0.199607	0.350329	0	4057900	8189500	4349100	7251700	7882000	6201000	6867400	5564900	6380600	8378900	-3.49683	-3.22198	-3.95306	-3.33765	-3.42255	-3.06893	-3.37197	-3.24993	-2.87476	-3.11484
483	tr|A0QNK4|A0QNK4_MYCS2	tr|A0QNK4|A0QNK4_MYCS2	11	0.170798	0.411795	0.392578	0.486254	0.507083	0.170798	0	174160000	264160000	275880000	297410000	206910000	183550000	423370000	221150000	161710000	335870000	2.00985	1.89116	2.03292	2.07656	1.32283	1.72548	2.44551	2.073	1.73087	2.21244
484	tr|A0QNK5|A0QNK5_MYCS2	tr|A0QNK5|A0QNK5_MYCS2	3	0.376632	0.255983	0.212288	0.413712	0.390855	0.376632	0	5259800	16827000	14486000	16967000	25151000	14147000	27109000	16995000	13289000	11578000	-3.11682	-2.16197	-2.21754	-2.09845	-1.73753	-1.90167	-1.43385	-1.63609	-1.82944	-2.64809
485	tr|A0QNK6|A0QNK6_MYCS2	tr|A0QNK6|A0QNK6_MYCS2	2	-0.540122	0.476097	0.419948	0.510277	0.516593	-0.540122	0	1689300	12694000	10493000	11451000	4866400	3049800	3891700	8519400	6384100	1322000	-4.78053	-2.57685	-2.68267	-2.67166	-4.12284	-4.07321	-4.17362	-2.63433	-2.87398	-5.78003
486	tr|A0QNK9|A0QNK9_MYCS2	tr|A0QNK9|A0QNK9_MYCS2	7	0.127675	0.478275	0.472154	0.511006	0.538144	0.127675	0	46513000	84765000	48612000	96306000	90516000	55746000	82467000	54498000	66663000	90766000	0.0759432	0.21803	-0.471234	0.432735	0.122208	0.0390069	0.136497	0.048295	0.468306	0.323952
487	tr|A0QNL2|A0QNL2_MYCS2	tr|A0QNL2|A0QNL2_MYCS2	3	0.12647	0.577099	0.556097	0.53831	0.560006	0.12647	0	23781000	38725000	35454000	30854000	27979000	24602000	45358000	38247000	19356000	28218000	-0.90672	-0.935097	-0.926507	-1.22667	-1.58279	-1.1186	-0.70732	-0.463562	-1.29363	-1.36231
488	tr|A0QNL3|A0QNL3_MYCS2	tr|A0QNL3|A0QNL3_MYCS2	4	-0.0708956	0.786306	0.770741	0.598438	0.628034	-0.0708956	0	3368800	9718100	7990800	6142700	7847100	3605200	11328000	4889700	3901400	5728400	-3.76945	-2.97007	-3.07561	-3.57961	-3.42899	-3.83644	-2.66552	-3.4369	-3.57564	-3.66371
489	tr|A0QNL4|A0QNL4_MYCS2	tr|A0QNL4|A0QNL4_MYCS2	2	0.422212	0.318244	0.266302	0.436363	0.426386	0.422212	0	1737700	3835400	1110800	2120000	2877500	1218800	2869500	4007100	2600000	2190200	-4.73915	-4.33857	-5.92178	-5.13053	-4.88587	-5.37125	-4.60372	-3.72465	-4.15385	-5.05137
490	tr|A0QNL5|A0QNL5_MYCS2	tr|A0QNL5|A0QNL5_MYCS2	2	-0.124585	0.701958	0.674703	0.576798	0.599468	-0.124585	0	3643900	5529200	1966100	6996000	6006000	2632800	5183800	3279200	2922500	3607500	-3.65446	-3.80018	-5.09821	-3.38999	-3.81729	-4.28128	-3.76895	-4.01443	-3.98725	-4.33113
491	tr|A0QNL6|A0QNL6_MYCS2	tr|A0QNL6|A0QNL6_MYCS2	10	0.342685	0.0358707	0.0379497	0.176346	0.177032	0.342685	0	24861000	39572000	26454000	26731000	34681000	28473000	40034000	30309000	31940000	38553000	-0.841662	-0.903249	-1.34888	-1.43578	-1.27094	-0.9118	-0.883558	-0.799819	-0.580027	-0.911887
492	tr|A0QNL9|A0QNL9_MYCS2	tr|A0QNL9|A0QNL9_MYCS2	8	0.0143897	0.838922	0.888051	0.605331	0.646805	0.0143897	0	119600000	200750000	183330000	194480000	229880000	170580000	213100000	162180000	116570000	192270000	1.45934	1.48712	1.44344	1.4573	1.47571	1.62177	1.47653	1.6247	1.26453	1.40733
493	tr|A0QNM0|A0QNM0_MYCS2	tr|A0QNM0|A0QNM0_MYCS2	11	-0.241398	0.0526165	0.0769027	0.20637	0.2472	-0.241398	0	89302000	155280000	151860000	150280000	170980000	102670000	114690000	95146000	111040000	116010000	1.03143	1.10908	1.17179	1.08143	1.04584	0.903295	0.602062	0.853809	1.19528	0.678129
494	tr|A0QNM5|A0QNM5_MYCS2	tr|A0QNM5|A0QNM5_MYCS2	5	0.0419427	0.75507	0.769556	0.591997	0.628032	0.0419427	0	78070000	118210000	101650000	108690000	110120000	81935000	109260000	112040000	67271000	115490000	0.834532	0.707574	0.592777	0.609088	0.406905	0.584033	0.5336	1.09007	0.481242	0.671645
495	tr|A0QNM6|A0QNM6_MYCS2	tr|A0QNM6|A0QNM6_MYCS2	4	0.173083	0.582005	0.547118	0.540029	0.556592	0.173083	0	28469000	29076000	23899000	25900000	66211000	33092000	49422000	18958000	32883000	32875000	-0.643157	-1.35692	-1.49539	-1.48182	-0.331867	-0.699044	-0.5862	-1.47808	-0.538571	-1.14184
496	tr|A0QNM9|A0QNM9_MYCS2	tr|A0QNM9|A0QNM9_MYCS2	6	-0.778109	0.0418822	0.0242781	0.188129	0.139151	-0.778109	0	54515000	109640000	64772000	68118000	75731000	29305000	99096000	21119000	25368000	49682000	0.308474	0.596794	-0.0572597	-0.0720972	-0.136777	-0.871039	0.395779	-1.32204	-0.908253	-0.54585
497	tr|A0QNN0|A0QNN0_MYCS2	tr|A0QNN0|A0QNN0_MYCS2	17	0.0226279	0.785792	0.835853	0.598438	0.637608	0.0226279	0	415670000	691150000	611780000	595570000	633070000	509540000	657770000	533280000	435470000	663940000	3.28412	3.30689	3.18166	3.08889	2.94683	3.17044	3.06744	3.34536	3.14228	3.19601
498	tr|A0QNN6|A0QNN6_MYCS2	tr|A0QNN6|A0QNN6_MYCS2	15	0.300723	0.121927	0.1116	0.298433	0.294373	0.300723	0	119760000	307050000	243750000	170530000	288240000	273160000	278930000	219740000	167970000	291600000	1.4613	2.11263	1.85432	1.26571	1.80425	2.28813	1.85651	2.06376	1.78499	2.00844
499	tr|A0QNN7|A0QNN7_MYCS2;tr|A0QZQ2|A0QZQ2_MYCS2	tr|A0QNN7|A0QNN7_MYCS2	6	0.0473491	0.58538	0.67055	0.540471	0.598397	0.0473491	0	65994000	111670000	105700000	93614000	139440000	80006000	120400000	73892000	78781000	128310000	0.588382	0.623798	0.649131	0.391404	0.749718	0.550316	0.670642	0.48837	0.706274	0.823576
500	tr|A0QNN8|A0QNN8_MYCS2;tr|A0QZQ3|A0QZQ3_MYCS2	tr|A0QNN8|A0QNN8_MYCS2	14	-0.347394	0.00281469	0.0085965	0.0448145	0.0882176	-0.347394	0	251530000	495680000	418940000	368450000	549100000	255920000	406740000	259390000	230040000	350020000	2.5483	2.81758	2.6355	2.38882	2.74018	2.19587	2.38895	2.30355	2.23303	2.272
501	tr|A0QNP2|A0QNP2_MYCS2	tr|A0QNP2|A0QNP2_MYCS2	7	0.598053	0.000492686	0.0006048	0.0165059	0.015707	0.598053	0	23719000	48374000	41305000	35688000	57276000	43087000	68846000	53373000	41089000	65628000	-0.910544	-0.60762	-0.706183	-1.01448	-0.542386	-0.325529	-0.118317	0.0181429	-0.221154	-0.14409
502	tr|A0QNP4|A0QNP4_MYCS2	tr|A0QNP4|A0QNP4_MYCS2	5	0.11517	0.472157	0.477882	0.507818	0.538144	0.11517	0	99651000	121460000	159170000	198090000	198650000	144490000	218060000	108040000	105210000	198170000	1.19205	0.747497	1.23961	1.48411	1.26367	1.38686	1.50901	1.03752	1.11844	1.45095
503	tr|A0QNP5|A0QNP5_MYCS2	tr|A0QNP5|A0QNP5_MYCS2	4	-2.49936	0.000268613	4.07344e-05	0.0129814	0.00222173	-2.49936	0	6086900	12213000	10739000	15687000	38272000	2899900	1789500	1334800	2460600	2173400	-2.90289	-2.63371	-2.64925	-2.21279	-1.12786	-4.14453	-5.27024	-5.31369	-4.23236	-5.06249
504	tr|A0QNP6|A0QNP6_MYCS2	tr|A0QNP6|A0QNP6_MYCS2	2	-0.13009	0.551043	0.539123	0.530932	0.553461	-0.13009	2	521180	1317400	884140	1425300	1333000	783360	937160	613590	NA	NA	-6.50311	-5.91153	-6.25096	-5.70934	-6.00333	-5.99681	-6.18326	-6.43716	NA	NA
505	tr|A0QNP8|A0QNP8_MYCS2	tr|A0QNP8|A0QNP8_MYCS2	11	0.491099	0.172039	0.131659	0.354685	0.318728	0.491099	0	33699000	55967000	47709000	78030000	55406000	85700000	82638000	102830000	34871000	48028000	-0.396113	-0.393009	-0.49828	0.125952	-0.59059	0.647613	0.139421	0.966075	-0.454938	-0.594719
506	tr|A0QNP9|A0QNP9_MYCS2	tr|A0QNP9|A0QNP9_MYCS2	8	0.147823	0.24283	0.282643	0.404725	0.433659	0.147823	0	52540000	102620000	101360000	87152000	92904000	64515000	98180000	83972000	69808000	117220000	0.25442	0.499395	0.588656	0.287131	0.160024	0.245758	0.38267	0.673221	0.533986	0.693105
507	tr|A0QNQ5|A0QNQ5_MYCS2	tr|A0QNQ5|A0QNQ5_MYCS2	8	2.62501	0.0185177	0.00748209	0.131801	0.0810944	2.62501	0	1550300	5653600	4579300	5861500	2731500	41561000	66455000	4363100	3487100	65143000	-4.9063	-3.76743	-3.87866	-3.64793	-4.96149	-0.37656	-0.16821	-3.60162	-3.73559	-0.154795
508	tr|A0QNQ6|A0QNQ6_MYCS2	tr|A0QNQ6|A0QNQ6_MYCS2	3	1.10568	0.0882928	0.0544357	0.261961	0.212883	1.10568	0	2838000	6653300	4317200	5256200	5117100	3670000	3305100	13993000	15814000	16621000	-4.0206	-3.52776	-3.96368	-3.80683	-4.04989	-3.81123	-4.40423	-1.91704	-1.58159	-2.12624
509	tr|A0QNQ7|A0QNQ7_MYCS2	tr|A0QNQ7|A0QNQ7_MYCS2	2	-0.109021	0.342956	0.399798	0.453459	0.508745	-0.109021	0	38509000	71589000	70091000	70901000	91269000	50141000	74487000	54316000	46398000	52122000	-0.200672	-0.030644	0.0565762	-0.0137211	0.134239	-0.110958	-0.00715743	0.0434595	-0.0480218	-0.476651
510	tr|A0QNQ9|A0QNQ9_MYCS2	tr|A0QNQ9|A0QNQ9_MYCS2	15	0.137087	0.422073	0.421023	0.491395	0.516593	0.137087	0	75779000	110300000	94211000	96166000	108500000	76972000	101370000	112800000	93351000	96330000	0.790903	0.605628	0.483157	0.430614	0.385382	0.495604	0.427803	1.09984	0.94805	0.409822
511	tr|A0QNS1|A0QNS1_MYCS2	tr|A0QNS1|A0QNS1_MYCS2	2	0.243303	0.373181	0.336248	0.469485	0.469083	0.243303	0	1819400	3425800	2671900	2765900	4997800	1906600	3448500	3303800	3915900	2631200	-4.67185	-4.50482	-4.65577	-4.74282	-4.08415	-4.73801	-4.34428	-4.00363	-3.57036	-4.7866
512	tr|A0QNS4|A0QNS4_MYCS2	tr|A0QNS4|A0QNS4_MYCS2	4	0.3627	0.515154	0.464135	0.524103	0.536503	0.3627	0	14059000	7629400	9757200	29621000	7313600	7000000	10161000	18724000	13150000	21759000	-1.67666	-3.32626	-2.78754	-1.28612	-3.53124	-2.8974	-2.81898	-1.49604	-1.84442	-1.73747
513	tr|A0QNS8|A0QNS8_MYCS2	tr|A0QNS8|A0QNS8_MYCS2	2	-0.841547	0.0301963	0.0134949	0.163496	0.108138	-0.841547	4	NA	NA	NA	17025000	11765000	5426500	6149300	NA	4823700	8031500	NA	NA	NA	-2.09347	-2.84087	-3.25774	-3.52787	NA	-3.2733	-3.17596
514	tr|A0QNT0|A0QNT0_MYCS2	tr|A0QNT0|A0QNT0_MYCS2	8	-0.268263	0.385731	0.343433	0.474085	0.473681	-0.268263	0	86462000	162680000	133380000	100390000	65777000	86603000	87238000	78409000	61917000	79978000	0.984088	1.1776	0.984631	0.493282	-0.341417	0.662447	0.215883	0.574139	0.363079	0.141325
515	tr|A0QNT1|A0QNT1_MYCS2	tr|A0QNT1|A0QNT1_MYCS2	13	0.11685	0.689635	0.664189	0.572533	0.595446	0.11685	0	591820000	704460000	671760000	627360000	363550000	585860000	674110000	455440000	528740000	732260000	3.80165	3.33497	3.31656	3.1647	2.14134	3.36797	3.10207	3.11728	3.41879	3.33738
516	tr|A0QNT2|A0QNT2_MYCS2	tr|A0QNT2|A0QNT2_MYCS2	17	-0.835878	0.0116648	0.00572905	0.101946	0.0669734	-0.835878	0	261580000	369660000	628180000	550690000	297650000	216790000	225860000	172630000	146000000	297550000	2.60569	2.38578	3.21982	2.97468	1.8509	1.96103	1.55862	1.71496	1.58527	2.0376
517	tr|A0QNT3|A0QNT3_MYCS2	tr|A0QNT3|A0QNT3_MYCS2	6	1.26321	0.0546148	0.0300823	0.211119	0.156985	1.26321	0	82609000	100280000	85340000	44826000	18604000	110330000	151500000	139410000	85303000	140650000	0.917313	0.465442	0.340512	-0.682133	-2.1754	1.00513	0.99496	1.40601	0.819597	0.956109
518	tr|A0QNT4|A0QNT4_MYCS2	tr|A0QNT4|A0QNT4_MYCS2	3	-0.844403	0.462566	0.40376	0.505674	0.509836	-0.844403	0	7250900	94565000	94510000	111040000	91216000	61914000	7171000	86275000	5118400	93822000	-2.64657	0.379069	0.487727	0.640272	0.133396	0.18752	-3.31091	0.712332	-3.18881	0.371747
519	tr|A0QNT5|A0QNT5_MYCS2	tr|A0QNT5|A0QNT5_MYCS2	4	-1.12548	0.227516	0.170958	0.394251	0.36051	-1.12548	0	8206400	111500000	81021000	15246000	6025800	12080000	9826200	7688000	7278900	10342000	-2.46524	0.621556	0.265601	-2.25436	-3.81251	-2.12521	-2.86627	-2.78276	-2.68709	-2.81103
520	tr|A0QNT6|A0QNT6_MYCS2	tr|A0QNT6|A0QNT6_MYCS2	10	-2.21441	0.000107753	1.46236e-05	0.00693105	0.00107503	-2.21441	0	57036000	69167000	168970000	178200000	126960000	19877000	29275000	12289000	19499000	27955000	0.374693	-0.0813052	1.32579	1.32985	0.613556	-1.42042	-1.32535	-2.10475	-1.28315	-1.37582
521	tr|A0QNU4|A0QNU4_MYCS2	tr|A0QNU4|A0QNU4_MYCS2	6	-0.0334779	0.870128	0.865116	0.610648	0.642447	-0.0334779	0	24530000	33964000	39191000	55413000	62986000	34771000	32028000	29272000	37012000	45632000	-0.861296	-1.12819	-0.781962	-0.373034	-0.404382	-0.629003	-1.19849	-0.850143	-0.37004	-0.66858
522	tr|A0QNW1|A0QNW1_MYCS2	tr|A0QNW1|A0QNW1_MYCS2	5	1.24376	0.15277	0.0932146	0.331982	0.271737	1.24376	2	1476200	783150	648040	566810	3793400	1133000	4426700	NA	NA	2721700	-4.97805	-6.67708	-6.69907	-7.05363	-4.48457	-5.47456	-3.99181	NA	NA	-4.73779
523	tr|A0QNW6|A0QNW6_MYCS2	tr|A0QNW6|A0QNW6_MYCS2	7	0.0178967	0.929068	0.926543	0.625127	0.656658	0.0178967	0	68930000	124220000	135520000	153630000	106760000	64824000	137750000	96493000	93015000	152730000	0.652142	0.78057	1.00759	1.11357	0.361905	0.25252	0.860661	0.87413	0.942913	1.07503
524	tr|A0QNX2|A0QNX2_MYCS2	tr|A0QNX2|A0QNX2_MYCS2	4	-0.565795	0.147243	0.107949	0.327496	0.289257	-0.565795	0	53599000	124570000	125520000	281440000	329080000	92894000	110190000	71480000	69998000	130110000	0.283652	0.784712	0.897023	1.9961	1.99668	0.761688	0.545564	0.440398	0.537859	0.843683
525	tr|A0QNY0|A0QNY0_MYCS2;tr|A0QRB6|A0QRB6_MYCS2	tr|A0QNY0|A0QNY0_MYCS2	2	-1.66589	0.00129406	0.000318814	0.0291301	0.00926882	-1.66589	0	6218100	9492700	11830000	17622000	33802000	3437900	5399800	3962300	2007200	3982500	-2.87165	-3.00461	-2.50969	-2.04323	-1.30822	-3.90369	-3.71133	-3.7409	-4.52254	-4.18839
526	tr|A0QNY3|A0QNY3_MYCS2	tr|A0QNY3|A0QNY3_MYCS2	2	0.141605	0.552896	0.528907	0.531711	0.54931	0.141605	1	2484300	3403600	3710100	2411800	NA	2109400	4717500	2393800	1897000	4410300	-4.21558	-4.51438	-4.18227	-4.94253	NA	-4.59495	-3.902	-4.46936	-4.60299	-4.04113
527	tr|A0QNY6|A0QNY6_MYCS2	tr|A0QNY6|A0QNY6_MYCS2	3	0.692561	0.371955	0.312114	0.469355	0.455595	0.692561	0	7007100	4041600	774250	7945700	12078000	3498200	11333000	6050900	4173900	10475000	-2.69667	-4.26149	-6.4424	-3.20442	-2.80274	-3.87908	-2.6649	-3.1289	-3.47945	-2.79259
528	tr|A0QNY8|A0QNY8_MYCS2	tr|A0QNY8|A0QNY8_MYCS2	12	-0.0070445	0.939012	0.95095	0.627082	0.663364	-0.0070445	0	76887000	117470000	105150000	105850000	131200000	91277000	103470000	89866000	88638000	103220000	0.812166	0.69833	0.641606	0.570489	0.661262	0.736837	0.456745	0.77128	0.874239	0.50953
529	tr|A0QNY9|A0QNY9_MYCS2	tr|A0QNY9|A0QNY9_MYCS2	6	0.233502	0.040683	0.0708988	0.186295	0.238321	0.233502	0	129460000	215140000	168900000	219250000	207880000	174760000	256090000	191280000	137590000	263620000	1.57539	1.58902	1.32519	1.63207	1.32962	1.65604	1.73592	1.86325	1.50074	1.86285
530	tr|A0QNZ1|A0QNZ1_MYCS2	tr|A0QNZ1|A0QNZ1_MYCS2	3	0.320155	0.46133	0.411361	0.505353	0.512637	0.320155	0	3185300	4035900	9964500	6655800	10577000	6220600	12425000	2628300	6356000	9619400	-3.85149	-4.26357	-2.75722	-3.46266	-2.99545	-3.06446	-2.53505	-4.33427	-2.88026	-2.91557
531	tr|A0QNZ2|A0QNZ2_MYCS2	tr|A0QNZ2|A0QNZ2_MYCS2	7	0.722846	0.00448765	0.00246274	0.061157	0.0424898	0.722846	0	12979000	18973000	12728000	22329000	19116000	25449000	31485000	23175000	13448000	33621000	-1.79374	-1.98529	-2.40415	-1.6981	-2.13597	-1.0707	-1.22263	-1.18775	-1.8125	-1.10945
532	tr|A0QNZ3|A0QNZ3_MYCS2	tr|A0QNZ3|A0QNZ3_MYCS2	15	0.0652948	0.603031	0.633203	0.54571	0.583444	0.0652948	0	814660000	1217500000	1172200000	1147500000	1034500000	937170000	1302100000	1065900000	874220000	1171300000	4.26976	4.14031	4.1196	4.04497	3.65999	4.03281	4.03133	4.34642	4.13521	4.01535
533	tr|A0QNZ6|A0QNZ6_MYCS2	tr|A0QNZ6|A0QNZ6_MYCS2	4	-1.60046	0.000678811	0.000154003	0.0191506	0.00566064	-1.60046	0	20193000	37105000	63754000	56779000	61729000	10146000	18237000	18455000	9755000	10098000	-1.14629	-0.997999	-0.0801096	-0.337532	-0.433656	-2.37212	-1.99339	-1.51696	-2.26992	-2.84549
534	tr|A0QNZ8|A0QNZ8_MYCS2	tr|A0QNZ8|A0QNZ8_MYCS2	4	0.0386735	0.899996	0.89086	0.617185	0.646805	0.0386735	0	21646000	32930000	26553000	14937000	32018000	15424000	26836000	22036000	29061000	20312000	-1.04451	-1.1737	-1.3435	-2.28422	-1.38696	-1.77937	-1.44814	-1.2606	-0.714614	-1.8368
535	tr|A0QNZ9|A0QNZ9_MYCS2	tr|A0QNZ9|A0QNZ9_MYCS2	2	0.131354	0.769138	0.740321	0.594922	0.623064	0.131354	1	5843500	NA	3835300	3860800	3772200	2845000	4388300	7864800	2826900	3975300	-2.96267	NA	-4.1344	-4.25662	-4.49271	-4.17158	-4.00411	-2.74989	-4.03464	-4.191
536	tr|A0QP01|A0QP01_MYCS2	tr|A0QP01|A0QP01_MYCS2	12	-0.127096	0.290026	0.339449	0.424374	0.470829	-0.127096	0	528910000	823110000	858090000	946310000	1326900000	677580000	1061100000	741350000	517760000	816240000	3.63703	3.56409	3.66968	3.76394	4.02149	3.5738	3.74243	3.82155	3.38889	3.49408
537	tr|A0QP06|A0QP06_MYCS2	tr|A0QP06|A0QP06_MYCS2	22	0.000542403	0.995803	0.996439	0.641305	0.674452	0.000542403	0	771720000	1510900000	1392300000	1250000000	1375600000	1335400000	1481800000	943980000	881550000	1328300000	4.19044	4.45812	4.3678	4.1697	4.07383	4.53396	4.21381	4.17083	4.14711	4.1969
538	tr|A0QP07|A0QP07_MYCS2	tr|A0QP07|A0QP07_MYCS2	2	0.290926	0.275235	0.239976	0.420159	0.406438	0.290926	0	15710000	51077000	22541000	27853000	20731000	24434000	35908000	26213000	19526000	33736000	-1.51402	-0.527587	-1.57977	-1.37584	-2.01819	-1.1283	-1.03709	-1.00969	-1.28117	-1.10452
539	tr|A0QP08|A0QP08_MYCS2	tr|A0QP08|A0QP08_MYCS2	2	2.21005	0.0656111	0.0299108	0.229866	0.156889	2.21005	2	177920000	28079000	13241000	NA	NA	152800000	303570000	176240000	140610000	201440000	2.04114	-1.40828	-2.34716	NA	NA	1.466	1.976	1.74488	1.53167	1.47457
540	tr|A0QP10|A0QP10_MYCS2	tr|A0QP10|A0QP10_MYCS2	12	-0.0191456	0.841074	0.869626	0.605331	0.642796	-0.0191456	0	227820000	382220000	331720000	465780000	505000000	311740000	389150000	324080000	264550000	418880000	2.40327	2.43497	2.29879	2.73055	2.6186	2.4751	2.32655	2.62541	2.43218	2.53121
541	tr|A0QP11|A0QP11_MYCS2	tr|A0QP11|A0QP11_MYCS2	32	0.0518402	0.316014	0.577335	0.436203	0.56778	0.0518402	0	818110000	1242500000	1140800000	1288100000	1526900000	1156200000	1399400000	1024700000	966490000	1325600000	4.27595	4.17023	4.08044	4.21347	4.22537	4.33004	4.13305	4.28944	4.27817	4.19396
542	tr|A0QP12|A0QP12_MYCS2	tr|A0QP12|A0QP12_MYCS2	2	-0.362869	0.23601	0.195975	0.401117	0.382824	-0.362869	0	14647000	29766000	19724000	19530000	33831000	7719700	28676000	14218000	17067000	15301000	-1.61664	-1.3224	-1.77233	-1.89335	-1.30698	-2.7589	-1.35453	-1.89399	-1.47295	-2.24568
543	tr|A0QP15|A0QP15_MYCS2	tr|A0QP15|A0QP15_MYCS2	6	0.292887	0.194387	0.171165	0.372133	0.36051	0.292887	0	21843000	35497000	35344000	39222000	29853000	43944000	29350000	26422000	28422000	49110000	-1.03124	-1.06321	-0.930989	-0.876827	-1.48864	-0.297656	-1.32174	-0.998214	-0.746292	-0.562564
544	tr|A0QP16|A0QP16_MYCS2	tr|A0QP16|A0QP16_MYCS2	12	0.0870965	0.587577	0.59215	0.54059	0.571222	0.0870965	0	536780000	679810000	661160000	657330000	728070000	799360000	630900000	551130000	542090000	759120000	3.65867	3.28254	3.29362	3.23273	3.14987	3.80772	3.00857	3.39295	3.45432	3.38937
545	tr|A0QP17|A0QP17_MYCS2	tr|A0QP17|A0QP17_MYCS2	2	-2.82621	0.0466143	0.0123439	0.198179	0.103322	-2.82621	4	9034200	32242000	20038000	5903300	16238000	NA	2041800	NA	NA	NA	-2.32447	-1.20478	-1.74955	-3.63757	-2.37293	NA	-5.08407	NA	NA	NA
546	tr|A0QP20|A0QP20_MYCS2	tr|A0QP20|A0QP20_MYCS2	7	0.424113	0.0841769	0.0656455	0.253966	0.232214	0.424113	0	726490000	976980000	747400000	731890000	636950000	803710000	1488000000	846940000	652660000	1230500000	4.10197	3.81635	3.47047	3.38937	2.9557	3.8154	4.2197	4.01403	3.71879	4.08652
547	tr|A0QP21|A0QP21_MYCS2	tr|A0QP21|A0QP21_MYCS2	3	-0.260603	0.561378	0.516615	0.533829	0.544072	-0.260603	0	2951500	5631000	2117600	4455500	5370500	2240300	1874100	4273400	4162500	1937500	-3.96316	-3.77332	-4.99113	-4.04776	-3.9797	-4.50975	-5.20504	-3.63164	-3.48335	-5.22832
548	tr|A0QP24|A0QP24_MYCS2	tr|A0QP24|A0QP24_MYCS2	7	-0.298938	0.176828	0.155584	0.359476	0.343872	-0.298938	0	12153000	19754000	14907000	26511000	26304000	16641000	15914000	10722000	12924000	12150000	-1.89007	-1.92591	-2.17621	-1.44783	-1.67244	-1.67189	-2.18572	-2.30193	-1.86912	-2.57849
549	tr|A0QP26|A0QP26_MYCS2	tr|A0QP26|A0QP26_MYCS2	3	-0.065448	0.900947	0.888841	0.617317	0.646805	-0.065448	0	11591000	22013000	4413000	7778200	28829000	12392000	12304000	11948000	6817600	7919500	-1.95942	-1.76654	-3.93202	-3.23548	-1.53932	-2.08912	-2.54886	-2.14543	-2.78038	-3.19623
550	tr|A0QP27|A0QP27_MYCS2	tr|A0QP27|A0QP27_MYCS2	22	0.0645063	0.642568	0.659642	0.55945	0.593572	0.0645063	0	92978000	189380000	118230000	141680000	204990000	100480000	188470000	128010000	118230000	165000000	1.09052	1.4013	0.810719	0.995518	1.30929	0.872781	1.30317	1.28269	1.28467	1.18656
551	tr|A0QP28|A0QP28_MYCS2	tr|A0QP28|A0QP28_MYCS2	7	0.15323	0.277695	0.300826	0.420986	0.448533	0.15323	0	36660000	79788000	58819000	54267000	93449000	65349000	66754000	53247000	49203000	74487000	-0.272749	0.128963	-0.19632	-0.4035	0.168518	0.263935	-0.161874	0.0147263	0.0356097	0.0386661
552	tr|A0QP29|A0QP29_MYCS2	tr|A0QP29|A0QP29_MYCS2	10	0.0902436	0.456768	0.50008	0.5042	0.541133	0.0902436	0	55328000	84636000	78380000	89281000	74276000	66884000	95249000	68425000	47792000	93335000	0.330158	0.215789	0.2178	0.322316	-0.164949	0.296793	0.33989	0.377258	-0.00584588	0.364235
553	tr|A0QP34|A0QP34_MYCS2	tr|A0QP34|A0QP34_MYCS2	6	1.06972	0.13658	0.0923511	0.318309	0.270151	1.06972	0	2716500	8816500	4341700	2422500	19777000	6167600	5531300	21719000	6313000	19411000	-4.0847	-3.11339	-3.95551	-4.93608	-2.08661	-3.07657	-3.67737	-1.28155	-2.88994	-1.90228
554	tr|A0QP38|A0QP38_MYCS2	tr|A0QP38|A0QP38_MYCS2	10	-0.115101	0.118712	0.268153	0.293239	0.426795	-0.115101	0	85455000	153190000	136560000	156030000	149940000	112420000	128280000	100130000	90505000	132240000	0.966928	1.08913	1.01862	1.13617	0.855149	1.03169	0.760126	0.927612	0.903937	0.86712
555	tr|A0QP45|A0QP45_MYCS2	tr|A0QP45|A0QP45_MYCS2	7	-0.228788	0.512374	0.470261	0.523138	0.538144	-0.228788	0	10896000	27351000	49825000	21394000	28629000	17522000	14687000	15727000	22176000	23270000	-2.04999	-1.44694	-0.435684	-1.76046	-1.54943	-1.59888	-2.29897	-1.74818	-1.09985	-1.64057
556	tr|A0QP46|A0QP46_MYCS2	tr|A0QP46|A0QP46_MYCS2	2	-0.332305	0.542077	0.493125	0.528948	0.541133	-0.332305	0	7295900	11167000	3541800	12812000	10702000	9945000	11805000	3403600	1872700	7842200	-2.63751	-2.76551	-4.24923	-2.50793	-2.97839	-2.40044	-2.6073	-3.96061	-4.62136	-3.21039
557	tr|A0QP47|A0QP47_MYCS2	tr|A0QP47|A0QP47_MYCS2	10	-0.0314663	0.780552	0.805942	0.597589	0.634751	-0.0314663	0	61015000	96695000	90782000	87339000	105170000	88388000	90905000	74208000	51983000	84124000	0.473476	0.411856	0.429678	0.290256	0.340114	0.69132	0.274002	0.494538	0.113918	0.21427
558	tr|A0QP59|A0QP59_MYCS2	tr|A0QP59|A0QP59_MYCS2	4	0.0522651	0.610082	0.66614	0.546598	0.596878	0.0522651	0	104980000	214700000	156460000	228330000	243400000	168610000	213310000	149760000	131080000	213130000	1.26836	1.58601	1.21484	1.69123	1.5587	1.60534	1.47792	1.50953	1.43168	1.55599
559	tr|A0QP78|A0QP78_MYCS2	tr|A0QP78|A0QP78_MYCS2	5	-0.0217945	0.962879	0.958481	0.632821	0.664909	-0.0217945	0	3372400	5842000	2693500	2371700	12094000	3875900	4416400	3904900	3909500	2359000	-3.76789	-3.71918	-4.64415	-4.96697	-2.80082	-3.73398	-3.9951	-3.762	-3.57269	-4.94421
560	tr|A0QP81|A0QP81_MYCS2	tr|A0QP81|A0QP81_MYCS2	5	-0.272671	0.198162	0.178949	0.372166	0.368086	-0.272671	0	10567000	18182000	10754000	9472400	11713000	7221900	11291000	8232600	6245500	10161000	-2.0949	-2.04798	-2.64723	-2.9482	-2.8473	-2.85324	-2.67014	-2.68383	-2.90525	-2.83651
561	tr|A0QP86|A0QP86_MYCS2	tr|A0QP86|A0QP86_MYCS2	12	0.232682	0.304958	0.278904	0.430314	0.433043	0.232682	0	27412000	68835000	44459000	59502000	49793000	45119000	76038000	45431000	26066000	76872000	-0.698579	-0.0883876	-0.600045	-0.269242	-0.745705	-0.260313	0.0219318	-0.214745	-0.86958	0.0841552
562	tr|A0QP88|A0QP88_MYCS2	tr|A0QP88|A0QP88_MYCS2	11	-0.10417	0.701303	0.678907	0.576798	0.601466	-0.10417	0	2934400000	3177100000	3607800000	3053000000	4740700000	2330200000	2477100000	3955700000	2796300000	4527600000	6.1469	5.55217	5.74118	5.47152	5.87064	5.32184	4.93908	6.24198	5.79182	5.96682
563	tr|A0QP89|A0QP89_MYCS2	tr|A0QP89|A0QP89_MYCS2	16	-0.393527	0.137419	0.110011	0.319241	0.292463	-0.393527	0	80651000	157810000	134840000	248250000	319120000	84528000	167770000	114140000	97779000	136690000	0.882176	1.13287	1.00033	1.81317	1.95205	0.628126	1.13895	1.11691	1.01408	0.914889
564	tr|A0QP93|A0QP93_MYCS2	tr|A0QP93|A0QP93_MYCS2	18	0.0741269	0.443038	0.527729	0.499961	0.548761	0.0741269	0	635420000	876420000	1088400000	934940000	1337700000	782060000	1225200000	838510000	856680000	1079100000	3.90578	3.65647	4.01262	3.74632	4.03326	3.77675	3.9454	3.99957	4.10634	3.89702
565	tr|A0QP95|A0QP95_MYCS2	tr|A0QP95|A0QP95_MYCS2	3	-0.216125	0.528952	0.485056	0.5262	0.540984	-0.216125	1	2935600	2428600	1911500	NA	2231500	1366000	1645500	1884200	2038900	1736100	-3.97107	-5.0112	-5.13883	NA	-5.25509	-5.20989	-5.38865	-4.81539	-4.50021	-5.38673
566	tr|A0QP97|A0QP97_MYCS2	tr|A0QP97|A0QP97_MYCS2	8	-0.142825	0.601382	0.572624	0.545138	0.566527	-0.142825	0	20837000	63552000	48908000	81026000	86832000	46442000	45748000	46812000	37973000	41074000	-1.1003	-0.205929	-0.462478	0.180879	0.0618672	-0.219412	-0.695235	-0.171459	-0.333519	-0.820466
567	tr|A0QPA9|A0QPA9_MYCS2	tr|A0QPA9|A0QPA9_MYCS2	2	-5.5531	2.72369e-07	6.63456e-09	8.75985e-05	2.80443e-06	-5.5531	0	31431000	72554000	70923000	49085000	50558000	902690	1359900	790650	1435800	587750	-0.498172	-0.010935	0.0735972	-0.549812	-0.723564	-5.79615	-5.65773	-6.07068	-4.99986	-6.94998
568	tr|A0QPB3|A0QPB3_MYCS2	tr|A0QPB3|A0QPB3_MYCS2	3	-0.31894	0.533272	0.472617	0.526339	0.538144	-0.31894	2	NA	5535800	5979700	7236700	NA	3188300	5707700	5725400	4734300	2025800	NA	-3.79842	-3.49379	-3.34067	NA	-4.01035	-3.63306	-3.20883	-3.29995	-5.16399
569	tr|A0QPD1|A0QPD1_MYCS2	tr|A0QPD1|A0QPD1_MYCS2	2	0.14081	0.116924	0.21381	0.291324	0.390855	0.14081	0	67480000	94810000	91963000	102770000	98479000	79414000	113030000	86251000	76308000	97977000	0.621	0.382878	0.448322	0.52744	0.244654	0.539805	0.581483	0.71193	0.660832	0.43429
570	tr|A0QPD6|A0QPD6_MYCS2	tr|A0QPD6|A0QPD6_MYCS2	9	0.519873	0.161247	0.12129	0.343868	0.303819	0.519873	0	175480000	190700000	202770000	132430000	103140000	214520000	276250000	218980000	106450000	260670000	2.02091	1.41152	1.58881	0.89709	0.311809	1.94614	1.84288	2.05875	1.13514	1.84661
571	tr|A0QPD7|A0QPD7_MYCS2	tr|A0QPD7|A0QPD7_MYCS2	6	0.014297	0.938209	0.937035	0.626882	0.659442	0.014297	0	18423000	23066000	36920000	36485000	26983000	24902000	32809000	19354000	18715000	28718000	-1.28067	-1.69776	-0.868064	-0.982282	-1.63542	-1.10145	-1.16449	-1.4482	-1.34162	-1.33696
572	tr|A0QPE2|A0QPE2_MYCS2	tr|A0QPE2|A0QPE2_MYCS2	2	0.885569	0.0737118	0.0451248	0.238501	0.196523	0.885569	0	864720	1043600	3030700	2845200	4083400	1834900	5672900	2412400	3171400	3491300	-5.76146	-6.25447	-4.47402	-4.70161	-4.37759	-4.79225	-3.64169	-4.45817	-3.8708	-4.37838
573	tr|A0QPE3|A0QPE3_MYCS2	tr|A0QPE3|A0QPE3_MYCS2	10	-0.00852664	0.965796	0.964645	0.633654	0.665878	-0.00852664	0	28692000	41939000	31176000	48864000	74716000	27684000	41380000	42661000	31975000	46408000	-0.631728	-0.817737	-1.11198	-0.556391	-0.156372	-0.95157	-0.836881	-0.305682	-0.578467	-0.644242
574	tr|A0QPE4|A0QPE4_MYCS2	tr|A0QPE4|A0QPE4_MYCS2	7	-0.0687256	0.542908	0.591613	0.529043	0.571222	-0.0687256	0	53246000	89930000	88237000	111110000	109500000	75291000	89592000	54095000	62738000	104460000	0.273973	0.305095	0.388664	0.641191	0.398705	0.464355	0.253466	0.037566	0.381847	0.526766
575	tr|A0QPE5|A0QPE5_MYCS2	tr|A0QPE5|A0QPE5_MYCS2	25	0.0805365	0.272266	0.437084	0.418368	0.52562	0.0805365	0	157480000	332100000	283410000	318620000	370850000	252990000	351570000	226810000	230920000	333290000	1.86238	2.22807	2.07176	2.17699	2.17021	2.17957	2.1832	2.10953	2.23847	2.20131
576	tr|A0QPE6|A0QPE6_MYCS2	tr|A0QPE6|A0QPE6_MYCS2	13	-0.0187636	0.880998	0.890796	0.61263	0.646805	-0.0187636	0	86841000	134130000	94591000	143320000	182710000	111470000	149900000	95026000	84606000	123990000	0.990495	0.893551	0.488963	1.0123	1.1422	1.01968	0.979973	0.851985	0.807908	0.774145
577	tr|A0QPE7|A0QPE7_MYCS2	tr|A0QPE7|A0QPE7_MYCS2	23	-0.046828	0.602459	0.679085	0.54571	0.601466	-0.046828	0	1591200000	2541300000	2530300000	2299900000	2788700000	1940700000	2428700000	2049100000	2000400000	2395300000	5.25042	5.22349	5.22947	5.05858	5.10008	5.06299	4.91123	5.29118	5.3146	5.04789
578	tr|A0QPE8|A0QPE8_MYCS2	tr|A0QPE8|A0QPE8_MYCS2	17	0.0288887	0.783147	0.813949	0.598047	0.634751	0.0288887	0	536080000	640480000	703720000	691990000	881740000	508490000	876150000	617260000	538990000	804250000	3.65676	3.19482	3.38361	3.30764	3.42797	3.16752	3.47209	3.55675	3.44615	3.47272
579	tr|A0QPE9|A0QPE9_MYCS2	tr|A0QPE9|A0QPE9_MYCS2	2	NA	NA	NA	NA	NA	NA	5	7590000	15413000	2553700	9805400	9933900	NA	NA	NA	NA	NA	-2.57962	-2.29117	-4.72103	-2.89783	-3.08655	NA	NA	NA	NA	NA
580	tr|A0QPG1|A0QPG1_MYCS2	tr|A0QPG1|A0QPG1_MYCS2	12	0.0367041	0.842963	0.83987	0.605331	0.637939	0.0367041	0	261890000	431610000	628090000	408340000	368650000	339770000	498470000	384650000	308560000	417710000	2.60742	2.61385	3.21961	2.53868	2.16157	2.59694	2.67601	2.87309	2.65144	2.52718
581	tr|A0QPG2|A0QPG2_MYCS2	tr|A0QPG2|A0QPG2_MYCS2	9	-0.0452774	0.874131	0.863564	0.611649	0.642091	-0.0452774	0	129890000	190790000	154730000	94077000	195020000	85262000	201610000	138400000	135850000	116450000	1.58024	1.41222	1.1988	0.398597	1.23689	0.640362	1.3983	1.3955	1.4826	0.683593
582	tr|A0QPG3|A0QPG3_MYCS2	tr|A0QPG3|A0QPG3_MYCS2	10	0.162423	0.434576	0.415751	0.496003	0.514296	0.162423	0	237530000	502730000	307220000	222540000	420400000	338070000	440110000	285640000	260420000	373670000	2.46441	2.83837	2.18812	1.65378	2.35233	2.58985	2.50025	2.4429	2.40976	2.36637
583	tr|A0QPG4|A0QPG4_MYCS2	tr|A0QPG4|A0QPG4_MYCS2	5	-0.224657	0.174127	0.17662	0.356244	0.36626	-0.224657	0	19182000	31729000	30274000	26495000	28513000	18261000	18352000	20952000	20053000	23443000	-1.22153	-1.22839	-1.15433	-1.44871	-1.55533	-1.54042	-1.98452	-1.33352	-1.24323	-1.62988
584	tr|A0QPG6|A0QPG6_MYCS2	tr|A0QPG6|A0QPG6_MYCS2	8	-0.156009	0.259957	0.285768	0.41491	0.43467	-0.156009	0	225060000	492240000	366120000	376690000	514770000	260820000	350160000	283520000	328830000	368650000	2.38542	2.80733	2.44111	2.42106	2.64642	2.22271	2.17753	2.43213	2.74209	2.34685
585	tr|A0QPG7|A0QPG7_MYCS2	tr|A0QPG7|A0QPG7_MYCS2	2	-0.0340373	0.771994	0.795266	0.595607	0.631677	-0.0340373	0	3935000	6312900	5482900	5880300	9020600	3989300	6256600	5407800	3393500	6225500	-3.54188	-3.60507	-3.6189	-3.64326	-3.2266	-3.69317	-3.50345	-3.29132	-3.77436	-3.5436
586	tr|A0QPG9|A0QPG9_MYCS2	tr|A0QPG9|A0QPG9_MYCS2	7	-0.0869816	0.466847	0.511912	0.507398	0.543435	-0.0869816	0	87289000	182550000	138130000	136810000	172410000	93538000	179800000	115990000	85290000	143020000	0.998033	1.34723	1.0351	0.944526	1.05794	0.771465	1.23669	1.14015	0.81938	0.980227
587	tr|A0QPH5|A0QPH5_MYCS2	tr|A0QPH5|A0QPH5_MYCS2	50	-0.0338897	0.669067	0.751253	0.564516	0.626781	-0.0338897	0	669940000	1054100000	999860000	1057500000	1051100000	839420000	991590000	822970000	752310000	1025700000	3.98327	3.92819	3.89023	3.9259	3.68311	3.87692	3.6468	3.97253	3.92124	3.82377
588	tr|A0QPH6|A0QPH6_MYCS2	tr|A0QPH6|A0QPH6_MYCS2	24	0.106399	0.411632	0.446282	0.486254	0.529988	0.106399	0	305720000	505040000	427010000	462980000	419630000	364880000	471760000	386610000	319180000	608200000	2.8341	2.84511	2.66302	2.72176	2.34967	2.69785	2.59827	2.88043	2.69965	3.06945
589	tr|A0QPI4|A0QPI4_MYCS2	tr|A0QPI4|A0QPI4_MYCS2	10	0.0161163	0.916843	0.918682	0.622094	0.654881	0.0161163	0	138850000	225920000	183660000	224470000	208810000	193500000	213040000	175680000	164440000	155040000	1.67795	1.66099	1.44603	1.66637	1.3361	1.80019	1.47614	1.74028	1.75473	1.0967
590	tr|A0QPJ0|A0QPJ0_MYCS2	tr|A0QPJ0|A0QPJ0_MYCS2	5	-0.229889	0.482343	0.440843	0.512657	0.527782	-0.229889	0	211750000	354980000	176830000	339080000	221170000	152400000	158340000	219320000	245310000	226900000	2.29612	2.32614	1.39137	2.26772	1.41962	1.46229	1.05729	2.06099	2.3246	1.64635
591	tr|A0QPJ1|A0QPJ1_MYCS2	tr|A0QPJ1|A0QPJ1_MYCS2	4	0.303695	0.22842	0.197452	0.395186	0.382824	0.303695	0	14174000	13705000	12639000	19465000	20488000	19852000	25853000	14073000	14358000	13682000	-1.66473	-2.46406	-2.41427	-1.89821	-2.03531	-1.4222	-1.50081	-1.9088	-1.71921	-2.40709
592	tr|A0QPJ2|A0QPJ2_MYCS2	tr|A0QPJ2|A0QPJ2_MYCS2	8	-0.433977	0.269185	0.215803	0.418077	0.390855	-0.433977	1	919870	2898000	NA	1589300	1760600	1452500	1017300	755630	1192100	779090	-5.67089	-4.75109	NA	-5.55056	-5.5993	-5.12299	-6.06744	-6.13617	-5.26488	-6.54321
593	tr|A0QPJ3|A0QPJ3_MYCS2	tr|A0QPJ3|A0QPJ3_MYCS2	30	0.544996	0.253502	0.201241	0.412187	0.385781	0.544996	0	45214000	33271000	68938000	86697000	26708000	73473000	71657000	32236000	49718000	106530000	0.0344522	-1.15854	0.0326513	0.2795	-1.6503	0.429763	-0.0618305	-0.710719	0.0504451	0.555087
594	tr|A0QPJ7|A0QPJ7_MYCS2	tr|A0QPJ7|A0QPJ7_MYCS2	15	0.1071	0.280749	0.368541	0.420986	0.492982	0.1071	0	1849600000	2811400000	3202600000	2978100000	3043300000	3000900000	3580200000	2145000000	2126000000	3796500000	5.47084	5.37217	5.56934	5.43531	5.22696	5.67983	5.45898	5.3573	5.40136	5.71264
595	tr|A0QPJ8|A0QPJ8_MYCS2	tr|A0QPJ8|A0QPJ8_MYCS2	3	0.0669354	0.863185	0.84842	0.609023	0.639165	0.0669354	0	2629100	3701700	2794800	7449000	3127800	1620800	6207300	3935500	1840900	4652500	-4.1326	-4.3908	-4.5909	-3.29852	-4.76475	-4.96784	-3.51462	-3.75071	-4.64576	-3.96396
596	tr|A0QPJ9|A0QPJ9_MYCS2	tr|A0QPJ9|A0QPJ9_MYCS2	4	-0.0384135	0.909356	0.900372	0.618902	0.650633	-0.0384135	0	92967000	138540000	93814000	60447000	76015000	93435000	96881000	67629000	78640000	60608000	1.09035	0.941168	0.477066	-0.246271	-0.131341	0.769906	0.36387	0.360344	0.703722	-0.258942
597	tr|A0QPL0|A0QPL0_MYCS2	tr|A0QPL0|A0QPL0_MYCS2	4	-1.13548	0.147643	0.0960575	0.327932	0.276685	-1.13548	1	7188100	NA	40481000	34429000	13548000	11499000	11713000	10396000	7643400	2658400	-2.65931	NA	-0.735249	-1.06684	-2.63595	-2.19496	-2.61835	-2.34656	-2.61747	-4.77176
598	tr|A0QPL3|A0QPL3_MYCS2	tr|A0QPL3|A0QPL3_MYCS2	4	0.0194185	0.95425	0.949688	0.630557	0.663252	0.0194185	0	2125700	5309500	10316000	5754500	6208300	3540700	8078400	3198200	3110200	6857700	-4.44393	-3.85986	-2.70721	-3.67478	-3.76918	-3.86199	-3.14273	-4.05059	-3.89856	-3.404
599	tr|A0QPL6|A0QPL6_MYCS2	tr|A0QPL6|A0QPL6_MYCS2	6	0.249155	0.0433636	0.066274	0.191958	0.232482	0.249155	0	76618000	125570000	142150000	129780000	139380000	128430000	129210000	114620000	111350000	170020000	0.807032	0.796481	1.07648	0.867622	0.749093	1.22011	0.770323	1.12298	1.19925	1.22982
600	tr|A0QPM0|A0QPM0_MYCS2	tr|A0QPM0|A0QPM0_MYCS2	2	-0.0493185	0.825672	0.816472	0.604421	0.634751	-0.0493185	0	2518600	3054400	2789000	4550200	5848200	3049700	4039600	2158500	1740700	4401200	-4.1955	-4.67372	-4.5939	-4.0171	-3.85595	-4.07325	-4.12097	-4.61893	-4.7255	-4.04411
601	tr|A0QPM3|A0QPM3_MYCS2	tr|A0QPM3|A0QPM3_MYCS2	2	0.281588	0.197385	0.176131	0.372166	0.36585	0.281588	0	6557600	12005000	6084600	10356000	11084000	10020000	8792800	6814200	9289000	12397000	-2.79378	-2.659	-3.46871	-2.81818	-2.92746	-2.38981	-3.02312	-2.95717	-2.33966	-2.54944
602	tr|A0QPM7|A0QPM7_MYCS2	tr|A0QPM7|A0QPM7_MYCS2	3	0.0683704	0.84855	0.833031	0.606031	0.637608	0.0683704	0	3560900	6155500	4228300	4650200	9832900	1839800	6862300	5633600	3831800	8618800	-3.68822	-3.64223	-3.99369	-3.98541	-3.10139	-4.78848	-3.37302	-3.23219	-3.60129	-3.0741
603	tr|A0QPM8|A0QPM8_MYCS2	tr|A0QPM8|A0QPM8_MYCS2	3	0.319153	0.545258	0.475273	0.529063	0.538144	0.319153	3	NA	1573300	1728700	5128400	NA	1633800	NA	2785500	1868000	3006900	NA	-5.65023	-5.28382	-3.84271	NA	-4.95653	NA	-4.2503	-4.62494	-4.59396
604	tr|A0QPN0|A0QPN0_MYCS2	tr|A0QPN0|A0QPN0_MYCS2	12	-0.0979288	0.306654	0.402086	0.430602	0.508745	-0.0979288	0	49835000	83544000	93268000	100230000	108760000	58531000	88102000	71885000	59083000	80449000	0.176994	0.196673	0.468646	0.490956	0.388858	0.108	0.229794	0.448565	0.296327	0.1498
605	tr|A0QPN5|A0QPN5_MYCS2	tr|A0QPN5|A0QPN5_MYCS2	2	0.28378	0.530848	0.483865	0.526339	0.540719	0.28378	0	2160100	13700000	13630000	5221800	12429000	8955900	8555800	5574100	6263900	12053000	-4.42042	-2.46459	-2.30539	-3.8164	-2.76114	-2.54869	-3.06169	-3.24754	-2.90106	-2.59006
606	tr|A0QPN9|A0QPN9_MYCS2	tr|A0QPN9|A0QPN9_MYCS2	2	-0.342886	0.214226	0.179544	0.386016	0.368415	-0.342886	2	1641600	NA	3566900	3066600	NA	2085600	1643100	2362900	1483600	2226200	-4.82248	NA	-4.23904	-4.59236	NA	-4.61101	-5.39071	-4.48814	-4.9532	-5.02784
607	tr|A0QPP0|A0QPP0_MYCS2	tr|A0QPP0|A0QPP0_MYCS2	13	0.166686	0.146134	0.197661	0.326616	0.382824	0.166686	0	349800000	660550000	596440000	616740000	583720000	629380000	646740000	503980000	426710000	727990000	3.0314	3.24024	3.14503	3.13981	2.82897	3.46937	3.04357	3.26367	3.11333	3.32894
608	tr|A0QPQ5|A0QPQ5_MYCS2	tr|A0QPQ5|A0QPQ5_MYCS2	6	-0.035641	0.806018	0.813389	0.602299	0.634751	-0.035641	0	16358000	21970000	27378000	30730000	31424000	16510000	26203000	24147000	14646000	28179000	-1.45481	-1.76941	-1.29936	-1.23254	-1.41416	-1.68307	-1.48183	-1.12836	-1.69091	-1.3643
609	tr|A0QPR6|A0QPR6_MYCS2	tr|A0QPR6|A0QPR6_MYCS2	5	0.708096	0.00520578	0.00291309	0.0648942	0.0458448	0.708096	0	10465000	16460000	20042000	17782000	15287000	24378000	22216000	20938000	13903000	34865000	-2.10911	-2.19443	-1.74926	-2.03005	-2.46057	-1.13155	-1.71482	-1.33449	-1.76509	-1.05701
610	tr|A0QPS6|A0QPS6_MYCS2	tr|A0QPS6|A0QPS6_MYCS2	12	-0.102305	0.533511	0.536248	0.526339	0.552674	-0.102305	0	66341000	135510000	123370000	133060000	174240000	94404000	97278000	115550000	71822000	142920000	0.596064	0.908618	0.872102	0.904008	1.07327	0.784507	0.369643	1.13466	0.57451	0.979217
611	tr|A0QPS7|A0QPS7_MYCS2	tr|A0QPS7|A0QPS7_MYCS2	3	-0.202748	0.229446	0.229808	0.39589	0.399461	-0.202748	0	11120000	26275000	20717000	25512000	35065000	18078000	23434000	13314000	13398000	18149000	-2.02019	-1.50602	-1.70148	-1.50383	-1.25495	-1.55467	-1.63948	-1.98895	-1.8178	-1.99931
612	tr|A0QPS8|A0QPS8_MYCS2	tr|A0QPS8|A0QPS8_MYCS2	6	-0.353779	0.14356	0.11953	0.32333	0.303457	-0.353779	0	94162000	73776000	140910000	133240000	143460000	80868000	120580000	63872000	54691000	96502000	1.10905	0.0136502	1.06385	0.905979	0.790992	0.565482	0.672751	0.277724	0.186272	0.412397
613	tr|A0QPS9|A0QPS9_MYCS2	tr|A0QPS9|A0QPS9_MYCS2	12	-0.40373	0.029933	0.0271371	0.163169	0.147564	-0.40373	0	86345000	224060000	223570000	161960000	200140000	110820000	128010000	99283000	104420000	146550000	0.982105	1.64882	1.72966	1.19054	1.27452	1.0114	0.757152	0.915333	1.1077	1.01542
614	tr|A0QPV3|A0QPV3_MYCS2	tr|A0QPV3|A0QPV3_MYCS2	5	-0.00470964	0.994106	0.99335	0.640994	0.674006	-0.00470964	0	2152000	1508800	3617600	6578700	20746000	2435300	4164100	3947700	3177600	5238400	-4.42592	-5.71185	-4.21869	-3.47965	-2.01714	-4.39164	-4.07813	-3.74624	-3.86802	-3.79277
615	tr|A0QPV4|A0QPV4_MYCS2	tr|A0QPV4|A0QPV4_MYCS2	12	-0.237665	0.194625	0.187042	0.372145	0.37515	-0.237665	0	182780000	365830000	252810000	307120000	239900000	190350000	267140000	139460000	182370000	279940000	2.08062	2.37045	1.90696	2.1234	1.53767	1.77697	1.79555	1.40653	1.90218	1.94954
616	tr|A0QPV5|A0QPV5_MYCS2	tr|A0QPV5|A0QPV5_MYCS2	2	-0.605587	0.257321	0.203195	0.414624	0.388136	-0.605587	0	6754400	10417000	9716800	10405000	7040900	2334600	10076000	8138400	6257900	2345700	-2.75047	-2.86785	-2.79353	-2.8113	-3.58642	-4.4514	-2.83084	-2.70046	-2.90243	-4.95237
617	tr|A0QPV8|A0QPV8_MYCS2	tr|A0QPV8|A0QPV8_MYCS2	13	-1.4472	0.00741793	0.00266209	0.0800582	0.0441281	-1.4472	0	197020000	188550000	343340000	592420000	939860000	129600000	115820000	84315000	122950000	195480000	2.19051	1.39483	2.34845	3.08116	3.52067	1.23294	0.615901	0.679114	1.34045	1.43122
618	tr|A0QPV9|A0QPV9_MYCS2	tr|A0QPV9|A0QPV9_MYCS2	16	0.745519	0.166084	0.114987	0.347686	0.297848	0.745519	1	1563600	2911300	2737900	5045400	2072800	1852900	2996600	4096800	NA	10463000	-4.89379	-4.74435	-4.62057	-3.8665	-5.36223	-4.77844	-4.54255	-3.69265	NA	-2.79424
619	tr|A0QPW2|A0QPW2_MYCS2	tr|A0QPW2|A0QPW2_MYCS2	9	0.0428785	0.762291	0.772771	0.593562	0.628166	0.0428785	0	184130000	366700000	292600000	307870000	261010000	216610000	339980000	220510000	199570000	379700000	2.0914	2.37395	2.11779	2.12695	1.66014	1.95986	2.13588	2.06881	2.03059	2.38947
620	tr|A0QPW9|A0QPW9_MYCS2	tr|A0QPW9|A0QPW9_MYCS2	9	-0.0465983	0.611632	0.683607	0.546598	0.603423	-0.0465983	0	337440000	550360000	517180000	532950000	535150000	443640000	469550000	409520000	347420000	554580000	2.9787	2.97161	2.93936	2.92694	2.70281	2.97444	2.59164	2.96365	2.82044	2.93624
621	tr|A0QPX3|A0QPX3_MYCS2	tr|A0QPX3|A0QPX3_MYCS2	17	0.014636	0.911409	0.917374	0.619715	0.654471	0.014636	0	856200000	1710200000	1372900000	1178000000	1856400000	1058700000	1513500000	1179800000	1281200000	1501900000	4.34261	4.6405	4.34757	4.08321	4.50913	4.20537	4.24368	4.49318	4.67979	4.37418
622	tr|A0QPX4|A0QPX4_MYCS2	tr|A0QPX4|A0QPX4_MYCS2	6	0.088512	0.746205	0.726679	0.591994	0.617733	0.088512	0	60396000	96077000	80097000	76024000	109470000	54695000	66505000	104840000	100080000	80609000	0.458539	0.402418	0.249056	0.0879841	0.398307	0.0120708	-0.167149	0.994057	1.04722	0.152667
623	tr|A0QPX5|A0QPX5_MYCS2	tr|A0QPX5|A0QPX5_MYCS2	5	0.719908	0.0246936	0.0140355	0.152143	0.110378	0.719908	0	73726000	89833000	45688000	71709000	91120000	119510000	177450000	68189000	80702000	124360000	0.750671	0.303506	-0.560713	0.00279869	0.131867	1.11824	1.21812	0.372264	0.740599	0.778446
624	tr|A0QPY2|A0QPY2_MYCS2	tr|A0QPY2|A0QPY2_MYCS2	3	0.113708	0.854418	0.836071	0.607393	0.637608	0.113708	0	37684000	287630000	262250000	372670000	865350000	217590000	314680000	177730000	228910000	319990000	-0.232395	2.01646	1.95983	2.40542	3.40072	1.96625	2.02673	1.75705	2.22602	2.14254
625	tr|A0QPY6|A0QPY6_MYCS2	tr|A0QPY6|A0QPY6_MYCS2	2	0.343594	0.79476	0.767311	0.599457	0.628032	0.343594	0	4843900	16509000	10313000	19642000	22263000	4786200	6649300	5779200	5360000	561630000	-3.23748	-2.19006	-2.70763	-1.88502	-1.91466	-3.43543	-3.41752	-3.19531	-3.12309	2.95448
626	tr|A0QPZ5|A0QPZ5_MYCS2	tr|A0QPZ5|A0QPZ5_MYCS2	2	-4.65103	8.83973e-05	2.59925e-06	0.00593312	0.000313916	-4.65103	4	3398800	4390500	5287800	4033200	4498300	120120	NA	NA	NA	NA	-3.75646	-4.13961	-3.67116	-4.19293	-4.23706	-8.65047	NA	NA	NA	NA
627	tr|A0QQ02|A0QQ02_MYCS2	tr|A0QQ02|A0QQ02_MYCS2	3	0.646939	0.142037	0.101445	0.32261	0.283179	0.646939	0	33330000	55683000	47195000	41358000	19279000	37241000	105490000	59991000	30311000	51294000	-0.412241	-0.400498	-0.513904	-0.799521	-2.12364	-0.531882	0.484036	0.187109	-0.654612	-0.499764
628	tr|A0QQ15|A0QQ15_MYCS2	tr|A0QQ15|A0QQ15_MYCS2	3	-0.193653	0.34952	0.330248	0.458079	0.465853	-0.193653	0	5903100	11843000	11410000	19986000	13295000	8320200	9156200	8668600	7592800	10243000	-2.9478	-2.679	-2.56183	-1.85971	-2.66332	-2.65289	-2.96596	-2.60923	-2.62694	-2.82491
629	tr|A0QQ16|A0QQ16_MYCS2	tr|A0QQ16|A0QQ16_MYCS2	5	0.172132	0.193812	0.224864	0.372073	0.398301	0.172132	0	23062000	42237000	26688000	42546000	41848000	28356000	38319000	30272000	28319000	48693000	-0.951691	-0.807315	-1.33618	-0.758235	-0.998143	-0.917627	-0.945358	-0.801585	-0.751465	-0.574872
630	tr|A0QQ17|A0QQ17_MYCS2	tr|A0QQ17|A0QQ17_MYCS2	9	0.150091	0.437993	0.425055	0.49735	0.517346	0.150091	0	24513000	46736000	49062000	33387000	53510000	33245000	36412000	39862000	42920000	44397000	-0.862311	-0.658326	-0.457943	-1.11164	-0.641155	-0.692516	-1.01741	-0.403778	-0.159038	-0.708181
631	tr|A0QQ18|A0QQ18_MYCS2	tr|A0QQ18|A0QQ18_MYCS2	4	0.114334	0.62681	0.605958	0.551705	0.576564	0.114334	0	7946300	10854000	10144000	11060000	14555000	7779000	13184000	9298300	5134700	20237000	-2.51242	-2.80736	-2.73146	-2.7223	-2.53183	-2.74807	-2.45136	-2.50786	-3.18428	-1.84213
632	tr|A0QQ21|A0QQ21_MYCS2	tr|A0QQ21|A0QQ21_MYCS2	7	-0.24057	0.325716	0.294645	0.439044	0.443763	-0.24057	0	11252000	19784000	19576000	24965000	25370000	17498000	16906000	10910000	16501000	11372000	-2.0029	-1.92368	-1.7832	-1.53542	-1.72494	-1.60082	-2.10036	-2.2768	-1.521	-2.674
633	tr|A0QQ22|A0QQ22_MYCS2	tr|A0QQ22|A0QQ22_MYCS2	18	-0.392021	0.0925613	0.074939	0.268572	0.244027	-0.392021	0	131620000	114140000	140700000	135310000	222770000	79129000	171750000	86272000	71044000	120900000	1.59962	0.656001	1.06169	0.928454	1.43008	0.534717	1.17204	0.712282	0.558992	0.73772
634	tr|A0QQ23|A0QQ23_MYCS2	tr|A0QQ23|A0QQ23_MYCS2	10	0.0952709	0.410116	0.463488	0.486254	0.536391	0.0952709	0	123940000	168410000	161780000	155930000	168870000	129850000	171240000	139870000	145350000	172340000	1.51156	1.22856	1.26307	1.13523	1.02781	1.23567	1.16784	1.41077	1.57891	1.24938
635	tr|A0QQ26|A0QQ26_MYCS2	tr|A0QQ26|A0QQ26_MYCS2	25	-0.153	0.621073	0.589194	0.549035	0.571222	-0.153	0	112970000	284520000	342400000	168650000	140000000	120290000	225610000	133590000	117200000	229020000	1.3758	2.00045	2.3445	1.24955	0.755538	1.12744	1.55705	1.34436	1.27221	1.65978
636	tr|A0QQ27|A0QQ27_MYCS2	tr|A0QQ27|A0QQ27_MYCS2	3	-0.450541	0.317148	0.258561	0.436203	0.422391	-0.450541	1	8618700	23766000	29887000	27410000	17193000	NA	20680000	5612400	15362000	15223000	-2.39344	-1.65375	-1.17289	-1.39921	-2.28994	NA	-1.81595	-3.23764	-1.62291	-2.25305
637	tr|A0QQ28|A0QQ28_MYCS2	tr|A0QQ28|A0QQ28_MYCS2	4	0.557335	0.142983	0.10474	0.32333	0.284413	0.557335	0	4960600	6616400	6621600	18347000	8262700	5586700	11228000	12664000	9143300	14543000	-3.20261	-3.53595	-3.34672	-1.98445	-3.35405	-3.21656	-2.67804	-2.0613	-2.36219	-2.31901
638	tr|A0QQ30|A0QQ30_MYCS2	tr|A0QQ30|A0QQ30_MYCS2	3	-0.989919	0.152601	0.106036	0.331982	0.285941	-0.989919	0	32153000	50636000	25645000	32663000	44837000	20438000	38467000	27095000	2570800	18945000	-0.464904	-0.540351	-1.39368	-1.1436	-0.897956	-1.38103	-0.939917	-0.961856	-4.16994	-1.93735
639	tr|A0QQ31|A0QQ31_MYCS2	tr|A0QQ31|A0QQ31_MYCS2	10	0.208767	0.228547	0.226027	0.395186	0.398681	0.208767	0	54719000	72724000	82269000	84586000	77009000	96765000	86588000	68789000	48011000	92974000	0.313945	-0.00749007	0.287649	0.243564	-0.112474	0.819466	0.205327	0.384927	0.000668022	0.358642
640	tr|A0QQ51|A0QQ51_MYCS2	tr|A0QQ51|A0QQ51_MYCS2	5	0.208239	0.467376	0.43041	0.507483	0.520556	0.208239	0	40118000	52330000	135580000	104060000	95793000	68256000	87552000	84942000	65551000	101570000	-0.140713	-0.491914	1.00823	0.545625	0.204495	0.32553	0.220954	0.689823	0.444339	0.486272
641	tr|A0QQ52|A0QQ52_MYCS2	tr|A0QQ52|A0QQ52_MYCS2	5	0.0721506	0.461201	0.541582	0.505353	0.554302	0.0721506	0	39105000	62072000	63631000	68322000	59787000	45976000	69817000	49528000	48802000	59296000	-0.178175	-0.240613	-0.0828951	-0.0677378	-0.480077	-0.233684	-0.0985486	-0.0899341	0.0239504	-0.290529
642	tr|A0QQ54|A0QQ54_MYCS2	tr|A0QQ54|A0QQ54_MYCS2	3	0.0483687	0.864082	0.852849	0.609023	0.639165	0.0483687	0	11456000	25383000	22489000	25998000	35524000	17051000	14176000	28234000	16314000	32439000	-1.97658	-1.55686	-1.5831	-1.47632	-1.23607	-1.63744	-2.34896	-0.902333	-1.53724	-1.16111
643	tr|A0QQ56|A0QQ56_MYCS2	tr|A0QQ56|A0QQ56_MYCS2	4	0.0118019	0.988832	0.987342	0.640019	0.672602	0.0118019	0	22279000	3441900	2910800	27501000	3994900	6400900	10295000	6161600	3837800	7624800	-1.00229	-4.49791	-4.53224	-1.39438	-4.40941	-3.02402	-2.80049	-3.10269	-3.59906	-3.25096
644	tr|A0QQ58|A0QQ58_MYCS2	tr|A0QQ58|A0QQ58_MYCS2	11	0.273029	0.0343299	0.0507666	0.174058	0.205842	0.273029	0	119500000	204690000	158160000	196740000	213390000	171740000	222620000	218330000	145140000	221300000	1.45812	1.51573	1.23042	1.47414	1.36761	1.63137	1.53822	2.05445	1.57685	1.61028
645	tr|A0QQ59|A0QQ59_MYCS2	tr|A0QQ59|A0QQ59_MYCS2	19	-0.0864381	0.814635	0.795418	0.603672	0.631677	-0.0864381	0	27017000	90729000	56461000	41604000	96252000	42319000	32356000	67227000	31036000	79662000	-0.71984	0.318115	-0.255335	-0.790875	0.211436	-0.350981	-1.18411	0.351725	-0.620934	0.135611
646	tr|A0QQ60|A0QQ60_MYCS2	tr|A0QQ60|A0QQ60_MYCS2	4	0.253456	0.372136	0.33333	0.469355	0.466938	0.253456	0	11392000	25314000	18019000	19410000	12693000	14256000	14312000	15850000	14855000	32014000	-1.98479	-1.56087	-1.90274	-1.90234	-2.73061	-1.89081	-2.33548	-1.73691	-1.67072	-1.18014
647	tr|A0QQ61|A0QQ61_MYCS2	tr|A0QQ61|A0QQ61_MYCS2	14	0.265706	0.377303	0.335998	0.471111	0.469083	0.265706	0	108140000	244670000	267170000	222530000	372240000	187610000	201370000	371100000	241960000	281070000	1.3118	1.77835	1.98664	1.65372	2.17564	1.75645	1.39662	2.82125	2.30501	1.95536
648	tr|A0QQ62|A0QQ62_MYCS2	tr|A0QQ62|A0QQ62_MYCS2	14	0.0191286	0.905373	0.906475	0.618902	0.651528	0.0191286	0	70230000	117820000	116660000	104400000	156830000	69090000	137440000	84699000	112620000	112890000	0.679511	0.70271	0.791437	0.550381	0.920393	0.342717	0.857481	0.685682	1.21541	0.638781
649	tr|A0QQ63|A0QQ63_MYCS2	tr|A0QQ63|A0QQ63_MYCS2	3	-0.147536	0.493915	0.473539	0.518224	0.538144	-0.147536	0	19616000	37635000	28231000	24287000	47733000	23639000	32709000	14130000	24323000	28932000	-1.18876	-0.977123	-1.25511	-1.57556	-0.807063	-1.17511	-1.16879	-1.90296	-0.968187	-1.32624
650	tr|A0QQ64|A0QQ64_MYCS2	tr|A0QQ64|A0QQ64_MYCS2	5	-0.612607	0.0973711	0.0646202	0.270852	0.232214	-0.612607	1	9517100	19885000	16767000	17185000	25607000	10792000	5922600	NA	11894000	12246000	-2.24819	-1.91619	-2.00661	-2.07983	-1.71143	-2.28477	-3.58089	NA	-1.98745	-2.56713
651	tr|A0QQ65|A0QQ65_MYCS2	tr|A0QQ65|A0QQ65_MYCS2	36	-0.0537775	0.632652	0.673884	0.554118	0.599312	-0.0537775	0	1653000000	2571600000	2128900000	2264300000	3325600000	1669600000	3189400000	2005700000	1735100000	2539400000	5.30623	5.24094	4.98032	5.03583	5.35578	4.85006	5.29583	5.26024	5.11188	5.13221
652	tr|A0QQ67|A0QQ67_MYCS2	tr|A0QQ67|A0QQ67_MYCS2	4	0.0148485	0.930763	0.930587	0.625127	0.657556	0.0148485	0	18942000	33630000	25597000	33840000	28274000	21631000	29400000	31284000	15513000	27849000	-1.23997	-1.14274	-1.39639	-1.092	-1.56755	-1.30074	-1.31934	-0.754051	-1.60897	-1.38131
653	tr|A0QQ84|A0QQ84_MYCS2	tr|A0QQ84|A0QQ84_MYCS2	2	-1.05875	0.0155223	0.00702765	0.122908	0.0771581	-1.05875	0	4887500	9940500	9294100	9087900	11707000	4331400	5870500	5174400	1310600	3177800	-3.22436	-2.93676	-2.85768	-3.00861	-2.84805	-3.57673	-3.59336	-3.3551	-5.12985	-4.51418
654	tr|A0QQ87|A0QQ87_MYCS2	tr|A0QQ87|A0QQ87_MYCS2	4	0.150775	0.79808	0.77321	0.600425	0.628166	0.150775	0	3882900	7682600	1549600	2030000	7064100	1927400	5633000	5517300	3705000	2185200	-3.56141	-3.31603	-5.44158	-5.19377	-3.58164	-4.72265	-3.65165	-3.26234	-3.64924	-5.05467
655	tr|A0QQA1|A0QQA1_MYCS2	tr|A0QQA1|A0QQA1_MYCS2	4	-0.21326	0.434719	0.398978	0.496003	0.508745	-0.21326	0	6700500	10923000	10323000	15767000	22910000	5728700	13853000	8159000	5975100	15974000	-2.76221	-2.79803	-2.70623	-2.20538	-1.87305	-3.18104	-2.38149	-2.69681	-2.96831	-2.18355
656	tr|A0QQA2|A0QQA2_MYCS2	tr|A0QQA2|A0QQA2_MYCS2	12	0.0890364	0.585814	0.588815	0.540471	0.571222	0.0890364	0	97974000	128570000	84809000	158170000	161860000	104130000	147030000	113590000	92283000	142980000	1.16719	0.831234	0.331509	1.15602	0.966238	0.923278	0.952686	1.10993	0.931656	0.979823
657	tr|A0QQA3|A0QQA3_MYCS2	tr|A0QQA3|A0QQA3_MYCS2	8	-0.118179	0.449172	0.457968	0.500548	0.53553	-0.118179	0	142410000	210510000	232650000	227670000	188840000	190930000	208070000	153880000	131500000	159350000	1.71504	1.557	1.78709	1.68701	1.19012	1.78127	1.44282	1.54876	1.43623	1.13628
658	tr|A0QQA4|A0QQA4_MYCS2	tr|A0QQA4|A0QQA4_MYCS2	7	-0.265089	0.830614	0.786703	0.604663	0.631604	-0.265089	4	NA	3107600	1868300	2235300	4395300	NA	572240	NA	NA	7775600	NA	-4.64831	-5.1718	-5.05332	-4.2707	NA	-6.87955	NA	NA	-3.2227
659	tr|A0QQA8|A0QQA8_MYCS2	tr|A0QQA8|A0QQA8_MYCS2	10	0.0805111	0.391647	0.486607	0.476402	0.541133	0.0805111	0	98948000	185650000	183300000	209020000	247790000	170590000	199100000	141000000	150580000	203940000	1.18168	1.37202	1.4432	1.56241	1.58466	1.62186	1.38061	1.4224	1.62927	1.49237
660	tr|A0QQB0|A0QQB0_MYCS2	tr|A0QQB0|A0QQB0_MYCS2	19	-0.113816	0.695718	0.670863	0.575798	0.598397	-0.113816	0	347620000	385440000	520860000	303580000	438810000	285130000	568600000	445550000	178840000	333130000	3.02224	2.44731	2.94959	2.1065	2.41457	2.34882	2.86181	3.08554	1.87433	2.20062
661	tr|A0QQB2|A0QQB2_MYCS2	tr|A0QQB2|A0QQB2_MYCS2	13	-0.10626	0.487601	0.498286	0.515519	0.541133	-0.10626	0	512350000	715430000	959120000	725000000	942960000	584620000	826520000	435980000	673260000	863990000	3.59044	3.35772	3.83023	3.37558	3.52545	3.36497	3.38978	3.05416	3.76306	3.57614
662	tr|A0QQB4|A0QQB4_MYCS2	tr|A0QQB4|A0QQB4_MYCS2	10	-0.288137	0.397546	0.351952	0.478402	0.477435	-0.288137	0	31534000	49635000	150310000	64246000	85843000	42808000	76208000	42093000	38024000	51546000	-0.493379	-0.569741	1.15699	-0.157413	0.045232	-0.334722	0.025084	-0.325058	-0.331607	-0.49269
663	tr|A0QQB7|A0QQB7_MYCS2	tr|A0QQB7|A0QQB7_MYCS2	3	-0.258896	0.049557	0.0676113	0.202264	0.234738	-0.258896	0	2357500	4623300	5256100	5003000	5669600	3085600	3734300	2781000	2457300	3599100	-4.29232	-4.06356	-3.67984	-3.8788	-3.90099	-4.05669	-4.2319	-4.25264	-4.23427	-4.33449
664	tr|A0QQC1|A0QQC1_MYCS2	tr|A0QQC1|A0QQC1_MYCS2	15	0.103532	0.417246	0.454094	0.490878	0.533195	0.103532	0	1502800000	2624600000	2197100000	2146500000	2119700000	1913400000	2524700000	2151100000	1658500000	2704200000	5.16669	5.27097	5.0258	4.95795	4.70174	5.04295	4.96595	5.36141	5.04755	5.22296
665	tr|A0QQC2|A0QQC2_MYCS2	tr|A0QQC2|A0QQC2_MYCS2	13	0.0588847	0.663976	0.682524	0.562833	0.603193	0.0588847	0	133130000	179280000	237210000	197070000	183470000	168060000	240870000	139180000	125500000	227130000	1.61633	1.32062	1.81509	1.47659	1.14823	1.60071	1.64944	1.40362	1.3697	1.64781
666	tr|A0QQC9|A0QQC9_MYCS2	tr|A0QQC9|A0QQC9_MYCS2	15	-0.0788936	0.760123	0.743114	0.593419	0.623714	-0.0788936	0	1116900000	1422000000	1388900000	1835300000	1009000000	1399500000	1226000000	819970000	1231900000	1413100000	4.73197	4.36886	4.36428	4.7296	3.62375	4.60032	3.94632	3.96725	4.62388	4.28622
667	tr|A0QQD0|A0QQD0_MYCS2	tr|A0QQD0|A0QQD0_MYCS2	11	-0.256757	0.394092	0.352997	0.477272	0.477861	-0.256757	0	35241000	33603000	54915000	32066000	89128000	25698000	45135000	23464000	28043000	54286000	-0.330574	-1.14392	-0.295382	-1.1705	0.0997674	-1.05692	-0.714277	-1.16984	-0.765419	-0.417938
668	tr|A0QQD2|A0QQD2_MYCS2	tr|A0QQD2|A0QQD2_MYCS2	5	-0.0069052	0.97027	0.969677	0.635084	0.667289	-0.0069052	0	14193000	25661000	18746000	32078000	30377000	22974000	27951000	20489000	13691000	18674000	-1.66277	-1.54083	-1.84569	-1.16995	-1.46337	-1.21549	-1.39068	-1.36582	-1.78698	-1.95815
669	tr|A0QQD7|A0QQD7_MYCS2	tr|A0QQD7|A0QQD7_MYCS2	7	0.459995	0.00172543	0.00290151	0.0330314	0.0458448	0.459995	0	142920000	297540000	222580000	289540000	292170000	284180000	334750000	299890000	240980000	382640000	1.72027	2.06632	1.72326	2.03746	1.82392	2.3441	2.114	2.51327	2.29923	2.40061
670	tr|A0QQD8|A0QQD8_MYCS2	tr|A0QQD8|A0QQD8_MYCS2	8	-0.176427	0.149927	0.190633	0.330269	0.378665	-0.176427	0	39640000	61561000	44421000	61724000	59650000	43324000	53805000	36784000	28188000	50174000	-0.158271	-0.252781	-0.601279	-0.215794	-0.483408	-0.317766	-0.466263	-0.51994	-0.758071	-0.531627
671	tr|A0QQF0|A0QQF0_MYCS2	tr|A0QQF0|A0QQF0_MYCS2	43	-0.27972	0.00512367	0.020618	0.0646934	0.130565	-0.27972	0	746610000	1090800000	1065500000	1188900000	1395000000	815830000	1142200000	796900000	577850000	968140000	4.14199	3.97856	3.98194	4.09664	4.09417	3.83658	3.84639	3.926	3.54533	3.74041
672	tr|A0QQF4|A0QQF4_MYCS2	tr|A0QQF4|A0QQF4_MYCS2	4	0.0598696	0.666797	0.682819	0.563462	0.603193	0.0598696	0	8936900	14991000	14252000	12700000	17325000	9051200	15804000	11765000	7760900	19162000	-2.34033	-2.33204	-2.24103	-2.52073	-2.27883	-2.53371	-2.19551	-2.16774	-2.59574	-1.92092
673	tr|A0QQF5|A0QQF5_MYCS2	tr|A0QQF5|A0QQF5_MYCS2	3	0.157606	0.708929	0.677581	0.57843	0.601078	0.157606	0	88307000	85560000	56985000	60592000	90553000	47529000	87981000	164280000	43765000	78784000	1.01502	0.231771	-0.242011	-0.242778	0.122802	-0.18667	0.227854	1.64329	-0.13126	0.119615
674	tr|A0QQF8|A0QQF8_MYCS2	tr|A0QQF8|A0QQF8_MYCS2	9	-0.400638	0.0377701	0.0331481	0.181307	0.16388	-0.400638	0	94087000	132530000	94807000	134520000	116970000	67579000	85479000	90742000	58598000	90446000	1.10789	0.875887	0.492253	0.919917	0.494541	0.311423	0.187131	0.785302	0.284583	0.318854
675	tr|A0QQF9|A0QQF9_MYCS2	tr|A0QQF9|A0QQF9_MYCS2	16	0.0570637	0.565373	0.631718	0.535475	0.583444	0.0570637	0	425900000	617580000	613660000	605250000	598520000	510200000	612630000	479100000	493690000	693640000	3.31973	3.14123	3.18608	3.1124	2.86533	3.17227	2.96709	3.19049	3.32107	3.25918
676	tr|A0QQG1|A0QQG1_MYCS2	tr|A0QQG1|A0QQG1_MYCS2	11	0.0902924	0.745866	0.725823	0.591994	0.617315	0.0902924	0	38512000	59484000	62421000	65186000	129250000	43547000	69844000	67493000	37582000	121060000	-0.200558	-0.303301	-0.110588	-0.136237	0.639516	-0.3105	-0.0980028	0.357434	-0.348265	0.739629
677	tr|A0QQG4|A0QQG4_MYCS2	tr|A0QQG4|A0QQG4_MYCS2	6	-2.05002	0.0931109	0.0341048	0.268572	0.16666	-2.05002	4	NA	NA	2272400	10769000	NA	419800	2094700	643550	NA	1968600	NA	NA	-4.88937	-2.76117	NA	-6.87964	-5.04796	-6.36825	NA	-5.20533
678	tr|A0QQG7|A0QQG7_MYCS2	tr|A0QQG7|A0QQG7_MYCS2	3	-0.0677933	0.945783	0.937465	0.628472	0.659442	-0.0677933	1	2305700	3534300	558730	758840	7238000	2280400	3127200	1955500	298120	NA	-4.32487	-4.45892	-6.91295	-6.62828	-3.54633	-4.48464	-4.48233	-4.7617	-7.23958	NA
679	tr|A0QQG9|A0QQG9_MYCS2	tr|A0QQG9|A0QQG9_MYCS2	3	-0.116698	0.436512	0.450328	0.496911	0.532086	-0.116698	0	32328000	56046000	43500000	41001000	60308000	29411000	61814000	33616000	24418000	48071000	-0.456953	-0.390933	-0.631499	-0.81216	-0.467477	-0.86593	-0.270397	-0.650125	-0.962633	-0.593427
680	tr|A0QQH0|A0QQH0_MYCS2	tr|A0QQH0|A0QQH0_MYCS2	10	-0.197476	0.167189	0.186475	0.348709	0.374456	-0.197476	0	56691000	111630000	103320000	99816000	93324000	69964000	108090000	52854000	60733000	75125000	0.365806	0.623271	0.616282	0.484922	0.166574	0.360507	0.518404	0.00401782	0.335571	0.0509758
681	tr|A0QQH1|A0QQH1_MYCS2	tr|A0QQH1|A0QQH1_MYCS2	7	0.0808089	0.544488	0.570324	0.529063	0.566452	0.0808089	0	60913000	101060000	89846000	82754000	103970000	57668000	102660000	88565000	76430000	92791000	0.471025	0.476847	0.414729	0.211642	0.323449	0.0869779	0.445652	0.7502	0.663108	0.355798
682	tr|A0QQH2|A0QQH2_MYCS2	tr|A0QQH2|A0QQH2_MYCS2	5	-0.173288	0.410217	0.39012	0.486254	0.505065	-0.173288	0	313480000	559350000	461650000	587660000	778690000	415160000	348290000	517180000	360600000	528670000	2.87081	2.99546	2.77553	3.0694	3.24748	2.88055	2.16997	3.30104	2.87349	2.86719
683	tr|A0QQH6|A0QQH6_MYCS2	tr|A0QQH6|A0QQH6_MYCS2	3	0.230961	0.264502	0.245595	0.416186	0.41139	0.230961	0	10422000	16362000	18953000	13545000	21827000	17352000	13543000	12719000	16415000	21511000	-2.11514	-2.20322	-1.82985	-2.42683	-1.94338	-1.61268	-2.41344	-2.05503	-1.52845	-1.75402
684	tr|A0QQH8|A0QQH8_MYCS2	tr|A0QQH8|A0QQH8_MYCS2	4	0.180599	0.284259	0.284607	0.421691	0.434309	0.180599	0	35457000	52937000	42726000	55395000	40023000	40575000	64371000	43960000	29663000	54362000	-0.321624	-0.474938	-0.657395	-0.373508	-1.0629	-0.410539	-0.213183	-0.262324	-0.685402	-0.415919
685	tr|A0QQI0|A0QQI0_MYCS2	tr|A0QQI0|A0QQI0_MYCS2	3	-0.471133	0.0932842	0.0693578	0.268572	0.236708	-0.471133	0	14367000	13256000	20119000	12660000	20294000	11067000	14170000	7169600	5690300	14618000	-1.64492	-2.51309	-1.74373	-2.52533	-2.04913	-2.24916	-2.34955	-2.88367	-3.03789	-2.31159
686	tr|A0QQI1|A0QQI1_MYCS2	tr|A0QQI1|A0QQI1_MYCS2	3	0.0251964	0.907942	0.903414	0.618902	0.650633	0.0251964	0	11634000	15447000	9033900	15060000	23177000	11065000	16701000	14151000	8104900	14320000	-1.954	-2.28793	-2.89864	-2.27226	-1.85623	-2.24941	-2.11759	-1.90081	-2.53394	-2.34131
687	tr|A0QQI2|A0QQI2_MYCS2	tr|A0QQI2|A0QQI2_MYCS2	2	-0.619039	0.170001	0.121244	0.352289	0.303819	-0.619039	1	NA	16804000	13860000	14214000	22287000	5852100	5176600	11815000	13077000	8745500	NA	-2.16399	-2.28125	-2.35654	-1.91309	-3.15088	-3.77092	-2.16161	-1.85235	-3.05304
688	tr|A0QQI4|A0QQI4_MYCS2	tr|A0QQI4|A0QQI4_MYCS2	8	0.0812882	0.291084	0.441614	0.424793	0.527782	0.0812882	0	124060000	202420000	197640000	229820000	231070000	174300000	217640000	148580000	155520000	256360000	1.51297	1.49931	1.55185	1.70071	1.48321	1.65231	1.50629	1.49809	1.67526	1.82254
689	tr|A0QQI5|A0QQI5_MYCS2	tr|A0QQI5|A0QQI5_MYCS2	3	0.428005	0.0112935	0.0117783	0.101068	0.101606	0.428005	0	7417100	12927000	11802000	8825800	12086000	9367700	17308000	12244000	9669600	13329000	-2.61337	-2.55008	-2.5131	-3.05127	-2.80178	-2.48507	-2.06719	-2.11005	-2.28245	-2.44482
690	tr|A0QQI6|A0QQI6_MYCS2	tr|A0QQI6|A0QQI6_MYCS2	7	-0.273443	0.0106122	0.0288119	0.0980769	0.152712	-0.273443	0	308800000	514280000	517470000	606480000	644440000	379000000	575640000	330450000	272020000	447130000	2.84878	2.8718	2.94017	3.11536	2.97268	2.75158	2.87918	2.65354	2.47186	2.62541
691	tr|A0QQI7|A0QQI7_MYCS2	tr|A0QQI7|A0QQI7_MYCS2	17	-0.421435	0.00726289	0.00888621	0.0795283	0.0889042	-0.421435	0	386700000	637830000	700230000	641610000	668240000	478960000	441260000	401380000	311680000	461760000	3.1783	3.18872	3.37644	3.19745	3.02534	3.08285	2.50393	2.93463	2.66577	2.67188
692	tr|A0QQJ3|A0QQJ3_MYCS2	tr|A0QQJ3|A0QQJ3_MYCS2	5	-0.00483068	0.971503	0.973189	0.635185	0.668551	-0.00483068	0	84611000	168390000	130600000	114520000	146830000	89285000	136040000	90529000	112720000	152580000	0.952389	1.22838	0.954249	0.685259	0.824711	0.70561	0.843029	0.781905	1.21668	1.07362
693	tr|A0QQJ6|A0QQJ6_MYCS2	tr|A0QQJ6|A0QQJ6_MYCS2	2	-0.37402	0.255062	0.2117	0.413712	0.390855	-0.37402	0	4193900	6154400	3301600	3899200	3193300	3354700	3588900	2701600	1386600	2759000	-3.44855	-3.64249	-4.35053	-4.24219	-4.73465	-3.93836	-4.28795	-4.29451	-5.04954	-4.71815
694	tr|A0QQJ9|A0QQJ9_MYCS2	tr|A0QQJ9|A0QQJ9_MYCS2	5	0.0245238	0.928887	0.923175	0.625127	0.655843	0.0245238	0	20408000	28479000	17687000	28866000	33380000	16593000	41598000	25079000	19706000	16598000	-1.13078	-1.38746	-1.92956	-1.32376	-1.32647	-1.67598	-0.829464	-1.07362	-1.2681	-2.12824
695	tr|A0QQK0|A0QQK0_MYCS2	tr|A0QQK0|A0QQK0_MYCS2	14	-0.0577736	0.505644	0.60374	0.521826	0.5764	-0.0577736	0	81808000	140680000	122420000	121960000	126410000	95554000	122370000	84797000	94547000	115710000	0.90304	0.963731	0.860952	0.777021	0.607251	0.801643	0.693551	0.687354	0.966188	0.674392
696	tr|A0QQK4|A0QQK4_MYCS2	tr|A0QQK4|A0QQK4_MYCS2	5	0.0835974	0.909443	0.896076	0.618902	0.648582	0.0835974	1	604010	3072300	1259400	1319500	4864300	NA	1607500	2358200	2610800	601960	-6.28706	-4.66512	-5.74068	-5.82178	-4.12347	NA	-5.42163	-4.49102	-4.14794	-6.9155
697	tr|A0QQK5|A0QQK5_MYCS2	tr|A0QQK5|A0QQK5_MYCS2	7	0.707554	0.0389133	0.0231758	0.183507	0.137219	0.707554	0	5850600	5944600	5454200	3676900	12604000	7287000	9746000	8300400	7552200	10517000	-2.96089	-3.69355	-3.62647	-4.32777	-2.74083	-2.84054	-2.87784	-2.67197	-2.63458	-2.78681
698	tr|A0QQK6|A0QQK6_MYCS2	tr|A0QQK6|A0QQK6_MYCS2	2	-0.148867	0.828626	0.806752	0.604421	0.634751	-0.148867	0	26063000	48706000	12617000	16565000	67098000	7433600	13168000	33745000	34696000	47687000	-0.772499	-0.597552	-2.41679	-2.1334	-0.312542	-2.81235	-2.45307	-0.644589	-0.462106	-0.605003
699	tr|A0QQK8|A0QQK8_MYCS2	tr|A0QQK8|A0QQK8_MYCS2	17	-0.206674	0.00889685	0.0548813	0.0899806	0.213318	-0.206674	0	458910000	730360000	647570000	766380000	901880000	554600000	696160000	525280000	428880000	613860000	3.42908	3.38812	3.26367	3.4565	3.46076	3.29037	3.1475	3.32351	3.12056	3.08282
700	tr|A0QQK9|A0QQK9_MYCS2	tr|A0QQK9|A0QQK9_MYCS2	2	0.131095	0.372943	0.389945	0.469485	0.505065	0.131095	0	15535000	19196000	19912000	24592000	29699000	19325000	30740000	15673000	13523000	27859000	-1.53042	-1.96809	-1.75865	-1.55737	-1.49615	-1.46027	-1.25643	-1.75315	-1.80457	-1.38079
701	tr|A0QQL1|A0QQL1_MYCS2	tr|A0QQL1|A0QQL1_MYCS2	3	0.0397337	0.606493	0.706977	0.546598	0.610499	0.0397337	0	11146000	18589000	17451000	22674000	21159000	14093000	20328000	15060000	11619000	19880000	-2.01676	-2.01539	-1.94894	-1.67575	-1.98852	-1.90709	-1.84018	-1.81082	-2.02078	-1.86782
702	tr|A0QQL2|A0QQL2_MYCS2	tr|A0QQL2|A0QQL2_MYCS2	6	0.696158	0.0218985	0.0125934	0.141424	0.104377	0.696158	0	4892900	9996100	10524000	15554000	19341000	10898000	21514000	15035000	15326000	15548000	-3.22274	-2.92855	-2.67842	-2.22521	-2.11898	-2.27093	-1.76014	-1.81322	-1.62625	-2.22256
703	tr|A0QQM2|A0QQM2_MYCS2	tr|A0QQM2|A0QQM2_MYCS2	2	-0.0766964	0.811688	0.794032	0.603158	0.631677	-0.0766964	0	3565500	3181000	1958900	4047400	6277300	1956600	4853700	2993000	2284700	2831900	-3.68633	-4.61395	-5.1035	-4.18781	-3.75313	-4.70137	-3.86183	-4.14644	-4.33804	-4.68051
704	tr|A0QQM7|A0QQM7_MYCS2	tr|A0QQM7|A0QQM7_MYCS2	2	0.0913873	0.652887	0.640746	0.561882	0.586552	0.0913873	0	4899000	7170200	6156900	6069500	9025000	3945500	7378000	8528400	4664800	6315400	-3.22091	-3.41763	-3.45167	-3.59709	-3.22589	-3.70879	-3.27074	-2.6328	-3.32102	-3.52291
705	tr|A0QQN1|A0QQN1_MYCS2	tr|A0QQN1|A0QQN1_MYCS2	3	-0.118281	0.657167	0.632624	0.562169	0.583444	-0.118281	0	53346000	52747000	86654000	113320000	133290000	79978000	94022000	61891000	53217000	57729000	0.276721	-0.480231	0.362552	0.669903	0.684213	0.549821	0.321589	0.232181	0.147345	-0.329184
706	tr|A0QQN5|A0QQN5_MYCS2	tr|A0QQN5|A0QQN5_MYCS2	11	0.367884	0.0147349	0.0184224	0.118475	0.125095	0.367884	0	70176000	140030000	118800000	121430000	110450000	127680000	147210000	110390000	121370000	136930000	0.678384	0.956915	0.817657	0.770672	0.41125	1.21182	0.954413	1.06862	1.32202	0.917421
707	tr|A0QQN9|A0QQN9_MYCS2	tr|A0QQN9|A0QQN9_MYCS2	2	-0.808364	0.0483251	0.0282236	0.200804	0.150154	-0.808364	0	10057000	20155000	14645000	14977000	18667000	4314400	22052000	7482000	5665000	6052500	-2.16736	-1.89633	-2.20179	-2.28032	-2.17049	-3.5823	-1.72528	-2.82202	-3.04424	-3.58427
708	tr|A0QQP0|A0QQP0_MYCS2	tr|A0QQP0|A0QQP0_MYCS2	5	0.178653	0.192559	0.218469	0.370992	0.393031	0.178653	0	105280000	154740000	152460000	204460000	158330000	148840000	197940000	165030000	115160000	168100000	1.27254	1.10395	1.17748	1.53025	0.934216	1.42884	1.37237	1.64988	1.24719	1.21343
709	tr|A0QQP1|A0QQP1_MYCS2	tr|A0QQP1|A0QQP1_MYCS2	8	-0.131694	0.0912023	0.215496	0.267396	0.390855	-0.131694	0	326620000	544450000	562460000	660750000	620170000	442490000	541870000	376670000	379840000	537430000	2.93096	2.95571	3.06042	3.2403	2.91693	2.97077	2.79385	2.84278	2.94755	2.89091
710	tr|A0QQP2|A0QQP2_MYCS2	tr|A0QQP2|A0QQP2_MYCS2	6	-1.64668	0.0352647	0.0155848	0.174602	0.117115	-1.64668	1	6016300	8087200	4465800	4147000	6580300	NA	5419700	927900	1826000	692220	-2.91998	-3.24048	-3.91486	-4.15237	-3.68467	NA	-3.70614	-5.8393	-4.65734	-6.71385
711	tr|A0QQP5|A0QQP5_MYCS2	tr|A0QQP5|A0QQP5_MYCS2	2	-0.030973	0.959088	0.953894	0.631886	0.664495	-0.030973	0	12814000	26819000	7089300	21827000	6414100	18645000	18591000	12350000	4076400	8723900	-1.81249	-1.47586	-3.24827	-1.73125	-3.72182	-1.51097	-1.96626	-2.09759	-3.51313	-3.05661
712	tr|A0QQP9|A0QQP9_MYCS2	tr|A0QQP9|A0QQP9_MYCS2	5	0.396817	0.256878	0.211443	0.414325	0.390855	0.396817	0	24356000	26865000	18676000	48910000	64481000	53022000	45955000	25445000	31329000	42938000	-0.871723	-1.47333	-1.85108	-0.555019	-0.370316	-0.0318932	-0.688863	-1.05268	-0.607547	-0.756409
713	tr|A0QQQ0|A0QQQ0_MYCS2	tr|A0QQQ0|A0QQQ0_MYCS2	4	-0.0617581	0.557818	0.615679	0.533482	0.578506	-0.0617581	0	115270000	265850000	186820000	199490000	213670000	163060000	214600000	139610000	126460000	204820000	1.40533	1.90055	1.47064	1.49438	1.36952	1.55797	1.48643	1.40808	1.38055	1.49859
714	tr|A0QQQ1|A0QQQ1_MYCS2	tr|A0QQQ1|A0QQQ1_MYCS2	6	-0.246143	0.0490214	0.072037	0.201099	0.239073	-0.246143	0	433050000	786830000	675970000	609000000	935860000	413190000	669980000	438720000	449350000	741350000	3.34412	3.49774	3.32558	3.1214	3.51447	2.87381	3.0934	3.06321	3.18699	3.35518
715	tr|A0QQQ4|A0QQQ4_MYCS2	tr|A0QQQ4|A0QQQ4_MYCS2	2	0.84846	0.106245	0.0697931	0.278522	0.237184	0.84846	0	8047200	15663000	5285400	18301000	3976500	12926000	17156000	10650000	12079000	15695000	-2.49394	-2.26749	-3.67182	-1.98811	-4.41611	-2.02941	-2.07964	-2.31167	-1.96546	-2.20898
716	tr|A0QQQ5|A0QQQ5_MYCS2	tr|A0QQQ5|A0QQQ5_MYCS2	4	-0.462171	0.106345	0.079975	0.278522	0.254176	-0.462171	0	15337000	30929000	17205000	24341000	32446000	7488900	18405000	13967000	17799000	19170000	-1.54921	-1.26598	-1.96942	-1.57232	-1.36768	-2.80186	-1.98045	-1.91973	-1.41312	-1.92031
717	tr|A0QQQ6|A0QQQ6_MYCS2	tr|A0QQQ6|A0QQQ6_MYCS2	3	0.0797629	0.539871	0.569035	0.527796	0.566258	0.0797629	0	8078700	12060000	13496000	10109000	14496000	7556300	15287000	9534600	8600300	12831000	-2.48821	-2.65227	-2.31964	-2.85338	-2.53773	-2.78918	-2.24246	-2.47159	-2.44942	-2.49978
718	tr|A0QQR0|A0QQR0_MYCS2	tr|A0QQR0|A0QQR0_MYCS2	2	0.121056	0.528247	0.51719	0.5262	0.544072	0.121056	0	4665500	5903600	6334900	7427700	11165000	4831100	10727000	6336200	4388000	6944300	-3.29245	-3.70374	-3.41056	-3.3027	-2.91688	-3.42221	-2.74247	-3.0623	-3.40818	-3.38589
719	tr|A0QQR3|A0QQR3_MYCS2	tr|A0QQR3|A0QQR3_MYCS2	3	-0.150106	0.414276	0.405786	0.488673	0.509836	-0.150106	0	23933000	55813000	42053000	37271000	82395000	31179000	45486000	32611000	28494000	42611000	-0.897387	-0.397065	-0.680296	-0.951209	-0.0143016	-0.783315	-0.703342	-0.694	-0.742687	-0.767443
720	tr|A0QQR7|A0QQR7_MYCS2	tr|A0QQR7|A0QQR7_MYCS2	11	0.0103132	0.97691	0.974519	0.637149	0.668871	0.0103132	0	9486100	14169000	9540100	14055000	12600000	11045000	23535000	5509600	4809000	16655000	-2.25297	-2.41505	-2.82	-2.37294	-2.74129	-2.25197	-1.63341	-3.26436	-3.27765	-2.1233
721	tr|A0QQS3|A0QQS3_MYCS2	tr|A0QQS3|A0QQS3_MYCS2	9	-0.122604	0.504547	0.496831	0.521573	0.541133	-0.122604	0	465990000	667740000	612520000	653590000	736750000	624490000	687200000	558910000	280890000	643650000	3.45151	3.25617	3.1834	3.22441	3.16708	3.45833	3.12922	3.41321	2.51757	3.15122
722	tr|A0QQS4|A0QQS4_MYCS2	tr|A0QQS4|A0QQS4_MYCS2	15	-3.977	1.61773e-05	5.70446e-07	0.00173431	8.03759e-05	-3.977	2	141190000	168930000	204640000	247340000	238310000	17374000	NA	7200500	7119600	NA	1.70244	1.23309	1.60205	1.80781	1.52801	-1.61089	NA	-2.87746	-2.71862	NA
723	tr|A0QQS7|A0QQS7_MYCS2	tr|A0QQS7|A0QQS7_MYCS2	7	0.109029	0.352679	0.40558	0.460364	0.509836	0.109029	0	83104000	149140000	118960000	146750000	154880000	106000000	183500000	123620000	79466000	158080000	0.926064	1.04969	0.819598	1.04677	0.902223	0.948467	1.26545	1.23225	0.718609	1.12473
724	tr|A0QQS8|A0QQS8_MYCS2	tr|A0QQS8|A0QQS8_MYCS2	10	0.189463	0.140896	0.173336	0.32138	0.362719	0.189463	0	112000000	243560000	165490000	154710000	198510000	149030000	231040000	165330000	137760000	217920000	1.36317	1.77165	1.29577	1.12378	1.26264	1.43064	1.59062	1.6525	1.50249	1.58807
725	tr|A0QQT1|A0QQT1_MYCS2	tr|A0QQT1|A0QQT1_MYCS2	7	0.073056	0.57598	0.602898	0.53831	0.576303	0.073056	0	90794000	100390000	105880000	111550000	105960000	92038000	126510000	84236000	71983000	125620000	1.0557	0.467056	0.651585	0.646953	0.350982	0.748587	0.740515	0.677759	0.5777	0.792996
726	tr|A0QQT2|A0QQT2_MYCS2	tr|A0QQT2|A0QQT2_MYCS2	5	-0.549337	0.32139	0.264804	0.436948	0.426005	-0.549337	0	8090700	64994000	12162000	9345200	12135000	7753200	10803000	10008000	7081200	8910500	-2.48604	-0.172903	-2.46976	-2.96791	-2.7959	-2.75277	-2.7325	-2.40154	-2.72633	-3.02606
727	tr|A0QQU1|A0QQU1_MYCS2	tr|A0QQU1|A0QQU1_MYCS2	11	-0.0285761	0.767167	0.807528	0.594368	0.634751	-0.0285761	0	150320000	216070000	216310000	243870000	220950000	198290000	244830000	158630000	133840000	215630000	1.79422	1.59537	1.68205	1.78722	1.41817	1.8348	1.67245	1.5927	1.46136	1.57282
728	tr|A0QQU2|A0QQU2_MYCS2	tr|A0QQU2|A0QQU2_MYCS2	8	-0.183599	0.245579	0.2534	0.407015	0.418278	-0.183599	0	46851000	95890000	68438000	73332000	68499000	41543000	58126000	51988000	51537000	72306000	0.0865492	0.399551	0.0221516	0.0354262	-0.282532	-0.377173	-0.357228	-0.0198629	0.101641	-0.00422558
729	tr|A0QQU7|A0QQU7_MYCS2	tr|A0QQU7|A0QQU7_MYCS2	2	0.407959	0.396599	0.342553	0.478086	0.47357	0.407959	0	3855400	15746000	4951200	11958000	22699000	11944000	15193000	4746500	10463000	18010000	-3.57182	-2.25971	-3.76603	-2.6085	-1.88649	-2.14123	-2.25116	-3.47987	-2.17009	-2.0104
730	tr|A0QQU8|A0QQU8_MYCS2	tr|A0QQU8|A0QQU8_MYCS2	3	0.573305	0.167701	0.124769	0.349324	0.309034	0.573305	0	7093500	8042000	2700500	8749900	12161000	8626100	13269000	8267400	4992100	11873000	-2.67872	-3.24873	-4.64041	-3.06386	-2.79279	-2.60179	-2.44229	-2.67773	-3.22441	-2.61178
731	tr|A0QQU9|A0QQU9_MYCS2	tr|A0QQU9|A0QQU9_MYCS2	6	-0.241432	0.226893	0.211395	0.394251	0.390855	-0.241432	0	102170000	124660000	155450000	170200000	246350000	122030000	161450000	118720000	96873000	98686000	1.22861	0.785775	1.20549	1.26289	1.5762	1.14777	1.08475	1.17378	1.00082	0.444697
732	tr|A0QQV2|A0QQV2_MYCS2	tr|A0QQV2|A0QQV2_MYCS2	7	0.250722	0.0744289	0.0899493	0.239376	0.265421	0.250722	0	61072000	119130000	88626000	104430000	93156000	73462000	144520000	90533000	79183000	118090000	0.474844	0.718985	0.395009	0.5508	0.163958	0.429552	0.928382	0.781969	0.713526	0.703778
733	tr|A0QQV4|A0QQV4_MYCS2	tr|A0QQV4|A0QQV4_MYCS2	15	-0.0194554	0.871144	0.883603	0.610648	0.646805	-0.0194554	0	121480000	212210000	149890000	190490000	224490000	127400000	196660000	175650000	116450000	191300000	1.48219	1.56884	1.15296	1.42708	1.44125	1.20871	1.36321	1.74003	1.26306	1.40003
734	tr|A0QQV7|A0QQV7_MYCS2	tr|A0QQV7|A0QQV7_MYCS2	3	0.476509	0.0912887	0.0675262	0.267396	0.234738	0.476509	0	18893000	23667000	18960000	21521000	20918000	14762000	23848000	26044000	27742000	40204000	-1.24377	-1.65989	-1.82931	-1.75183	-2.00515	-1.84145	-1.61476	-1.01904	-0.780794	-0.851366
735	tr|A0QQV9|A0QQV9_MYCS2	tr|A0QQV9|A0QQV9_MYCS2	15	-0.686023	0.18328	0.135397	0.361189	0.323803	-0.686023	0	73949000	98046000	74577000	146290000	107020000	79784000	80396000	67790000	12767000	82534000	0.755095	0.43228	0.14606	1.0422	0.365437	0.546384	0.100597	0.363781	-1.88654	0.18673
736	tr|A0QQW2|A0QQW2_MYCS2	tr|A0QQW2|A0QQW2_MYCS2	10	0.112466	0.492183	0.495442	0.51744	0.541133	0.112466	0	62636000	109790000	86646000	88809000	99120000	59773000	129120000	96696000	57489000	107080000	0.511884	0.598806	0.362419	0.314588	0.254075	0.137715	0.769339	0.877168	0.25736	0.562519
737	tr|A0QQW4|A0QQW4_MYCS2	tr|A0QQW4|A0QQW4_MYCS2	17	0.0705939	0.406772	0.522174	0.484537	0.545983	0.0705939	0	137180000	234170000	238400000	233030000	216030000	186820000	268520000	180140000	148960000	237460000	1.66023	1.71378	1.8223	1.72093	1.38547	1.75048	1.80282	1.77652	1.61386	1.71201
738	tr|A0QQW5|A0QQW5_MYCS2	tr|A0QQW5|A0QQW5_MYCS2	20	-0.136609	0.292819	0.328871	0.42575	0.465319	-0.136609	0	31877000	48529000	45914000	49325000	50058000	31024000	56171000	31674000	22414000	48483000	-0.477532	-0.602911	-0.553596	-0.542701	-0.737997	-0.790368	-0.405519	-0.736142	-1.08464	-0.58111
739	tr|A0QQW6|A0QQW6_MYCS2	tr|A0QQW6|A0QQW6_MYCS2	3	0.306638	0.142866	0.126785	0.32333	0.311583	0.306638	0	9430400	16164000	17334000	19398000	30320000	17150000	18705000	15535000	20525000	22106000	-2.2616	-2.22114	-1.95864	-1.90324	-1.4661	-1.62925	-1.95763	-1.76593	-1.21008	-1.71464
740	tr|A0QQW8|A0QQW8_MYCS2	tr|A0QQW8|A0QQW8_MYCS2	28	0.0149095	0.887026	0.903318	0.613637	0.650633	0.0149095	0	3852100000	6957100000	6123400000	6160500000	6518300000	5602300000	6384700000	5671400000	4989500000	6283200000	6.5455	6.70588	6.50424	6.49497	6.33306	6.5633	6.27552	6.76277	6.61682	6.43978
741	tr|A0QQX0|A0QQX0_MYCS2	tr|A0QQX0|A0QQX0_MYCS2	3	0.0997659	0.658624	0.64114	0.562169	0.586552	0.0997659	0	16520000	29851000	15470000	27601000	23780000	18141000	28094000	23739000	11146000	27032000	-1.44037	-1.3182	-2.12274	-1.38909	-1.81893	-1.54975	-1.38348	-1.153	-2.08	-1.42428
742	tr|A0QQX4|A0QQX4_MYCS2	tr|A0QQX4|A0QQX4_MYCS2	13	0.0130331	0.922395	0.927225	0.624281	0.656658	0.0130331	0	263770000	512210000	387840000	501130000	407300000	362130000	454070000	374890000	331240000	381640000	2.6179	2.86586	2.52424	2.83719	2.30636	2.68714	2.54433	2.83593	2.75249	2.39683
743	tr|A0QQX6|A0QQX6_MYCS2	tr|A0QQX6|A0QQX6_MYCS2	24	0.0859186	0.466983	0.51395	0.507398	0.544072	0.0859186	0	4535500000	8690000000	6626800000	7120300000	8281900000	5945400000	9396900000	7229500000	5287600000	9078900000	6.78473	7.03326	6.61819	6.70605	6.68081	6.64742	6.82104	7.11365	6.6995	6.97103
744	tr|A0QQX7|A0QQX7_MYCS2	tr|A0QQX7|A0QQX7_MYCS2	15	0.114473	0.154089	0.287333	0.334398	0.43596	0.114473	0	1052600000	1545500000	1637900000	1588700000	1625600000	1548000000	1807200000	1259100000	1216300000	1904100000	4.64512	4.49145	4.60213	4.51925	4.31633	4.74304	4.49402	4.58721	4.60573	4.71665
745	tr|A0QQX8|A0QQX8_MYCS2	tr|A0QQX8|A0QQX8_MYCS2	19	-0.11718	0.285313	0.352049	0.422371	0.477435	-0.11718	0	2905800000	5313600000	4357300000	5024000000	5469300000	3766200000	4521700000	4239600000	3271500000	4625700000	6.13256	6.3092	6.01344	6.19767	6.07825	6.0013	5.78853	6.34218	6.01544	5.99776
746	tr|A0QQY0|A0QQY0_MYCS2	tr|A0QQY0|A0QQY0_MYCS2	15	0.314845	0.00387846	0.0131908	0.0556867	0.106713	0.314845	0	100600000	140320000	141300000	153340000	153520000	149870000	186210000	120270000	127100000	205470000	1.20593	0.95996	1.06783	1.11081	0.889415	1.4386	1.28614	1.19253	1.38775	1.50316
747	tr|A0QQY1|A0QQY1_MYCS2	tr|A0QQY1|A0QQY1_MYCS2	9	-0.115487	0.624032	0.602957	0.549561	0.576303	-0.115487	0	39426000	50561000	69344000	50288000	65019000	26014000	67753000	50156000	44250000	43129000	-0.1662	-0.542533	0.0411212	-0.514514	-0.35825	-1.03962	-0.140906	-0.0717206	-0.115557	-0.750003
748	tr|A0QQY2|A0QQY2_MYCS2	tr|A0QQY2|A0QQY2_MYCS2	2	-0.0325563	0.846282	0.846506	0.60565	0.639165	-0.0325563	0	4190100	8371400	5663500	5326600	8812200	4670500	7745000	5175400	4217500	4761000	-3.44987	-3.18964	-3.57216	-3.78743	-3.26054	-3.47006	-3.20222	-3.35482	-3.46464	-3.93069
749	tr|A0QQY3|A0QQY3_MYCS2	tr|A0QQY3|A0QQY3_MYCS2	8	-0.00870822	0.963547	0.962616	0.632895	0.665826	-0.00870822	0	101400000	157320000	219950000	218780000	285410000	161150000	193590000	169540000	167510000	152730000	1.21753	1.12829	1.70612	1.62894	1.78992	1.54129	1.341	1.68885	1.78108	1.07503
750	tr|A0QQY7|A0QQY7_MYCS2	tr|A0QQY7|A0QQY7_MYCS2	3	-0.263	0.196535	0.180243	0.372166	0.368595	-0.263	0	15458000	31858000	43989000	35555000	32097000	19236000	31682000	15573000	19571000	28012000	-1.5377	-1.22242	-0.615375	-1.01992	-1.38339	-1.46681	-1.21382	-1.7624	-1.27789	-1.37288
751	tr|A0QQY8|A0QQY8_MYCS2	tr|A0QQY8|A0QQY8_MYCS2	6	-0.129562	0.61394	0.588435	0.546621	0.571222	-0.129562	0	93148000	193900000	242340000	151610000	187930000	128700000	153100000	118480000	183770000	116800000	1.09319	1.43602	1.84595	1.09427	1.18311	1.22308	1.00979	1.17086	1.91307	0.687925
752	tr|A0QQY9|A0QQY9_MYCS2	tr|A0QQY9|A0QQY9_MYCS2	3	-0.102219	0.854761	0.831872	0.607393	0.637608	-0.102219	2	1064100	NA	652730	1444400	3628400	790040	2197200	1212000	546680	NA	-5.45754	NA	-6.68866	-5.68993	-4.54915	-5.9848	-4.98053	-5.4532	-6.37564	NA
753	tr|A0QQZ1|A0QQZ1_MYCS2	tr|A0QQZ1|A0QQZ1_MYCS2	4	0.232201	0.410826	0.372917	0.486254	0.495251	0.232201	0	8428600	9054500	7077900	17289000	18968000	11908000	13111000	12888000	8188600	11577000	-2.42611	-3.07418	-3.25059	-2.07104	-2.14726	-2.1455	-2.45919	-2.03595	-2.51931	-2.64821
754	tr|A0QQZ2|A0QQZ2_MYCS2	tr|A0QQZ2|A0QQZ2_MYCS2	3	-0.110516	0.505003	0.506947	0.521573	0.54258	-0.110516	0	45316000	70149000	56326000	68889000	91761000	58810000	53806000	37334000	55024000	68005000	0.037753	-0.060554	-0.258788	-0.0556893	0.142047	0.114729	-0.466236	-0.498487	0.19492	-0.0927381
755	tr|A0QQZ4|A0QQZ4_MYCS2	tr|A0QQZ4|A0QQZ4_MYCS2	7	-0.337956	0.0947261	0.0835127	0.269131	0.258408	-0.337956	0	117560000	144410000	193480000	161070000	321920000	117120000	162210000	103160000	122270000	138200000	1.43414	1.00225	1.52116	1.18251	1.96473	1.08965	1.09137	0.970706	1.33255	0.930746
756	tr|A0QQZ5|A0QQZ5_MYCS2	tr|A0QQZ5|A0QQZ5_MYCS2	5	0.142926	0.198752	0.26038	0.372166	0.423725	0.142926	0	135580000	209930000	147280000	222830000	217520000	170180000	226710000	154440000	156970000	229770000	1.64304	1.55294	1.12762	1.65568	1.39545	1.61845	1.56392	1.55401	1.68849	1.66449
757	tr|A0QQZ9|A0QQZ9_MYCS2	tr|A0QQZ9|A0QQZ9_MYCS2	4	-0.0315852	0.860144	0.858333	0.608402	0.640455	-0.0315852	0	20182000	30726000	36265000	47002000	41202000	22580000	29210000	35049000	25524000	35021000	-1.14709	-1.27567	-0.893884	-0.613029	-1.02074	-1.23998	-1.32849	-0.589782	-0.899518	-1.05057
758	tr|A0QR00|A0QR00_MYCS2	tr|A0QR00|A0QR00_MYCS2	19	0.0461323	0.630766	0.693274	0.553672	0.606702	0.0461323	0	2012300000	3291100000	2928600000	3388000000	3039600000	2570900000	3549900000	2517400000	2261700000	3847000000	5.59434	5.60406	5.44033	5.6233	5.22519	5.46096	5.44699	5.58871	5.48952	5.73171
759	tr|A0QR03|A0QR03_MYCS2	tr|A0QR03|A0QR03_MYCS2	3	0.231231	0.699238	0.663306	0.576758	0.595286	0.231231	0	1600800	9615600	10108000	9193900	13678000	2410100	8649900	12386000	9368800	8088300	-4.85935	-2.98568	-2.73659	-2.9917	-2.62208	-4.40636	-3.04625	-2.09338	-2.32747	-3.16579
760	tr|A0QR04|A0QR04_MYCS2	tr|A0QR04|A0QR04_MYCS2	7	0.0538177	0.706433	0.718541	0.577532	0.615636	0.0538177	0	21018000	39836000	21482000	35085000	42036000	25314000	33286000	24236000	22108000	37743000	-1.08764	-0.893462	-1.64918	-1.03932	-0.991634	-1.07823	-1.14411	-1.12305	-1.10423	-0.942535
761	tr|A0QR05|A0QR05_MYCS2	tr|A0QR05|A0QR05_MYCS2	5	0.466885	0.0734122	0.0546306	0.23801	0.212883	0.466885	0	22880000	31123000	20701000	19284000	43478000	22094000	41229000	35707000	27088000	37490000	-0.963296	-1.25678	-1.7026	-1.91183	-0.942653	-1.27077	-0.842041	-0.562896	-0.814785	-0.952242
762	tr|A0QR08|A0QR08_MYCS2	tr|A0QR08|A0QR08_MYCS2	11	0.0313044	0.524404	0.733524	0.524625	0.619502	0.0313044	0	271310000	463540000	415200000	480950000	501540000	346030000	540890000	363480000	314980000	457010000	2.65919	2.7189	2.62256	2.77727	2.60861	2.62278	2.79129	2.79126	2.68078	2.65696
763	tr|A0QR09|A0QR09_MYCS2	tr|A0QR09|A0QR09_MYCS2	3	-0.26682	0.11213	0.113012	0.287126	0.29579	-0.26682	0	34245000	39166000	48511000	53688000	70724000	34098000	35746000	29751000	34543000	42850000	-0.37257	-0.918429	-0.474234	-0.419138	-0.236111	-0.656663	-1.04347	-0.82668	-0.468403	-0.75937
764	tr|A0QR11|A0QR11_MYCS2	tr|A0QR11|A0QR11_MYCS2	6	-0.3137	0.23803	0.203992	0.401726	0.388322	-0.3137	0	22562000	46848000	49715000	83609000	80734000	39285000	44225000	24192000	33772000	46619000	-0.983798	-0.654803	-0.438872	0.226627	-0.0438757	-0.456264	-0.743026	-1.12567	-0.500564	-0.637695
765	tr|A0QR13|A0QR13_MYCS2	tr|A0QR13|A0QR13_MYCS2	6	0.3406	0.0257406	0.0303041	0.154357	0.157656	0.3406	0	228200000	265380000	220770000	259840000	308990000	277540000	365280000	266020000	264610000	329010000	2.40572	1.89795	1.71149	1.87969	1.9052	2.31064	2.2372	2.34003	2.43251	2.18266
766	tr|A0QR14|A0QR14_MYCS2	tr|A0QR14|A0QR14_MYCS2	2	-0.241593	0.0993488	0.112568	0.272618	0.295086	-0.241593	0	7388900	14925000	13608000	12681000	19145000	8293000	10027000	9383000	9396700	10302000	-2.61895	-2.33853	-2.30772	-2.52292	-2.13377	-2.65752	-2.83772	-2.49476	-2.32324	-2.81662
767	tr|A0QR18|A0QR18_MYCS2	tr|A0QR18|A0QR18_MYCS2	6	-0.205285	0.26625	0.257267	0.416869	0.421091	-0.205285	0	126420000	182970000	199160000	190050000	161290000	166700000	157540000	111400000	119130000	125870000	1.54058	1.35061	1.5629	1.42371	0.961115	1.58921	1.05014	1.08179	1.29548	0.795865
768	tr|A0QR19|A0QR19_MYCS2	tr|A0QR19|A0QR19_MYCS2	8	0.138425	0.402421	0.404906	0.481812	0.509836	0.138425	0	68089000	158260000	160600000	163240000	191960000	132560000	159460000	140950000	134660000	136010000	0.63416	1.13706	1.25251	1.20202	1.21392	1.2649	1.06724	1.42189	1.47007	0.907691
769	tr|A0QR20|A0QR20_MYCS2	tr|A0QR20|A0QR20_MYCS2	12	0.189944	0.237748	0.24347	0.401726	0.409611	0.189944	0	97859000	136640000	129220000	139370000	145730000	126950000	241270000	100120000	103260000	133940000	1.16547	0.920841	0.938927	0.971553	0.813791	1.20371	1.65178	0.927468	1.09179	0.885556
770	tr|A0QR28|A0QR28_MYCS2	tr|A0QR28|A0QR28_MYCS2	5	-0.0901638	0.711196	0.69313	0.579658	0.606702	-0.0901638	0	52502000	86460000	103240000	55400000	87604000	64611000	95309000	36696000	44937000	95319000	0.253361	0.247174	0.615165	-0.373376	0.0747213	0.247862	0.340779	-0.523403	-0.0936072	0.394594
771	tr|A0QR31|A0QR31_MYCS2	tr|A0QR31|A0QR31_MYCS2	2	-0.21228	0.218685	0.223616	0.389077	0.39799	-0.21228	1	NA	6269200	5381800	4477100	5089000	3788700	3718000	3119600	2354500	4948400	NA	-3.61529	-3.64575	-4.04071	-4.05789	-3.76618	-4.23807	-4.08656	-4.29516	-3.87497
772	tr|A0QR34|A0QR34_MYCS2	tr|A0QR34|A0QR34_MYCS2	3	-0.125184	0.265189	0.327043	0.416452	0.464628	-0.125184	0	27552000	61641000	57266000	64916000	59287000	40390000	51526000	37969000	35143000	48687000	-0.691116	-0.25087	-0.234915	-0.142288	-0.492273	-0.417006	-0.527353	-0.474107	-0.443867	-0.575049
773	tr|A0QR35|A0QR35_MYCS2	tr|A0QR35|A0QR35_MYCS2	3	0.283775	0.524554	0.477447	0.524625	0.538144	0.283775	0	3235200	5346300	8072800	6178300	6670500	4717000	5485600	13276000	2157200	9082500	-3.82872	-3.84969	-3.06088	-3.57119	-3.6649	-3.45604	-3.68908	-1.99308	-4.41985	-2.99846
774	tr|A0QR39|A0QR39_MYCS2	tr|A0QR39|A0QR39_MYCS2	10	0.0883621	0.447877	0.498248	0.500548	0.541133	0.0883621	0	44203000	80882000	75773000	62070000	89466000	54984000	68624000	68857000	55653000	81281000	0.00132673	0.149008	0.169008	-0.207645	0.105264	0.0195288	-0.122876	0.386356	0.211115	0.16465
775	tr|A0QR40|A0QR40_MYCS2	tr|A0QR40|A0QR40_MYCS2	2	-0.359531	0.0655903	0.0582056	0.229866	0.220434	-0.359531	0	23093000	41730000	27469000	39152000	61900000	18470000	38704000	23422000	19068000	30860000	-0.949723	-0.825091	-1.29458	-0.879431	-0.429639	-1.52431	-0.931247	-1.17243	-1.31499	-1.23313
776	tr|A0QR41|A0QR41_MYCS2	tr|A0QR41|A0QR41_MYCS2	2	-0.359305	0.103821	0.0874322	0.275904	0.264771	-0.359305	0	14607000	25395000	18259000	15761000	34172000	9412600	20088000	15111000	10956000	16813000	-1.62065	-1.55616	-1.88365	-2.20593	-1.29241	-2.4783	-1.85694	-1.80593	-2.10449	-2.10967
777	tr|A0QR42|A0QR42_MYCS2	tr|A0QR42|A0QR42_MYCS2	10	-0.291827	0.0716891	0.0750506	0.237695	0.244027	-0.291827	0	113670000	134640000	175770000	225920000	199240000	94500000	169250000	112660000	99559000	152850000	1.38485	0.899137	1.3827	1.67576	1.26797	0.785946	1.15134	1.09805	1.03978	1.07617
778	tr|A0QR46|A0QR46_MYCS2	tr|A0QR46|A0QR46_MYCS2	10	0.291249	0.311456	0.271988	0.432886	0.427362	0.291249	0	3023800	5814600	6031300	4084300	4903300	3406600	5919200	8084300	3632100	4294800	-3.92771	-3.7261	-3.4814	-4.17458	-4.11187	-3.91663	-3.5817	-2.7101	-3.67755	-4.07943
779	tr|A0QR48|A0QR48_MYCS2	tr|A0QR48|A0QR48_MYCS2	11	0.0165082	0.918288	0.91924	0.622812	0.654973	0.0165082	0	101560000	149880000	135580000	155250000	167460000	163830000	144740000	126880000	101820000	115780000	1.21984	1.05698	1.00823	1.12886	1.01563	1.56464	0.930529	1.26987	1.07178	0.675265
780	tr|A0QR50|A0QR50_MYCS2	tr|A0QR50|A0QR50_MYCS2	2	-1.50429	0.0611845	0.0340177	0.222602	0.16666	-1.50429	0	2714600	1355400	5212100	4485100	7999300	2915300	960110	505700	395870	2662300	-4.08572	-5.86967	-3.69196	-4.03811	-3.40109	-4.13704	-6.14911	-6.7167	-6.83553	-4.76964
781	tr|A0QR51|A0QR51_MYCS2	tr|A0QR51|A0QR51_MYCS2	3	-0.756944	0.000746993	0.000449311	0.019481	0.012454	-0.756944	0	34769000	76570000	74289000	71250000	113310000	35470000	47707000	30266000	32485000	39150000	-0.350326	0.0683656	0.140479	-0.00656271	0.448375	-0.600835	-0.636051	-0.801872	-0.555921	-0.889709
782	tr|A0QR53|A0QR53_MYCS2	tr|A0QR53|A0QR53_MYCS2	2	0.577734	0.185652	0.139944	0.364842	0.328817	0.577734	0	58933000	41298000	25726000	34656000	102230000	83099000	65162000	48000000	42587000	84502000	0.42262	-0.840408	-1.38913	-1.05726	0.29894	0.603996	-0.195944	-0.135233	-0.170135	0.220741
783	tr|A0QR65|A0QR65_MYCS2	tr|A0QR65|A0QR65_MYCS2	11	-0.0995494	0.659721	0.642224	0.562209	0.586552	-0.0995494	0	170030000	149010000	235040000	206130000	368510000	183750000	247240000	127380000	175420000	204260000	1.9747	1.04841	1.80183	1.54211	2.16102	1.72703	1.68628	1.27556	1.84682	1.49464
784	tr|A0QR69|A0QR69_MYCS2	tr|A0QR69|A0QR69_MYCS2	5	0.0998097	0.341247	0.416033	0.453142	0.514296	0.0998097	0	75337000	124650000	100450000	114390000	112190000	102150000	109790000	80739000	86118000	132880000	0.782334	0.785657	0.575648	0.683604	0.433949	0.896109	0.540431	0.616468	0.833145	0.874088
785	tr|A0QR71|A0QR71_MYCS2	tr|A0QR71|A0QR71_MYCS2	3	-0.306351	0.197724	0.171257	0.372166	0.36051	-0.306351	0	9578100	12305000	6877900	11145000	14840000	7177500	10459000	7453600	4123300	9487400	-2.23883	-2.62267	-3.29194	-2.71114	-2.50367	-2.86196	-2.77818	-2.82752	-3.49683	-2.93551
786	tr|A0QR73|A0QR73_MYCS2	tr|A0QR73|A0QR73_MYCS2	10	-1.22091	0.000599533	0.000169967	0.0178537	0.00611447	-1.22091	0	403120000	643410000	588640000	490630000	518270000	224880000	311540000	230770000	102600000	232600000	3.23921	3.20154	3.12604	2.80632	2.65626	2.01288	2.01258	2.13455	1.08265	1.68216
787	tr|A0QR74|A0QR74_MYCS2	tr|A0QR74|A0QR74_MYCS2	8	0.0423297	0.622411	0.702454	0.549035	0.609631	0.0423297	0	76450000	127890000	118180000	109680000	131600000	91568000	146940000	100690000	71503000	121090000	0.803817	0.823428	0.810109	0.622307	0.665682	0.741341	0.951822	0.935674	0.568168	0.739986
788	tr|A0QR76|A0QR76_MYCS2	tr|A0QR76|A0QR76_MYCS2	10	0.543679	0.0814275	0.0569946	0.24989	0.218024	0.543679	0	60539000	69859000	124740000	118010000	167820000	109380000	280690000	104590000	79376000	164670000	0.462004	-0.0666518	0.888032	0.729023	1.01875	0.992889	1.86539	0.990606	0.716994	1.18367
789	tr|A0QR78|A0QR78_MYCS2	tr|A0QR78|A0QR78_MYCS2	3	-0.158073	0.74654	0.717275	0.591994	0.615619	-0.158073	0	6957500	13659000	6020400	16849000	11963000	9919000	3076800	9131600	9975400	11214000	-2.70707	-2.469	-3.48401	-2.10862	-2.81663	-2.40414	-4.50526	-2.53402	-2.23809	-2.69419
790	tr|A0QR79|A0QR79_MYCS2	tr|A0QR79|A0QR79_MYCS2	2	1.06848	0.00966559	0.00406416	0.0927046	0.0528591	1.06848	0	21978000	43926000	16885000	13854000	25619000	42907000	47843000	43727000	29465000	47781000	-1.02221	-0.7496	-1.9965	-2.39394	-1.71075	-0.331453	-0.632033	-0.270006	-0.694944	-0.602161
791	tr|A0QR82|A0QR82_MYCS2	tr|A0QR82|A0QR82_MYCS2	4	-0.0541338	0.766256	0.762539	0.594368	0.628032	-0.0541338	0	36502000	62952000	43977000	37065000	40573000	37792000	42151000	32597000	28833000	46371000	-0.279076	-0.219892	-0.615768	-0.959289	-1.04308	-0.511096	-0.810823	-0.694621	-0.725836	-0.645393
792	tr|A0QR84|A0QR84_MYCS2	tr|A0QR84|A0QR84_MYCS2	2	0.0902102	0.845718	0.823558	0.60565	0.635517	0.0902102	2	2363100	NA	NA	6438900	4946500	4023100	6704100	5708600	2611700	2377700	-4.28885	NA	NA	-3.51096	-4.09913	-3.68123	-3.40594	-3.21307	-4.14745	-4.93282
793	tr|A0QR86|A0QR86_MYCS2	tr|A0QR86|A0QR86_MYCS2	3	-0.787874	0.270537	0.21283	0.418368	0.390855	-0.787874	0	8837000	9459000	14459000	17963000	37382000	11291000	13948000	2469300	2412300	27003000	-2.3568	-3.00985	-2.22023	-2.01528	-1.16203	-2.2208	-2.37184	-4.42448	-4.26061	-1.42583
794	tr|A0QR88|A0QR88_MYCS2	tr|A0QR88|A0QR88_MYCS2	2	0.0852468	0.427217	0.493023	0.493541	0.541133	0.0852468	0	12570000	18304000	14580000	22245000	23107000	15630000	20449000	14915000	11421000	21385000	-1.84065	-2.03813	-2.20821	-1.7036	-1.86062	-1.76059	-1.8318	-1.8248	-2.04527	-1.7625
795	tr|A0QR89|A0QR89_MYCS2	tr|A0QR89|A0QR89_MYCS2	19	-0.368079	0.000265922	0.00296838	0.0129814	0.0458448	-0.368079	0	1873800000	3311900000	3066400000	3338300000	4354300000	2081300000	2826100000	2124400000	1905800000	2740800000	5.48988	5.61334	5.50665	5.60176	5.74717	5.16198	5.12513	5.34335	5.24557	5.24236
796	tr|A0QR90|A0QR90_MYCS2	tr|A0QR90|A0QR90_MYCS2	8	-0.207503	0.237073	0.23327	0.401405	0.402316	-0.207503	0	91697000	168910000	136760000	159600000	197650000	86127000	168780000	144160000	76871000	124840000	1.0702	1.23292	1.02073	1.16915	1.25634	0.654647	1.14742	1.45444	0.671306	0.784006
797	tr|A0QR91|A0QR91_MYCS2	tr|A0QR91|A0QR91_MYCS2	28	-0.421405	0.000751091	0.00250738	0.019481	0.042823	-0.421405	0	1672700000	2392200000	2226000000	2815000000	3509000000	1630500000	2268500000	1592700000	1330300000	2148400000	5.32358	5.13449	5.04465	5.3532	5.43374	4.81652	4.81491	4.92696	4.73337	4.89088
798	tr|A0QR94|A0QR94_MYCS2	tr|A0QR94|A0QR94_MYCS2	8	-0.00325719	0.983188	0.983555	0.638592	0.671495	-0.00325719	0	343120000	579920000	386420000	621070000	631240000	332980000	604480000	486080000	383840000	562470000	3.00315	3.04862	2.51895	3.15001	2.94262	2.56838	2.94818	3.2114	2.96248	2.95663
799	tr|A0QR98|A0QR98_MYCS2	tr|A0QR98|A0QR98_MYCS2	6	-0.0527344	0.790927	0.784046	0.598994	0.630069	-0.0527344	0	488900000	530070000	750460000	691400000	666870000	638700000	754570000	570210000	432160000	456270000	3.52181	2.91631	3.47636	3.3064	3.02236	3.49018	3.26123	3.44215	3.13141	2.65462
800	tr|A0QR99|A0QR99_MYCS2	tr|A0QR99|A0QR99_MYCS2	7	0.0656581	0.764809	0.753292	0.593571	0.62729	0.0656581	0	29448000	45951000	33584000	23309000	39131000	21758000	35526000	30050000	27006000	44390000	-0.593632	-0.68326	-1.00467	-1.63548	-1.09563	-1.29246	-1.05218	-0.812225	-0.819104	-0.708409
801	tr|A0QRA0|A0QRA0_MYCS2	tr|A0QRA0|A0QRA0_MYCS2	11	-0.205291	0.140458	0.161969	0.321292	0.35065	-0.205291	0	351940000	463740000	373130000	453400000	584620000	366040000	363180000	328800000	283160000	444720000	3.04033	2.71954	2.46847	2.69128	2.8312	2.70234	2.22906	2.64631	2.52904	2.61761
802	tr|A0QRA5|A0QRA5_MYCS2	tr|A0QRA5|A0QRA5_MYCS2	13	-0.108342	0.456108	0.473564	0.504097	0.538144	-0.108342	0	725850000	1219900000	1687200000	1425600000	1404800000	1150700000	1301900000	772390000	933080000	1476400000	4.10068	4.14321	4.64491	4.36133	4.10434	4.3233	4.03111	3.88084	4.22805	4.34947
803	tr|A0QRA6|A0QRA6_MYCS2	tr|A0QRA6|A0QRA6_MYCS2	10	-0.0196074	0.882175	0.889881	0.612792	0.646805	-0.0196074	0	405550000	513660000	495630000	574680000	510080000	479100000	651350000	409920000	315250000	499070000	3.24802	2.87002	2.87797	3.03684	2.63313	3.08327	3.05359	2.96506	2.682	2.78403
804	tr|A0QRA7|A0QRA7_MYCS2	tr|A0QRA7|A0QRA7_MYCS2	4	-0.265863	0.12844	0.125832	0.307837	0.310142	-0.265863	0	66473000	111320000	93842000	69034000	105240000	58616000	105140000	52561000	45037000	81011000	0.598975	0.619177	0.477496	-0.052624	0.34108	0.110053	0.479345	-0.00401782	-0.0904401	0.159847
805	tr|A0QRA8|A0QRA8_MYCS2	tr|A0QRA8|A0QRA8_MYCS2	19	0.322634	0.0113934	0.0204414	0.101068	0.130424	0.322634	0	555730000	842380000	874370000	791170000	1121900000	769080000	1118800000	967860000	797470000	1256600000	3.70949	3.59816	3.69679	3.50291	3.77778	3.75306	3.81717	4.20695	4.0043	4.11681
806	tr|A0QRA9|A0QRA9_MYCS2	tr|A0QRA9|A0QRA9_MYCS2	2	-0.631236	0.451997	0.386669	0.501968	0.503559	-0.631236	1	NA	11540000	8777000	3997600	12270000	2315100	3125900	22704000	2203300	3423500	NA	-2.71715	-2.94025	-4.20586	-2.77983	-4.46327	-4.48292	-1.21744	-4.38973	-4.40669
807	tr|A0QRB0|A0QRB0_MYCS2	tr|A0QRB0|A0QRB0_MYCS2	9	-0.252269	0.352921	0.316133	0.460364	0.457051	-0.252269	0	282180000	373700000	307300000	418540000	241460000	326520000	364670000	190770000	166140000	246020000	2.71673	2.40178	2.18849	2.57465	1.54708	2.54065	2.23484	1.85939	1.76938	1.76312
808	tr|A0QRB1|A0QRB1_MYCS2	tr|A0QRB1|A0QRB1_MYCS2	5	-0.10834	0.471537	0.484467	0.507818	0.540719	-0.10834	0	58839000	89644000	77258000	66204000	119880000	47915000	92833000	64069000	58609000	77567000	0.420281	0.300406	0.197003	-0.113646	0.530227	-0.175223	0.303625	0.282175	0.28485	0.0971456
809	tr|A0QRB3|A0QRB3_MYCS2	tr|A0QRB3|A0QRB3_MYCS2	8	0.297007	0.205522	0.179503	0.37901	0.368415	0.297007	0	84834000	171000000	158760000	120980000	183120000	90762000	241450000	133960000	178160000	171220000	0.956244	1.25102	1.23589	0.765259	1.14545	0.728829	1.65283	1.34836	1.8689	1.23997
810	tr|A0QRB4|A0QRB4_MYCS2	tr|A0QRB4|A0QRB4_MYCS2	7	-0.323836	0.0659391	0.0639106	0.230013	0.230915	-0.323836	0	57914000	127140000	81509000	113390000	156800000	75858000	104870000	59716000	60163000	72747000	0.39707	0.814771	0.274263	0.670803	0.920115	0.474973	0.475716	0.180468	0.322135	0.00455057
811	tr|A0QRB8|A0QRB8_MYCS2	tr|A0QRB8|A0QRB8_MYCS2	3	0.734621	0.0998179	0.0662596	0.272618	0.232482	0.734621	0	44306000	36409000	92362000	40235000	94971000	106890000	55232000	61579000	92381000	123620000	0.00473601	-1.02587	0.454566	-0.839653	0.19198	0.9603	-0.429315	0.224875	0.933168	0.769832
812	tr|A0QRB9|A0QRB9_MYCS2	tr|A0QRB9|A0QRB9_MYCS2	4	0.176538	0.431059	0.406671	0.495838	0.510127	0.176538	0	27322000	54433000	41860000	48448000	27816000	33269000	50164000	38087000	32325000	41303000	-0.703396	-0.433917	-0.686931	-0.568855	-1.59127	-0.691495	-0.565165	-0.469622	-0.562956	-0.812441
813	tr|A0QRC0|A0QRC0_MYCS2	tr|A0QRC0|A0QRC0_MYCS2	6	0.644527	0.000645879	0.000588887	0.018547	0.015707	0.644527	0	11826000	17269000	17991000	24429000	21376000	21767000	36611000	21314000	20813000	26074000	-1.93002	-2.12381	-1.90498	-1.56706	-1.9737	-1.29187	-1.00972	-1.30876	-1.19023	-1.47636
814	tr|A0QRC4|A0QRC4_MYCS2	tr|A0QRC4|A0QRC4_MYCS2	5	-0.374352	0.107345	0.0882957	0.279876	0.265421	-0.374352	0	37508000	38450000	57202000	71073000	48749000	32349000	38040000	38733000	23555000	37974000	-0.239252	-0.945587	-0.236528	-0.0101888	-0.776477	-0.731181	-0.955673	-0.44531	-1.0139	-0.933728
815	tr|A0QRC5|A0QRC5_MYCS2	tr|A0QRC5|A0QRC5_MYCS2	2	0.101612	0.650316	0.632838	0.561876	0.583444	0.101612	0	5171600	12011000	9943600	11721000	9671000	6547000	7795000	11123000	8906300	9189600	-3.14159	-2.65826	-2.76025	-2.63768	-3.1255	-2.99208	-3.19314	-2.24885	-2.3996	-2.98155
816	tr|A0QRC6|A0QRC6_MYCS2	tr|A0QRC6|A0QRC6_MYCS2	3	-0.0279455	0.942037	0.935758	0.627538	0.659442	-0.0279455	0	1269300	3796600	2246000	5661700	7724600	3483100	3250500	2437000	2611700	2526600	-5.19924	-4.35354	-4.90622	-3.69849	-3.45184	-3.8852	-4.42775	-4.44351	-4.14745	-4.84515
817	tr|A0QRD2|A0QRD2_MYCS2	tr|A0QRD2|A0QRD2_MYCS2	5	0.251421	0.342212	0.306708	0.453459	0.451086	0.251421	0	29861000	65195000	55422000	29620000	72298000	52643000	46310000	46056000	50897000	53994000	-0.573231	-0.168358	-0.282126	-1.28617	-0.204146	-0.0420454	-0.678001	-0.194995	0.0838374	-0.425723
818	tr|A0QRD4|A0QRD4_MYCS2	tr|A0QRD4|A0QRD4_MYCS2	4	-0.821592	0.405588	0.314034	0.484202	0.456159	-0.821592	3	NA	28040000	32939000	11698000	20956000	NA	NA	18903000	2031000	20963000	NA	-1.41032	-1.03264	-2.64054	-2.00252	NA	NA	-1.48228	-4.50574	-1.79126
819	tr|A0QRD5|A0QRD5_MYCS2	tr|A0QRD5|A0QRD5_MYCS2	5	0.0680222	0.866791	0.852082	0.609744	0.639165	0.0680222	0	31430000	101140000	51141000	111820000	55568000	40028000	77928000	45130000	103690000	50782000	-0.498218	0.478012	-0.398081	0.650477	-0.58635	-0.429748	0.0565874	-0.224354	1.09771	-0.514243
820	tr|A0QRD6|A0QRD6_MYCS2	tr|A0QRD6|A0QRD6_MYCS2	10	0.14079	0.320135	0.342825	0.436948	0.47357	0.14079	0	217490000	369560000	340060000	355500000	312330000	352200000	354350000	329720000	237880000	343170000	2.3353	2.38539	2.33461	2.33666	1.92081	2.64779	2.19432	2.65035	2.28078	2.24348
821	tr|A0QRE6|A0QRE6_MYCS2	tr|A0QRE6|A0QRE6_MYCS2	3	0.0771294	0.884026	0.869862	0.61326	0.642796	0.0771294	0	41869000	19831000	37234000	73090000	70900000	63458000	76357000	39550000	30160000	20214000	-0.078135	-1.92019	-0.855849	0.0306073	-0.232502	0.222379	0.0278411	-0.415136	-0.661728	-1.84378
822	tr|A0QRE7|A0QRE7_MYCS2	tr|A0QRE7|A0QRE7_MYCS2	18	0.0139711	0.92766	0.929318	0.625127	0.657367	0.0139711	0	245610000	364820000	314860000	394240000	309670000	308550000	402710000	206420000	285150000	337920000	2.51341	2.36638	2.22355	2.48745	1.90839	2.46054	2.3749	1.97336	2.53902	2.22122
823	tr|A0QRF5|A0QRF5_MYCS2	tr|A0QRF5|A0QRF5_MYCS2	4	0.556753	0.403518	0.345476	0.482448	0.476065	0.556753	0	4256000	23021000	25823000	7104400	6089300	19861000	20407000	13164000	12300000	5620200	-3.42702	-1.70063	-1.38371	-3.36757	-3.79728	-1.42156	-1.83471	-2.00532	-1.93963	-3.69123
824	tr|A0QRG4|A0QRG4_MYCS2	tr|A0QRG4|A0QRG4_MYCS2	16	0.0227794	0.814869	0.846652	0.603672	0.639165	0.0227794	0	274200000	405450000	336330000	373740000	401720000	303670000	470170000	317540000	234890000	391830000	2.67471	2.52181	2.3187	2.4096	2.28633	2.43798	2.59351	2.59594	2.26276	2.43486
825	tr|A0QRH0|A0QRH0_MYCS2	tr|A0QRH0|A0QRH0_MYCS2	9	0.417196	0.178651	0.141828	0.359476	0.33122	0.417196	0	115480000	143910000	173820000	149710000	79062000	164160000	197830000	143250000	100160000	194860000	1.40799	0.997145	1.36661	1.07589	-0.0742667	1.56748	1.37158	1.44528	1.04836	1.42664
826	tr|A0QRH6|A0QRH6_MYCS2	tr|A0QRH6|A0QRH6_MYCS2	2	0.246707	0.160757	0.15728	0.343766	0.345364	0.246707	0	2266200	2497600	2657800	2821300	2623700	2211800	3237700	2898700	2062700	2524600	-4.35018	-4.96996	-4.6634	-4.71391	-5.01997	-4.52787	-4.43332	-4.19272	-4.48368	-4.84629
827	tr|A0QRH9|A0QRH9_MYCS2	tr|A0QRH9|A0QRH9_MYCS2	6	-0.444752	0.0471108	0.0367499	0.19832	0.17502	-0.444752	0	28900000	24368000	23871000	27140000	40430000	16256000	24826000	17988000	13351000	21114000	-0.621147	-1.61693	-1.49708	-1.41364	-1.0482	-1.70502	-1.55803	-1.554	-1.82281	-1.7809
828	tr|A0QRI0|A0QRI0_MYCS2	tr|A0QRI0|A0QRI0_MYCS2	2	0.228968	0.334362	0.305246	0.447324	0.450751	0.228968	0	7681700	6118700	10718000	13346000	13930000	9183400	11584000	9666300	7515400	12619000	-2.56203	-3.65106	-2.65207	-2.4484	-2.59557	-2.51319	-2.63398	-2.45176	-2.64154	-2.52382
829	tr|A0QRI9|A0QRI9_MYCS2	tr|A0QRI9|A0QRI9_MYCS2	16	-0.0673582	0.729929	0.722124	0.586895	0.616339	-0.0673582	0	340670000	315410000	437990000	393390000	414930000	264960000	382160000	309410000	364990000	364410000	2.99265	2.15217	2.69964	2.4843	2.33331	2.245	2.30096	2.55845	2.89073	2.33015
830	tr|A0QRJ6|A0QRJ6_MYCS2	tr|A0QRJ6|A0QRJ6_MYCS2	5	0.800354	0.0434507	0.0250816	0.191958	0.141833	0.800354	0	4967700	4208700	3935900	11687000	11026000	7989200	15825000	7865800	6405600	12377000	-3.20052	-4.20186	-4.09705	-2.64192	-2.93508	-2.71034	-2.19363	-2.74971	-2.86919	-2.55177
831	tr|A0QRK6|A0QRK6_MYCS2	tr|A0QRK6|A0QRK6_MYCS2	2	-0.0786216	0.895264	0.882075	0.616228	0.646805	-0.0786216	0	2211200	7451600	5925700	2701000	6834900	6946300	10839000	2274600	1136400	3117700	-4.38617	-3.36097	-3.50688	-4.77743	-3.62954	-2.9083	-2.72781	-4.5432	-5.33306	-4.54173
832	tr|A0QRL0|A0QRL0_MYCS2	tr|A0QRL0|A0QRL0_MYCS2	8	-0.112068	0.834891	0.814815	0.605331	0.634751	-0.112068	0	30448000	66116000	71057000	179900000	195360000	67046000	75332000	42033000	151350000	62623000	-0.544715	-0.14771	0.0763198	1.34369	1.23942	0.300217	0.00876497	-0.32712	1.63654	-0.211737
833	tr|A0QRL2|A0QRL2_MYCS2	tr|A0QRL2|A0QRL2_MYCS2	4	0.0466472	0.824248	0.816759	0.604421	0.634751	0.0466472	0	53954000	64132000	62202000	61638000	77219000	63203000	107660000	37018000	46770000	59316000	0.293322	-0.192556	-0.115657	-0.217827	-0.10852	0.216681	0.512777	-0.510774	-0.0366441	-0.290042
834	tr|A0QRL3|A0QRL3_MYCS2	tr|A0QRL3|A0QRL3_MYCS2	5	0.101217	0.518249	0.525987	0.524576	0.547285	0.101217	0	30937000	57782000	58200000	89208000	67385000	52726000	71428000	51187000	43936000	59567000	-0.521377	-0.346032	-0.21158	0.321123	-0.306344	-0.0398159	-0.0663486	-0.0423079	-0.125704	-0.283948
835	tr|A0QRL4|A0QRL4_MYCS2	tr|A0QRL4|A0QRL4_MYCS2	2	-0.02052	0.959566	0.955061	0.631886	0.664495	-0.02052	0	3254100	3884200	2881300	6237500	7368200	4745200	2595100	1897400	4971800	5828500	-3.82019	-4.31996	-4.54693	-3.55729	-3.52044	-3.4476	-4.7456	-4.8053	-3.23021	-3.6387
836	tr|A0QRM8|A0QRM8_MYCS2	tr|A0QRM8|A0QRM8_MYCS2	4	0.549219	0.109362	0.071549	0.283193	0.239073	0.549219	3	518180	1248400	1277400	1749000	NA	1343200	1544200	1287900	NA	NA	-6.51157	-5.99072	-5.72021	-5.41097	NA	-5.23371	-5.47834	-5.3654	NA	NA
837	tr|A0QRN4|A0QRN4_MYCS2	tr|A0QRN4|A0QRN4_MYCS2	5	1.02092	0.012014	0.00492219	0.102963	0.0603076	1.02092	1	NA	2973900	5495000	3710400	2466300	5532000	6033200	4157100	4090100	8339300	NA	-4.71304	-3.61572	-4.31454	-5.10981	-3.23049	-3.55477	-3.67153	-3.50835	-3.12168
838	tr|A0QRN5|A0QRN5_MYCS2	tr|A0QRN5|A0QRN5_MYCS2	2	0.321463	0.421946	0.367676	0.491395	0.492926	0.321463	1	NA	1532600	1024700	1687500	1649000	1860400	1741400	541310	1187700	2225300	NA	-5.68881	-6.03815	-5.46316	-5.69439	-4.77272	-5.3087	-6.61834	-5.27015	-5.02843
839	tr|A0QRN7|A0QRN7_MYCS2	tr|A0QRN7|A0QRN7_MYCS2	8	0.786685	0.0207421	0.011087	0.137079	0.100246	0.786685	0	30279000	38444000	28593000	48577000	86346000	78950000	69630000	40328000	59908000	91050000	-0.552868	-0.945817	-1.23673	-0.564978	0.0537164	0.531512	-0.102334	-0.386977	0.316084	0.328461
840	tr|A0QRP5|A0QRP5_MYCS2	tr|A0QRP5|A0QRP5_MYCS2	2	1.12977	1.38671e-05	5.78284e-06	0.00159282	0.000514612	1.12977	0	22400000	54610000	38975000	35192000	48831000	69321000	84173000	67381000	57688000	102280000	-0.994354	-0.429139	-0.789933	-1.03488	-0.774037	0.347441	0.165399	0.355033	0.262283	0.496326
841	tr|A0QRP7|A0QRP7_MYCS2	tr|A0QRP7|A0QRP7_MYCS2	28	-0.0923727	0.577112	0.578908	0.53831	0.568016	-0.0923727	0	1066100000	1612700000	1679300000	1519500000	1440000000	1584200000	1603000000	1273300000	908260000	1237900000	4.66378	4.5541	4.63814	4.45433	4.14027	4.77575	4.32478	4.60342	4.18964	4.09517
842	tr|A0QRQ0|A0QRQ0_MYCS2	tr|A0QRQ0|A0QRQ0_MYCS2	10	0.0111227	0.979112	0.97673	0.637688	0.669387	0.0111227	0	11565000	11146000	25170000	37285000	24481000	10024000	29691000	11887000	25271000	17375000	-1.96271	-2.76828	-1.42065	-0.950662	-1.77674	-2.38924	-1.30544	-2.15283	-0.913711	-2.06221
843	tr|A0QRQ7|A0QRQ7_MYCS2	tr|A0QRQ7|A0QRQ7_MYCS2	6	0.199322	0.668912	0.632458	0.564516	0.583444	0.199322	0	4317400	19768000	35826000	28052000	26968000	22708000	25371000	17779000	13688000	16579000	-3.40603	-1.92487	-0.911451	-1.36546	-1.63623	-1.23198	-1.52738	-1.5709	-1.78729	-2.1299
844	tr|A0QRQ9|A0QRQ9_MYCS2	tr|A0QRQ9|A0QRQ9_MYCS2	10	-0.210242	0.299403	0.281938	0.42614	0.433364	-0.210242	0	25973000	58293000	34888000	56748000	65643000	30021000	56267000	36607000	26494000	31995000	-0.777566	-0.333071	-0.949719	-0.338329	-0.344379	-0.836878	-0.403109	-0.526913	-0.846375	-1.181
845	tr|A0QRR4|A0QRR4_MYCS2	tr|A0QRR4|A0QRR4_MYCS2	11	0.316239	0.0692528	0.0678495	0.232981	0.234976	0.316239	0	26923000	52316000	34805000	38954000	60761000	48859000	50416000	31596000	41007000	60428000	-0.724945	-0.492308	-0.953155	-0.886823	-0.456609	-0.147612	-0.558092	-0.739706	-0.224	-0.263235
846	tr|A0QRR9|A0QRR9_MYCS2	tr|A0QRR9|A0QRR9_MYCS2	8	0.419718	0.0520682	0.0420915	0.205805	0.189951	0.419718	0	78156000	156400000	144110000	124660000	95062000	139340000	214100000	115900000	102560000	156820000	0.836145	1.11965	1.09624	0.808943	0.19337	1.3355	1.48314	1.13903	1.08209	1.11318
847	tr|A0QRS0|A0QRS0_MYCS2	tr|A0QRS0|A0QRS0_MYCS2	14	-1.15024	0.0124761	0.00529538	0.106152	0.0634753	-1.15024	0	20631000	15805000	20494000	25706000	24469000	11962000	12166000	3390600	6699700	11705000	-1.11486	-2.25421	-1.71709	-1.49278	-1.77745	-2.1391	-2.56478	-3.96614	-2.80523	-2.63234
848	tr|A0QRT0|A0QRT0_MYCS2	tr|A0QRT0|A0QRT0_MYCS2	6	0.258104	0.0681379	0.0823704	0.231653	0.256959	0.258104	0	35233000	63995000	51803000	43795000	49488000	48588000	57287000	47055000	38870000	68189000	-0.330907	-0.195704	-0.379529	-0.716055	-0.754628	-0.155484	-0.377751	-0.163975	-0.300254	-0.0888382
849	tr|A0QRT9|A0QRT9_MYCS2	tr|A0QRT9|A0QRT9_MYCS2	3	0.660085	0.0092506	0.0054936	0.0918258	0.0649552	0.660085	0	12866000	20124000	15037000	14291000	27447000	15658000	39994000	23529000	18122000	28829000	-1.80655	-1.8986	-2.16369	-2.34867	-1.61066	-1.75806	-0.884969	-1.16584	-1.38749	-1.33139
850	tr|A0QRU1|A0QRU1_MYCS2	tr|A0QRU1|A0QRU1_MYCS2	7	0.264375	0.299051	0.265874	0.42614	0.426386	0.264375	0	16372000	24263000	40770000	34582000	31505000	31857000	25474000	28159000	33008000	30780000	-1.45356	-1.62329	-0.724988	-1.06038	-1.41042	-0.752871	-1.52166	-0.906177	-0.533166	-1.23688
851	tr|A0QRU5|A0QRU5_MYCS2	tr|A0QRU5|A0QRU5_MYCS2	7	0.093331	0.560607	0.565537	0.533482	0.565805	0.093331	0	42399000	59937000	59457000	78302000	94809000	58099000	91407000	66409000	38503000	65588000	-0.059709	-0.292133	-0.180758	0.131025	0.1895	0.0975156	0.281775	0.334029	-0.31377	-0.144969
852	tr|A0QRU6|A0QRU6_MYCS2	tr|A0QRU6|A0QRU6_MYCS2	2	-0.270946	0.230227	0.205723	0.396386	0.388941	-0.270946	0	8517800	19708000	20829000	24012000	32879000	13025000	20818000	9836600	12341000	16435000	-2.41069	-1.92935	-1.69371	-1.59216	-1.34843	-2.01861	-1.80656	-2.42651	-1.93489	-2.14249
853	tr|A0QRV0|A0QRV0_MYCS2	tr|A0QRV0|A0QRV0_MYCS2	9	-0.148803	0.44673	0.432991	0.500548	0.522184	-0.148803	0	88592000	118110000	102960000	117890000	96408000	104090000	86654000	76542000	56567000	112350000	1.01974	0.706328	0.611247	0.72754	0.213788	0.922734	0.206402	0.539303	0.234324	0.63186
854	tr|A0QRV5|A0QRV5_MYCS2	tr|A0QRV5|A0QRV5_MYCS2	23	0.00845903	0.942885	0.948746	0.627744	0.662947	0.00845903	0	35098000	70695000	58179000	65299000	96892000	54120000	73683000	54930000	40049000	61205000	-0.33653	-0.0491415	-0.2121	-0.133712	0.221061	-0.00288585	-0.0224758	0.0597083	-0.257681	-0.244795
855	tr|A0QRV8|A0QRV8_MYCS2	tr|A0QRV8|A0QRV8_MYCS2	20	0.0777038	0.585546	0.602118	0.540471	0.576174	0.0777038	0	123120000	220860000	238950000	227230000	200200000	133270000	261160000	186690000	154680000	247370000	1.50183	1.62764	1.82563	1.68419	1.27495	1.27246	1.76359	1.82814	1.66755	1.77102
856	tr|A0QRW3|A0QRW3_MYCS2	tr|A0QRW3|A0QRW3_MYCS2	10	0.140988	0.777683	0.751591	0.596368	0.626781	0.140988	0	29646000	40915000	147710000	47036000	82731000	39636000	58916000	49210000	112830000	49248000	-0.583816	-0.854123	1.13183	-0.611974	-0.00839169	-0.443675	-0.338173	-0.0992451	1.21807	-0.558514
857	tr|A0QRW7|A0QRW7_MYCS2	tr|A0QRW7|A0QRW7_MYCS2	2	0.881287	0.00573539	0.00257785	0.0688284	0.0435863	0.881287	0	8467700	10826000	8811400	7506400	7733900	9668900	17208000	16726000	12633000	13563000	-2.41933	-2.81116	-2.93461	-3.28733	-3.45009	-2.44028	-2.07537	-1.65915	-1.90157	-2.4197
858	tr|A0QRW8|A0QRW8_MYCS2	tr|A0QRW8|A0QRW8_MYCS2	28	-0.00319281	0.986321	0.986034	0.639743	0.672524	-0.00319281	0	719760000	974380000	1458500000	1082500000	1190600000	1008600000	1058700000	1169000000	840990000	946500000	4.08834	3.81243	4.43481	3.95996	3.86409	4.13676	3.73923	4.47988	4.08	3.70778
859	tr|A0QRX0|A0QRX0_MYCS2	tr|A0QRX0|A0QRX0_MYCS2	9	0.14803	0.222473	0.269007	0.391902	0.426795	0.14803	0	58102000	123460000	109330000	109340000	152210000	103420000	108400000	102820000	85714000	133210000	0.401818	0.771537	0.697835	0.61778	0.87697	0.913595	0.522446	0.965934	0.826446	0.877668
860	tr|A0QRX1|A0QRX1_MYCS2	tr|A0QRX1|A0QRX1_MYCS2	2	-0.330856	0.309865	0.265416	0.432371	0.426386	-0.330856	0	6850900	11151000	10801000	19970000	26025000	10449000	16898000	7789200	5832200	8216100	-2.72969	-2.76762	-2.64094	-1.86088	-1.68792	-2.33048	-2.10103	-2.76386	-3.0028	-3.14316
861	tr|A0QRY7|A0QRY7_MYCS2	tr|A0QRY7|A0QRY7_MYCS2	12	-0.321533	0.397352	0.348477	0.478402	0.477248	-0.321533	0	39937000	25520000	20580000	22587000	24962000	12309000	22170000	18857000	11354000	34101000	-0.147336	-1.54894	-1.71105	-1.68135	-1.74848	-2.09863	-1.71774	-1.48581	-2.05365	-1.08899
862	tr|A0QRY8|A0QRY8_MYCS2	tr|A0QRY8|A0QRY8_MYCS2	10	1.34836	0.103369	0.0609791	0.275904	0.225117	1.34836	1	1339700	342890	244410	NA	1300700	1211500	2414100	661080	779000	2648400	-5.12017	-7.89279	-8.10556	NA	-6.03895	-5.37975	-4.84765	-6.3294	-5.87106	-4.7772
863	tr|A0QRZ6|A0QRZ6_MYCS2	tr|A0QRZ6|A0QRZ6_MYCS2	3	-0.930575	0.0915498	0.041566	0.267673	0.189945	-0.930575	5	NA	3040900	NA	NA	NA	881380	1276500	1542700	NA	1338800	NA	-4.68025	NA	NA	NA	-5.82996	-5.74707	-5.10445	NA	-5.7618
864	tr|A0QRZ8|A0QRZ8_MYCS2	tr|A0QRZ8|A0QRZ8_MYCS2	13	0.0955283	0.302702	0.405866	0.428321	0.509836	0.0955283	0	78685000	121000000	118280000	128770000	128650000	103110000	137570000	112920000	74310000	132810000	0.846026	0.741912	0.811329	0.856232	0.632759	0.909347	0.858816	1.10138	0.62303	0.873328
865	tr|A0QS07|A0QS07_MYCS2	tr|A0QS07|A0QS07_MYCS2	5	1.05037	0.034317	0.0177763	0.174058	0.123688	1.05037	0	8800400	34601000	28456000	62716000	64054000	66508000	65996000	36917000	56074000	80685000	-2.36288	-1.10084	-1.24366	-0.192551	-0.379964	0.288815	-0.177993	-0.514723	0.221852	0.154027
866	tr|A0QS13|A0QS13_MYCS2	tr|A0QS13|A0QS13_MYCS2	3	0.602536	0.115524	0.0812381	0.289997	0.255797	0.602536	0	8238000	8877200	8985100	5019900	4233600	8243900	11081000	7641700	7741900	9707600	-2.45961	-3.10329	-2.90645	-3.87388	-4.32513	-2.66593	-2.69664	-2.79149	-2.59923	-2.9024
867	tr|A0QS18|A0QS18_MYCS2	tr|A0QS18|A0QS18_MYCS2	6	-0.0151272	0.931351	0.930761	0.625127	0.657556	-0.0151272	0	16393000	40098000	22197000	35723000	40992000	25628000	37335000	24121000	17919000	26045000	-1.45168	-0.883813	-1.60195	-1.01305	-1.02816	-1.06078	-0.982078	-1.12992	-1.40354	-1.47797
868	tr|A0QS19|A0QS19_MYCS2	tr|A0QS19|A0QS19_MYCS2	2	-0.448096	0.117137	0.089351	0.291324	0.265421	-0.448096	0	3449200	7130300	6107200	3288400	8101900	2299900	5126200	2309200	2792400	4840100	-3.7349	-3.42584	-3.46336	-4.49056	-3.38259	-4.47259	-3.78472	-4.52137	-4.05213	-3.90691
869	tr|A0QS33|A0QS33_MYCS2	tr|A0QS33|A0QS33_MYCS2	4	0.164477	0.249329	0.270596	0.409739	0.426795	0.164477	0	79173000	97391000	98515000	121590000	107240000	88285000	130020000	93800000	98413000	99957000	0.855083	0.422413	0.547592	0.772591	0.368419	0.68967	0.779143	0.833214	1.02329	0.463167
870	tr|A0QS34|A0QS34_MYCS2	tr|A0QS34|A0QS34_MYCS2	4	-0.688179	0.459633	0.401477	0.505114	0.508745	-0.688179	0	11757000	15322000	13040000	1467900	19206000	7857700	8232600	2919000	8742800	1737400	-1.93859	-2.29989	-2.36922	-5.6664	-2.12915	-2.73383	-3.11604	-4.18263	-2.426	-5.38565
871	tr|A0QS36|A0QS36_MYCS2	tr|A0QS36|A0QS36_MYCS2	6	0.20281	0.279697	0.269133	0.420986	0.426795	0.20281	0	6187500	15769000	13429000	12908000	12107000	13221000	11542000	12024000	7922800	13689000	-2.87888	-2.25756	-2.32682	-2.49705	-2.79926	-1.99748	-2.6391	-2.13626	-2.56632	-2.40636
872	tr|A0QS40|A0QS40_MYCS2	tr|A0QS40|A0QS40_MYCS2	6	-0.112034	0.546154	0.53803	0.529063	0.552674	-0.112034	0	262440000	383240000	380350000	532440000	466010000	332440000	473770000	393250000	253570000	283070000	2.6105	2.43889	2.49611	2.92554	2.50191	2.56608	2.60427	2.90505	2.37179	1.96559
873	tr|A0QS41|A0QS41_MYCS2	tr|A0QS41|A0QS41_MYCS2	6	-0.391372	0.244661	0.200974	0.406442	0.385781	-0.391372	0	889200000	1441800000	1388300000	1503100000	1317000000	1050300000	704780000	1276600000	470060000	1556600000	4.39801	4.38921	4.36365	4.43851	4.01061	4.1941	3.16487	4.60716	3.25118	4.42582
874	tr|A0QS42|A0QS42_MYCS2	tr|A0QS42|A0QS42_MYCS2	5	0.0312732	0.777319	0.804722	0.596368	0.634619	0.0312732	0	72476000	144590000	114210000	169110000	147930000	104230000	145360000	97175000	105290000	132590000	0.725623	1.00408	0.760822	1.25352	0.83555	0.924636	0.936562	0.884311	1.11952	0.870935
875	tr|A0QS43|A0QS43_MYCS2	tr|A0QS43|A0QS43_MYCS2	6	0.0121308	0.943908	0.943653	0.627744	0.661771	0.0121308	0	68902000	113830000	81275000	92065000	91827000	77162000	89912000	91077000	71698000	73745000	0.651547	0.651998	0.270116	0.36708	0.143091	0.499093	0.258498	0.790629	0.572048	0.0242165
876	tr|A0QS44|A0QS44_MYCS2	tr|A0QS44|A0QS44_MYCS2	12	0.00281411	0.988431	0.988094	0.640019	0.672843	0.00281411	0	923220000	1383700000	1224400000	1406700000	975950000	1056400000	1490300000	1164300000	699960000	1311700000	4.45301	4.32867	4.18245	4.34188	3.57539	4.20229	4.22188	4.47406	3.81848	4.17875
877	tr|A0QS49|A0QS49_MYCS2	tr|A0QS49|A0QS49_MYCS2	12	0.047638	0.749738	0.757228	0.591994	0.628032	0.047638	0	131150000	231840000	130610000	189550000	230910000	140860000	196090000	165150000	128340000	223660000	1.59438	1.69906	0.95436	1.41987	1.4822	1.35085	1.35911	1.65093	1.40158	1.62559
878	tr|A0QS50|A0QS50_MYCS2	tr|A0QS50|A0QS50_MYCS2	5	0.439446	0.0967029	0.0740415	0.270852	0.242615	0.439446	0	7284800	14324000	10915000	21038000	20629000	18508000	23271000	12245000	15197000	14149000	-2.63974	-2.39903	-2.6258	-1.78492	-2.02535	-1.52141	-1.64933	-2.10993	-1.63829	-2.35865
879	tr|A0QS51|A0QS51_MYCS2	tr|A0QS51|A0QS51_MYCS2	3	0.558219	0.171091	0.128124	0.354091	0.313957	0.558219	0	3436000	10322000	6683900	5444100	8518400	12610000	4922700	6358700	10719000	8290200	-3.74052	-2.88133	-3.33321	-3.75562	-3.30979	-2.06444	-3.8419	-3.05717	-2.13565	-3.1302
880	tr|A0QS52|A0QS52_MYCS2	tr|A0QS52|A0QS52_MYCS2	17	-0.0939638	0.404867	0.46292	0.483701	0.536391	-0.0939638	0	108120000	170480000	146570000	147990000	210430000	133390000	178430000	128550000	85128000	146020000	1.31153	1.24654	1.12065	1.05904	1.34733	1.27374	1.2259	1.28877	0.816671	1.01019
881	tr|A0QS54|A0QS54_MYCS2	tr|A0QS54|A0QS54_MYCS2	5	-0.0734807	0.465249	0.5401	0.506884	0.553692	-0.0734807	0	25753000	47283000	37305000	46536000	42253000	30521000	38369000	34791000	24304000	37897000	-0.790027	-0.641198	-0.853101	-0.627554	-0.984156	-0.813501	-0.943518	-0.600462	-0.969301	-0.936658
882	tr|A0QS61|A0QS61_MYCS2	tr|A0QS61|A0QS61_MYCS2	4	0.125701	0.409843	0.431669	0.486254	0.521333	0.125701	1	1736100	3410500	2553200	4335000	3590600	2232500	3134200	2765000	2277400	NA	-4.7405	-4.5114	-4.72131	-4.08773	-4.56436	-4.51469	-4.47917	-4.26098	-4.3426	NA
883	tr|A0QS63|A0QS63_MYCS2	tr|A0QS63|A0QS63_MYCS2	13	0.0459795	0.67833	0.716638	0.56777	0.615385	0.0459795	0	16658000000	30806000000	26794000000	24522000000	32016000000	24234000000	29230000000	23224000000	23903000000	34421000000	8.69039	8.89608	8.63331	8.50884	8.64442	8.63598	8.42284	8.8006	8.84897	8.89455
884	tr|A0QS64|A0QS64_MYCS2	tr|A0QS64|A0QS64_MYCS2	9	-0.00946019	0.953243	0.953759	0.630303	0.664495	-0.00946019	0	45280000	113860000	104620000	83465000	104900000	73345000	121920000	68791000	50367000	87251000	0.0365889	0.652386	0.634317	0.224114	0.336381	0.427296	0.688351	0.384969	0.0689232	0.266947
885	tr|A0QS67|A0QS67_MYCS2	tr|A0QS67|A0QS67_MYCS2	3	-0.175419	0.418767	0.396499	0.490892	0.50788	-0.175419	0	6382300	15354000	12692000	18326000	24947000	11908000	14129000	8285400	8684900	12462000	-2.83347	-2.29682	-2.40824	-1.98612	-1.74935	-2.1455	-2.35364	-2.67459	-2.43547	-2.54189
886	tr|A0QS72|A0QS72_MYCS2	tr|A0QS72|A0QS72_MYCS2	13	-0.653216	0.272896	0.216749	0.4184	0.39127	-0.653216	0	10667000	13128000	31179000	61072000	20307000	4879200	11376000	16630000	10023000	29476000	-2.08111	-2.52737	-1.11184	-0.231275	-2.0482	-3.40819	-2.65955	-1.66747	-2.2313	-1.29936
887	tr|A0QS73|A0QS73_MYCS2	tr|A0QS73|A0QS73_MYCS2	3	0.875891	0.0186872	0.00937662	0.131801	0.0913743	0.875891	0	2593000	3673400	4326700	3661200	4679300	3116500	5262200	10109000	5626800	6789100	-4.15285	-4.4021	-3.9605	-4.334	-4.17977	-4.04259	-3.74777	-2.38703	-3.05388	-3.41851
888	tr|A0QS74|A0QS74_MYCS2	tr|A0QS74|A0QS74_MYCS2	12	-0.0858392	0.707591	0.691756	0.577891	0.606336	-0.0858392	0	16920000	46510000	41709000	59435000	42233000	35976000	43914000	30157000	22096000	31533000	-1.40533	-0.665461	-0.692143	-0.270885	-0.984844	-0.580789	-0.752987	-0.807087	-1.105	-1.20199
889	tr|A0QS81|A0QS81_MYCS2	tr|A0QS81|A0QS81_MYCS2	2	-0.461196	0.0720053	0.0539252	0.23801	0.212883	-0.461196	0	7282900	12854000	21024000	13225000	14179000	8849900	7107100	7291800	6490300	11826000	-2.64012	-2.55842	-1.68027	-2.46168	-2.56984	-2.56554	-3.32354	-2.85924	-2.85047	-2.6175
890	tr|A0QS85|A0QS85_MYCS2	tr|A0QS85|A0QS85_MYCS2	8	-0.124583	0.797914	0.774256	0.600425	0.628166	-0.124583	0	18400000	12774000	41596000	35283000	16912000	10367000	29114000	9427700	22836000	29599000	-1.2825	-2.56761	-0.696057	-1.03112	-2.31387	-2.34163	-1.33314	-2.48789	-1.05807	-1.29335
891	tr|A0QS86|A0QS86_MYCS2	tr|A0QS86|A0QS86_MYCS2	4	-1.18315	0.306471	0.215187	0.430602	0.390855	-1.18315	3	6082200	2471100	NA	NA	NA	1730300	4761300	2897300	468190	1069600	-2.90402	-4.98566	NA	NA	NA	-4.87532	-3.88896	-4.19342	-6.59647	-6.08581
892	tr|A0QS88|A0QS88_MYCS2	tr|A0QS88|A0QS88_MYCS2	7	-0.744193	0.356896	0.268696	0.462839	0.426795	-0.744193	3	NA	NA	NA	783700	1841000	342130	453200	381790	280670	1998100	NA	NA	NA	-6.58128	-5.53445	-7.16917	-7.20875	-7.123	-7.32551	-5.18386
893	tr|A0QS95|A0QS95_MYCS2	tr|A0QS95|A0QS95_MYCS2	2	0.25489	0.507844	0.462885	0.521826	0.536391	0.25489	0	17465000	31881000	33153000	34311000	11264000	24967000	25018000	18970000	23635000	32154000	-1.35889	-1.22136	-1.0233	-1.07184	-2.90406	-1.09776	-1.54716	-1.47717	-1.00907	-1.17384
894	tr|A0QSA5|A0QSA5_MYCS2	tr|A0QSA5|A0QSA5_MYCS2	4	-0.0839574	0.757783	0.739198	0.592984	0.622739	-0.0839574	0	19444000	35111000	26120000	19766000	22678000	20239000	17647000	16445000	13250000	39423000	-1.20166	-1.07931	-1.36721	-1.87584	-1.88783	-1.39487	-2.03981	-1.68364	-1.83363	-0.879679
895	tr|A0QSA8|A0QSA8_MYCS2	tr|A0QSA8|A0QSA8_MYCS2	9	-0.104777	0.889883	0.867821	0.614437	0.642511	-0.104777	3	NA	NA	745310	3912600	1881800	679010	938070	2072500	NA	2254000	NA	NA	-6.49735	-4.23719	-5.50262	-6.19913	-6.18189	-4.6777	NA	-5.00993
896	tr|A0QSA9|A0QSA9_MYCS2	tr|A0QSA9|A0QSA9_MYCS2	3	-0.184771	0.705988	0.672536	0.577463	0.599117	-0.184771	0	10729000	18288000	33069000	30918000	6623200	12957000	13321000	11713000	9925100	17168000	-2.07262	-2.03942	-1.02696	-1.22364	-3.67523	-2.02602	-2.43677	-2.17414	-2.24529	-2.07951
897	tr|A0QSB1|A0QSB1_MYCS2	tr|A0QSB1|A0QSB1_MYCS2	18	0.0488533	0.407426	0.611891	0.484957	0.578262	0.0488533	0	626540000	953730000	900070000	1027900000	1155100000	929320000	1062900000	783440000	737750000	1004100000	3.88516	3.7809	3.73857	3.88451	3.82013	4.0209	3.74482	3.90137	3.89339	3.79305
898	tr|A0QSB2|A0QSB2_MYCS2	tr|A0QSB2|A0QSB2_MYCS2	7	1.35752	0.0508749	0.0273963	0.204528	0.148148	1.35752	0	38646000	39647000	43713000	31095000	7271500	68683000	79849000	46413000	50445000	72500000	-0.19547	-0.900462	-0.624453	-1.21532	-3.53962	0.334355	0.0909605	-0.183833	0.0711279	-0.000358296
899	tr|A0QSB3|A0QSB3_MYCS2	tr|A0QSB3|A0QSB3_MYCS2	2	0.887745	0.0169186	0.00773514	0.127542	0.0826356	0.887745	3	3553700	7975800	NA	NA	NA	10756000	8643800	9731400	7095900	13380000	-3.69118	-3.2609	NA	NA	NA	-2.28949	-3.04724	-2.44206	-2.72337	-2.43931
900	tr|A0QSB4|A0QSB4_MYCS2	tr|A0QSB4|A0QSB4_MYCS2	11	-0.00742764	0.955214	0.958164	0.630829	0.664909	-0.00742764	0	941120000	1465900000	1503200000	1801100000	1559000000	1420100000	1404400000	1402200000	1096500000	1460500000	4.48113	4.41361	4.47835	4.70218	4.25558	4.62099	4.13808	4.74281	4.45799	4.33384
901	tr|A0QSB5|A0QSB5_MYCS2	tr|A0QSB5|A0QSB5_MYCS2	2	-0.603786	0.171785	0.104796	0.354615	0.284413	-0.603786	4	NA	9295500	6035300	5274700	NA	4676100	3459500	NA	2312400	NA	NA	-3.03551	-3.48044	-3.8017	NA	-3.46836	-4.33979	NA	-4.32087	NA
902	tr|A0QSB9|A0QSB9_MYCS2	tr|A0QSB9|A0QSB9_MYCS2	13	0.291999	0.251839	0.219532	0.410335	0.394459	0.291999	0	90861000	239700000	270330000	202300000	437660000	229530000	276060000	204890000	219730000	328400000	1.05678	1.74814	2.0036	1.51477	2.41076	2.04185	1.84191	1.96261	2.1677	2.17998
903	tr|A0QSC2|A0QSC2_MYCS2	tr|A0QSC2|A0QSC2_MYCS2	4	-1.1152	0.101267	0.0641761	0.274151	0.231363	-1.1152	0	10870000	20172000	20337000	25232000	10594000	12849000	3171000	2567600	5991600	19005000	-2.05349	-1.89509	-1.72819	-1.51991	-2.99312	-2.03787	-4.4627	-4.36805	-2.96438	-1.93279
904	tr|A0QSC8|A0QSC8_MYCS2	tr|A0QSC8|A0QSC8_MYCS2	3	-0.088363	0.812882	0.793345	0.603224	0.631677	-0.088363	0	39178000	49143000	51485000	73898000	36643000	49006000	58870000	48133000	35643000	22380000	-0.175443	-0.584405	-0.388411	0.046635	-1.19103	-0.143361	-0.339276	-0.131233	-0.423739	-1.69686
905	tr|A0QSE5|A0QSE5_MYCS2	tr|A0QSE5|A0QSE5_MYCS2	10	0.612144	0.0411197	0.0262797	0.186549	0.146646	0.612144	0	18082000	27728000	16946000	17818000	23611000	36258000	21606000	28380000	18651000	37378000	-1.30803	-1.42679	-1.9913	-2.0271	-1.82929	-0.569739	-1.75412	-0.894877	-1.3465	-0.95656
906	tr|A0QSG5|A0QSG5_MYCS2	tr|A0QSG5|A0QSG5_MYCS2	8	0.0575835	0.576973	0.635883	0.53831	0.584832	0.0575835	0	2171500000	3643700000	3599000000	3579700000	3710600000	3379800000	3509400000	3250500000	2601100000	3972200000	5.70587	5.75387	5.73765	5.70354	5.51486	5.84811	5.43079	5.95816	5.68872	5.77794
907	tr|A0QSG8|A0QSG8_MYCS2	tr|A0QSG8|A0QSG8_MYCS2	9	-0.0274947	0.898568	0.893749	0.616966	0.647735	-0.0274947	0	2716200000	2883300000	3148000000	3327700000	2890200000	2706400000	2847600000	2006100000	3204700000	3719800000	6.03372	5.40934	5.54453	5.59712	5.152	5.53365	5.13583	5.26053	5.98605	5.68318
908	tr|A0QSG9|A0QSG9_MYCS2	tr|A0QSG9|A0QSG9_MYCS2	11	0.381767	0.0680278	0.0574114	0.231653	0.219122	0.381767	0	86843000	197780000	154640000	172400000	213280000	216580000	156600000	160230000	160900000	266530000	0.990529	1.46518	1.19796	1.28161	1.36686	1.95966	1.04169	1.60721	1.72372	1.87869
909	tr|A0QSH0|A0QSH0_MYCS2	tr|A0QSH0|A0QSH0_MYCS2	20	-0.112914	0.216552	0.322556	0.38779	0.461135	-0.112914	0	566900000	1200400000	916170000	913140000	1125900000	733440000	946900000	689050000	672670000	1014100000	3.73864	4.11949	3.76414	3.71193	3.78294	3.68591	3.5817	3.7158	3.76181	3.80735
910	tr|A0QSH7|A0QSH7_MYCS2	tr|A0QSH7|A0QSH7_MYCS2	3	0.542329	0.0273348	0.0188069	0.157551	0.126185	0.542329	0	35772000	86202000	44096000	63996000	63292000	47170000	85508000	74447000	62123000	111140000	-0.308668	0.242775	-0.611871	-0.163097	-0.397344	-0.1974	0.18761	0.499187	0.367812	0.616232
911	tr|A0QSI6|A0QSI6_MYCS2	tr|A0QSI6|A0QSI6_MYCS2	6	-0.54686	0.0183569	0.0127869	0.131801	0.105185	-0.54686	0	23336000	53886000	49130000	56197000	60087000	24437000	46814000	17550000	21699000	39211000	-0.93439	-0.448784	-0.455945	-0.352553	-0.472808	-1.12813	-0.662722	-1.58964	-1.13083	-0.887462
912	tr|A0QSI8|A0QSI8_MYCS2	tr|A0QSI8|A0QSI8_MYCS2	7	-2.6675	7.89697e-08	5.03053e-09	6.34951e-05	2.80443e-06	-2.6675	0	51165000	110970000	107070000	81013000	88350000	9252800	15701000	11444000	8170900	16525000	0.215575	0.614542	0.667706	0.180645	0.0870354	-2.50254	-2.20474	-2.20773	-2.52239	-2.13461
913	tr|A0QSJ0|A0QSJ0_MYCS2	tr|A0QSJ0|A0QSJ0_MYCS2	7	-0.123939	0.621519	0.597395	0.549035	0.572931	-0.123939	0	62765000	63179000	77740000	106170000	131020000	87533000	98105000	43124000	65924000	67628000	0.514898	-0.214594	0.205974	0.57489	0.659268	0.677563	0.381592	-0.290079	0.452424	-0.100762
914	tr|A0QSJ1|A0QSJ1_MYCS2	tr|A0QSJ1|A0QSJ1_MYCS2	11	0.0955039	0.871352	0.855253	0.610648	0.639782	0.0955039	0	4930700	6875200	5448700	1420400	3910500	1750800	5412300	2092900	3288400	9414300	-3.21147	-3.47947	-3.62793	-5.71436	-4.44042	-4.85865	-3.70807	-4.66354	-3.81918	-2.94668
915	tr|A0QSJ2|A0QSJ2_MYCS2	tr|A0QSJ2|A0QSJ2_MYCS2	25	0.119748	0.489212	0.486847	0.516026	0.541133	0.119748	0	155760000	235170000	148860000	216170000	186270000	145890000	217850000	157200000	167220000	256510000	1.84629	1.72005	1.14301	1.61144	1.17022	1.4005	1.50765	1.57961	1.77861	1.82339
916	tr|A0QSK0|A0QSK0_MYCS2	tr|A0QSK0|A0QSK0_MYCS2	2	-0.534843	0.0919964	0.0652961	0.268004	0.232214	-0.534843	0	2379800	9350500	3694300	4712600	8592600	3160500	3051500	2106600	2609800	4266700	-4.27853	-3.02683	-4.18842	-3.96598	-3.29719	-4.02275	-4.51692	-4.65411	-4.14849	-4.0889
917	tr|A0QSK7|A0QSK7_MYCS2	tr|A0QSK7|A0QSK7_MYCS2	15	0.216651	0.0449134	0.0834707	0.196376	0.258408	0.216651	0	620880000	942350000	868900000	877010000	904690000	862030000	1195600000	877640000	637370000	1118300000	3.87187	3.76323	3.68773	3.65307	3.46528	3.91453	3.91088	4.0655	3.68501	3.94852
918	tr|A0QSK8|A0QSK8_MYCS2	tr|A0QSK8|A0QSK8_MYCS2	7	0.179136	0.288636	0.288875	0.424374	0.437661	0.179136	0	47399000	60700000	48711000	55063000	61007000	51397000	88413000	49689000	33735000	65495000	0.103583	-0.273514	-0.4683	-0.382271	-0.450742	-0.0759446	0.234767	-0.0852428	-0.502126	-0.147017
919	tr|A0QSK9|A0QSK9_MYCS2	tr|A0QSK9|A0QSK9_MYCS2	14	-0.0454064	0.558295	0.668208	0.533482	0.598098	-0.0454064	0	234790000	457290000	403640000	396220000	495080000	299780000	426240000	351680000	285150000	390060000	2.44742	2.69892	2.58184	2.49475	2.58979	2.41973	2.45505	2.74355	2.53902	2.42833
920	tr|A0QSL0|A0QSL0_MYCS2	tr|A0QSL0|A0QSL0_MYCS2	21	-0.0843972	0.394143	0.477909	0.477272	0.538144	-0.0843972	0	776360000	1281200000	1164500000	1497900000	1473200000	978690000	1527200000	1010800000	931000000	1055000000	4.19922	4.21538	4.1101	4.43345	4.17338	4.09416	4.2564	4.2697	4.22487	3.86442
921	tr|A0QSL1|A0QSL1_MYCS2	tr|A0QSL1|A0QSL1_MYCS2	25	-0.0251929	0.892182	0.889974	0.61549	0.646805	-0.0251929	0	246790000	477480000	473390000	401510000	650060000	311690000	562300000	370940000	425270000	337170000	2.52043	2.76251	2.81175	2.51409	2.98529	2.47487	2.84608	2.82062	3.10851	2.21802
922	tr|A0QSM0|A0QSM0_MYCS2	tr|A0QSM0|A0QSM0_MYCS2	2	0.207098	0.0351877	0.081544	0.174602	0.255797	0.207098	0	1770000	3496700	3048400	2740500	3376700	2249600	3425400	2325600	2123100	3908600	-4.71217	-4.47466	-4.46562	-4.75627	-4.65355	-4.50389	-4.35377	-4.51114	-4.44256	-4.21542
923	tr|A0QSM1|A0QSM1_MYCS2	tr|A0QSM1|A0QSM1_MYCS2	3	0.32896	0.503557	0.453542	0.52155	0.533195	0.32896	0	33690000	16142000	38720000	32908000	51096000	51934000	50392000	12571000	35344000	51733000	-0.396504	-2.22315	-0.799402	-1.13271	-0.708192	-0.0612351	-0.558764	-2.07195	-0.435742	-0.487464
924	tr|A0QSM3|A0QSM3_MYCS2	tr|A0QSM3|A0QSM3_MYCS2	5	-0.138354	0.526815	0.506394	0.525536	0.54258	-0.138354	0	87222000	176520000	112460000	196730000	218230000	143230000	153110000	134970000	93970000	103590000	0.996908	1.29779	0.73855	1.47407	1.40018	1.37446	1.00988	1.35922	0.957467	0.514695
925	tr|A0QSN7|A0QSN7_MYCS2	tr|A0QSN7|A0QSN7_MYCS2	24	0.249745	0.241279	0.220522	0.403324	0.395815	0.249745	0	306200000	542450000	472540000	632540000	376420000	455970000	507030000	455320000	516540000	578590000	2.83639	2.9503	2.80916	3.17669	2.19186	3.01324	2.70004	3.1169	3.38553	2.99742
926	tr|A0QSN8|A0QSN8_MYCS2	tr|A0QSN8|A0QSN8_MYCS2	6	0.90924	8.85492e-05	4.90338e-05	0.00593312	0.00251232	0.90924	0	17401000	25712000	26791000	22973000	22803000	35017000	52721000	34266000	24996000	49288000	-1.36427	-1.5379	-1.33063	-1.65665	-1.87985	-0.619025	-0.49499	-0.622441	-0.929301	-0.557342
927	tr|A0QSP1|A0QSP1_MYCS2	tr|A0QSP1|A0QSP1_MYCS2	9	0.621523	0.134342	0.0812803	0.316765	0.255797	0.621523	4	1241800	2672300	NA	2708200	2371600	NA	2398000	3498500	NA	NA	-5.23133	-4.87044	NA	-4.77355	-5.16667	NA	-4.85709	-3.92086	NA	NA
928	tr|A0QSP5|A0QSP5_MYCS2	tr|A0QSP5|A0QSP5_MYCS2	2	-0.614164	0.207185	0.157753	0.380767	0.34545	-0.614164	0	3775000	14435000	25684000	14484000	35845000	5811200	9940500	10510000	7099900	9453600	-3.60269	-2.38767	-1.39149	-2.32911	-1.223	-3.16081	-2.84995	-2.33079	-2.72257	-2.94067
929	tr|A0QSQ6|A0QSQ6_MYCS2	tr|A0QSQ6|A0QSQ6_MYCS2	5	0.0666242	0.623198	0.643619	0.549127	0.586552	0.0666242	0	27396000	39909000	32160000	37014000	43273000	32989000	42747000	35569000	20019000	38166000	-0.699434	-0.890767	-1.06716	-0.961296	-0.949516	-0.703456	-0.791005	-0.568493	-1.24565	-0.926449
930	tr|A0QSQ7|A0QSQ7_MYCS2	tr|A0QSQ7|A0QSQ7_MYCS2	12	-0.27257	0.389138	0.345995	0.474785	0.476392	-0.27257	0	16571000	16219000	8466300	19006000	19571000	13967000	9553200	10948000	8817900	12561000	-1.43586	-2.21614	-2.99224	-1.933	-2.10181	-1.91979	-2.90604	-2.27177	-2.41382	-2.53047
931	tr|A0QSQ8|A0QSQ8_MYCS2	tr|A0QSQ8|A0QSQ8_MYCS2	7	-0.184226	0.235252	0.245293	0.401117	0.41139	-0.184226	0	48565000	104490000	91493000	68310000	100990000	65948000	95621000	50527000	43792000	70898000	0.139181	0.525977	0.440931	-0.0679939	0.281217	0.276848	0.345392	-0.0610675	-0.130381	-0.0326082
932	tr|A0QSR4|A0QSR4_MYCS2	tr|A0QSR4|A0QSR4_MYCS2	6	-0.250997	0.310775	0.279082	0.432371	0.433043	-0.250997	0	60774000	106920000	95495000	76638000	165490000	71102000	56948000	84956000	67065000	83829000	0.467679	0.559816	0.502682	0.0997108	0.998446	0.383341	-0.386128	0.690062	0.476872	0.2092
933	tr|A0QSR5|A0QSR5_MYCS2	tr|A0QSR5|A0QSR5_MYCS2	28	-0.0139706	0.909149	0.917346	0.618902	0.654471	-0.0139706	0	877280000	1520100000	1513900000	1873700000	1426100000	1420700000	1657700000	1074500000	1141000000	1410500000	4.37824	4.46705	4.48858	4.75979	4.12619	4.62159	4.37214	4.35804	4.51467	4.28356
934	tr|A0QSR8|A0QSR8_MYCS2	tr|A0QSR8|A0QSR8_MYCS2	3	0.268667	0.349282	0.309818	0.458079	0.453863	0.268667	0	13132000	20671000	11511000	30080000	14779000	20337000	24560000	14929000	14263000	16909000	-1.77658	-1.85912	-2.54911	-1.2637	-2.50965	-1.38804	-1.57324	-1.82345	-1.72866	-2.10145
935	tr|A0QSR9|A0QSR9_MYCS2	tr|A0QSR9|A0QSR9_MYCS2	2	-0.00827966	0.941738	0.948553	0.627538	0.662947	-0.00827966	0	21178000	32159000	29504000	38416000	34112000	25852000	35643000	21362000	18089000	38113000	-1.07653	-1.20858	-1.19149	-0.907097	-1.29497	-1.04846	-1.04754	-1.30551	-1.39009	-0.928455
936	tr|A0QSS0|A0QSS0_MYCS2	tr|A0QSS0|A0QSS0_MYCS2	3	0.0430606	0.824164	0.819178	0.604421	0.63477	0.0430606	0	11775000	26486000	12836000	20026000	17456000	12918000	21519000	16572000	11287000	15714000	-1.93635	-1.49425	-2.39196	-1.85679	-2.26789	-2.03029	-1.75981	-1.67252	-2.06209	-2.20724
937	tr|A0QSS2|A0QSS2_MYCS2	tr|A0QSS2|A0QSS2_MYCS2	3	-0.174918	0.652721	0.610119	0.561882	0.578009	-0.174918	2	4047800	7477500	9598500	NA	6156100	2914900	NA	8209300	3991000	5284200	-3.50049	-3.35586	-2.81119	NA	-3.78144	-4.13723	NA	-2.68792	-3.54329	-3.7802
938	tr|A0QST4|A0QST4_MYCS2	tr|A0QST4|A0QST4_MYCS2	4	-0.224332	0.496637	0.455498	0.518932	0.53409	-0.224332	0	15219000	23558000	20907000	36955000	15837000	18787000	12885000	19820000	14404000	14760000	-1.56053	-1.66669	-1.68832	-0.963622	-2.40924	-1.50023	-2.48374	-1.41381	-1.71465	-2.29763
939	tr|A0QSU3|A0QSU3_MYCS2	tr|A0QSU3|A0QSU3_MYCS2	30	-0.151324	0.0591292	0.159931	0.219379	0.34802	-0.151324	0	961800000	1598200000	1442100000	1548200000	1780300000	1276200000	1378500000	997850000	1052200000	1543600000	4.51297	4.5408	4.4185	4.4816	4.44834	4.46979	4.11181	4.25106	4.39923	4.41371
940	tr|A0QSU5|A0QSU5_MYCS2	tr|A0QSU5|A0QSU5_MYCS2	8	-0.461453	0.0256398	0.0205728	0.154357	0.130565	-0.461453	0	13234000	33074000	24497000	29792000	36640000	12716000	28683000	14826000	11462000	19604000	-1.76524	-1.16728	-1.45974	-1.27773	-1.19115	-2.05259	-1.35419	-1.83346	-2.04016	-1.888
941	tr|A0QSU9|A0QSU9_MYCS2	tr|A0QSU9|A0QSU9_MYCS2	7	-0.639183	0.448415	0.382877	0.500548	0.501397	-0.639183	1	2852200	5875200	7648400	NA	2226000	731730	4544200	727890	4687500	5228800	-4.01329	-3.71083	-3.13878	NA	-5.25868	-6.0933	-3.95483	-6.19024	-3.31411	-3.79542
942	tr|A0QSV0|A0QSV0_MYCS2	tr|A0QSV0|A0QSV0_MYCS2	21	-0.0224642	0.84311	0.861185	0.605331	0.641676	-0.0224642	0	664770000	878640000	779030000	922390000	865400000	801850000	984740000	666530000	561420000	852220000	3.97192	3.66019	3.53025	3.72662	3.4008	3.81212	3.63701	3.66776	3.50424	3.55634
943	tr|A0QSW1|A0QSW1_MYCS2	tr|A0QSW1|A0QSW1_MYCS2	7	0.0637409	0.766673	0.756022	0.594368	0.628032	0.0637409	0	39818000	80069000	75815000	78870000	81542000	58360000	83604000	34873000	60163000	109770000	-0.151708	0.134138	0.169808	0.141562	-0.029414	0.103859	0.155825	-0.597059	0.322135	0.59833
944	tr|A0QSW3|A0QSW3_MYCS2	tr|A0QSW3|A0QSW3_MYCS2	7	-0.205364	0.610134	0.570983	0.546598	0.566452	-0.205364	0	759730	2641800	3053100	2135100	2806100	1115200	2046000	660270	1721500	2754400	-5.95107	-4.88734	-4.4634	-5.12018	-4.92236	-5.49697	-5.08117	-6.33118	-4.7413	-4.72056
945	tr|A0QSX3|A0QSX3_MYCS2	tr|A0QSX3|A0QSX3_MYCS2	7	-0.0278537	0.847176	0.853202	0.60575	0.639165	-0.0278537	0	644170000	898330000	926990000	941390000	966880000	652340000	967930000	773990000	867450000	785050000	3.92581	3.69281	3.78108	3.75635	3.56183	3.52008	3.61271	3.88383	4.12414	3.43785
946	tr|A0QSX4|A0QSX4_MYCS2	tr|A0QSX4|A0QSX4_MYCS2	12	0.00203652	0.978556	0.984515	0.637603	0.671759	0.00203652	0	787850000	1352000000	1304600000	1493700000	1378100000	1029500000	1443400000	1123900000	961690000	1396000000	4.22075	4.29455	4.27396	4.42936	4.07647	4.16579	4.17674	4.42301	4.27108	4.26865
947	tr|A0QSX6|A0QSX6_MYCS2	tr|A0QSX6|A0QSX6_MYCS2	2	0.49785	0.0336022	0.0250494	0.172087	0.141833	0.49785	1	NA	1138700	667690	963070	1297400	766060	1499000	1099400	640350	1498100	NA	-6.1261	-6.65598	-6.28083	-6.04264	-6.02842	-5.52027	-5.59415	-6.15031	-5.59954
948	tr|A0QSX7|A0QSX7_MYCS2	tr|A0QSX7|A0QSX7_MYCS2	3	-0.0187365	0.84385	0.872144	0.605331	0.643554	-0.0187365	0	18599000	36636000	28352000	39856000	41328000	23443000	34201000	27898000	20937000	33802000	-1.26674	-1.01672	-1.24894	-0.853451	-1.0163	-1.18689	-1.10583	-0.919638	-1.18177	-1.1017
949	tr|A0QSY1|A0QSY1_MYCS2	tr|A0QSY1|A0QSY1_MYCS2	22	-0.0426178	0.763823	0.774202	0.593571	0.628166	-0.0426178	0	291270000	389700000	394120000	305050000	539800000	256790000	439400000	302460000	281440000	453330000	2.76317	2.46349	2.54741	2.11354	2.71537	2.20067	2.49797	2.52561	2.52036	2.64529
950	tr|A0QSY2|A0QSY2_MYCS2	tr|A0QSY2|A0QSY2_MYCS2	5	-0.0679428	0.741396	0.731465	0.591096	0.618994	-0.0679428	0	16440000	19967000	16757000	13173000	20578000	9707000	21841000	13781000	11847000	16980000	-1.44748	-1.91013	-2.00747	-2.46742	-2.02895	-2.43472	-1.73885	-1.93911	-1.99309	-2.0954
951	tr|A0QSY6|A0QSY6_MYCS2	tr|A0QSY6|A0QSY6_MYCS2	2	-1.93954	0.0314183	0.0114945	0.166755	0.101158	-1.93954	2	NA	12414000	1487000	2780500	8730300	684860	948340	NA	1133100	996870	NA	-2.60968	-5.50106	-4.73514	-3.2741	-6.18699	-6.16652	NA	-5.3372	-6.18745
952	tr|A0QSY9|A0QSY9_MYCS2	tr|A0QSY9|A0QSY9_MYCS2	6	0.193932	0.515734	0.47909	0.524103	0.538604	0.193932	0	108060000	227470000	408710000	384690000	287670000	232490000	332950000	323660000	241110000	237860000	1.31071	1.67105	2.59984	2.4517	1.80138	2.05998	2.10639	2.62353	2.3	1.71444
953	tr|A0QSZ1|A0QSZ1_MYCS2	tr|A0QSZ1|A0QSZ1_MYCS2	20	-0.0134379	0.920761	0.925461	0.624022	0.656639	-0.0134379	0	6632700000	8008600000	8063000000	8528600000	9387100000	7338700000	8275400000	7784500000	7005200000	9343500000	7.34147	6.91306	6.90114	6.96915	6.86271	6.94538	6.64164	7.22057	7.10027	7.01249
954	tr|A0QSZ3|A0QSZ3_MYCS2	tr|A0QSZ3|A0QSZ3_MYCS2	45	0.0193112	0.80225	0.855006	0.6006	0.639782	0.0193112	0	5660600000	8724600000	7697800000	8827500000	9340700000	6995500000	9611700000	6984100000	6871600000	9838900000	7.10932	7.03911	6.83428	7.01937	6.85552	6.8776	6.85294	7.06373	7.07284	7.08706
955	tr|A0QSZ4|A0QSZ4_MYCS2	tr|A0QSZ4|A0QSZ4_MYCS2	8	-0.005692	0.966687	0.968579	0.633979	0.667151	-0.005692	0	62860000	155880000	112690000	129030000	186590000	108570000	126920000	97390000	96807000	122950000	0.517113	1.11475	0.741497	0.859172	1.17272	0.98237	0.745082	0.887505	0.999845	0.761988
956	tr|A0QSZ5|A0QSZ5_MYCS2	tr|A0QSZ5|A0QSZ5_MYCS2	9	-0.00639194	0.933916	0.951763	0.625758	0.663605	-0.00639194	0	120990000	163090000	157940000	182090000	218230000	129130000	182920000	138500000	114790000	203270000	1.47627	1.18131	1.22842	1.36133	1.40018	1.2278	1.26098	1.39654	1.2426	1.48762
957	tr|A0QSZ6|A0QSZ6_MYCS2	tr|A0QSZ6|A0QSZ6_MYCS2	14	0.100505	0.477231	0.497792	0.510361	0.541133	0.100505	0	446950000	644090000	643700000	686430000	749670000	671460000	586530000	501270000	572290000	869440000	3.3904	3.20309	3.25502	3.29588	3.19233	3.56096	2.90563	3.25588	3.53156	3.58521
958	tr|A0QT01|A0QT01_MYCS2	tr|A0QT01|A0QT01_MYCS2	21	0.262713	0.0334503	0.0532104	0.171856	0.21169	0.262713	0	339900000	636350000	559810000	506930000	507430000	553520000	708240000	498240000	415010000	685020000	2.98934	3.1853	3.05361	2.85397	2.62557	3.28761	3.17179	3.24711	3.07372	3.24113
959	tr|A0QT02|A0QT02_MYCS2	tr|A0QT02|A0QT02_MYCS2	3	0.121208	0.669733	0.643793	0.564736	0.586552	0.121208	0	6858000	27300000	24103000	26583000	24555000	17614000	22929000	12622000	19083000	23449000	-2.72817	-1.44969	-1.48313	-1.44388	-1.77236	-1.59147	-1.67023	-2.0661	-1.31387	-1.62951
960	tr|A0QT04|A0QT04_MYCS2	tr|A0QT04|A0QT04_MYCS2	20	0.257345	0.0461767	0.065468	0.197421	0.232214	0.257345	0	633310000	1134900000	974150000	853820000	955000000	973350000	1118500000	904060000	883590000	1219100000	3.90091	4.0369	3.85265	3.61401	3.54387	4.08642	3.81679	4.10837	4.1504	4.07308
961	tr|A0QT07|A0QT07_MYCS2	tr|A0QT07|A0QT07_MYCS2	13	0.137337	0.256442	0.304268	0.414037	0.450487	0.137337	0	175360000	356060000	323630000	236770000	379830000	259730000	390170000	268000000	224090000	322990000	2.01991	2.33061	2.26318	1.74414	2.20496	2.21678	2.33024	2.35075	2.1957	2.156
962	tr|A0QT08|A0QT08_MYCS2	tr|A0QT08|A0QT08_MYCS2	22	0.0437902	0.576141	0.680577	0.53831	0.601973	0.0437902	0	784530000	1361400000	1225500000	1176900000	1396900000	1068900000	1397700000	1149400000	915150000	1236800000	4.21456	4.30475	4.18374	4.08185	4.09615	4.21894	4.13133	4.45544	4.20041	4.09389
963	tr|A0QT09|A0QT09_MYCS2	tr|A0QT09|A0QT09_MYCS2	2	-0.00208019	0.989031	0.989957	0.640019	0.673279	-0.00208019	2	8989400	16304000	11421000	13035000	17430000	NA	17404000	9416700	7905900	NA	-2.33175	-2.20845	-2.56044	-2.48278	-2.27006	NA	-2.05939	-2.48957	-2.56936	NA
964	tr|A0QT11|A0QT11_MYCS2	tr|A0QT11|A0QT11_MYCS2	2	-0.0160845	0.908572	0.913018	0.618902	0.653443	-0.0160845	0	11006000	23768000	15970000	22402000	22133000	14035000	17080000	11929000	14488000	23772000	-2.03528	-1.65363	-2.07686	-1.69334	-1.92316	-1.91292	-2.08591	-2.14773	-1.70636	-1.60977
965	tr|A0QT13|A0QT13_MYCS2	tr|A0QT13|A0QT13_MYCS2	11	0.131001	0.62303	0.596496	0.549127	0.572393	0.131001	0	45389000	48338000	50452000	46820000	42395000	66149000	48171000	29524000	32811000	62762000	0.0401108	-0.608716	-0.417646	-0.618685	-0.979284	0.281155	-0.622389	-0.837752	-0.541694	-0.208537
966	tr|A0QT14|A0QT14_MYCS2	tr|A0QT14|A0QT14_MYCS2	16	0.169236	0.251051	0.267875	0.410335	0.426795	0.169236	0	229400000	364730000	442610000	390040000	361050000	343390000	397990000	359770000	350280000	373260000	2.4134	2.36602	2.71478	2.47184	2.13132	2.61194	2.35825	2.77643	2.83212	2.36479
967	tr|A0QT18|A0QT18_MYCS2	tr|A0QT18|A0QT18_MYCS2	8	0.185111	0.13091	0.169808	0.311874	0.36024	0.185111	0	430930000	703330000	667270000	902040000	708650000	682640000	797880000	671350000	596080000	827920000	3.33693	3.33261	3.30689	3.6941	3.11061	3.58433	3.34	3.67818	3.58959	3.51459
968	tr|A0QT19|A0QT19_MYCS2	tr|A0QT19|A0QT19_MYCS2	10	0.110148	0.65181	0.63046	0.561882	0.583444	0.110148	0	250820000	551010000	290070000	632550000	452570000	371010000	374870000	392120000	344790000	622900000	2.54416	2.97334	2.10526	3.17671	2.45941	2.72143	2.27378	2.90089	2.80961	3.10392
969	tr|A0QT20|A0QT20_MYCS2	tr|A0QT20|A0QT20_MYCS2	14	0.108194	0.424182	0.451998	0.491698	0.53257	0.108194	0	52329000	97184000	70863000	95909000	143970000	85869000	98442000	76092000	64695000	103310000	0.248526	0.419281	0.0723764	0.426713	0.796146	0.650401	0.386432	0.530779	0.425611	0.510788
970	tr|A0QT21|A0QT21_MYCS2	tr|A0QT21|A0QT21_MYCS2	5	-0.539895	0.251852	0.188863	0.410335	0.377461	-0.539895	2	NA	NA	1367900	5637200	3878600	1432200	2367000	1352800	1105200	2303800	NA	NA	-5.62147	-3.70481	-4.45232	-5.14291	-4.87546	-5.29433	-5.37272	-4.97839
971	tr|A0QT22|A0QT22_MYCS2	tr|A0QT22|A0QT22_MYCS2	18	0.189729	0.0291389	0.0899389	0.160473	0.265421	0.189729	0	798880000	1142300000	1346800000	1210800000	1504800000	1068500000	1627100000	1126500000	1015000000	1690600000	4.24111	4.04647	4.31988	4.12325	4.2042	4.21841	4.34584	4.42635	4.34795	4.545
972	tr|A0QT32|A0QT32_MYCS2	tr|A0QT32|A0QT32_MYCS2	12	-0.0687882	0.418029	0.532526	0.490878	0.55138	-0.0687882	0	474450000	697030000	673530000	723580000	736630000	575070000	639590000	533080000	509000000	681780000	3.47786	3.31936	3.32036	3.37272	3.16684	3.34166	3.02788	3.34481	3.36458	3.23428
973	tr|A0QT33|A0QT33_MYCS2	tr|A0QT33|A0QT33_MYCS2	8	0.463982	0.0319593	0.0248882	0.168503	0.141833	0.463982	0	14166000	35258000	19222000	27848000	38340000	33103000	42193000	25786000	19212000	39305000	-1.66556	-1.07316	-1.80952	-1.3761	-1.12528	-0.698574	-0.809418	-1.03343	-1.30427	-0.884006
974	tr|A0QT39|A0QT39_MYCS2	tr|A0QT39|A0QT39_MYCS2	6	-1.66734	0.000186497	3.43931e-05	0.0103415	0.00215377	-1.66734	0	81533000	223990000	143940000	146990000	135210000	41602000	61013000	20249000	36709000	50827000	0.898108	1.64836	1.09453	1.04916	0.704982	-0.375164	-0.288807	-1.38285	-0.381752	-0.512964
975	tr|A0QT42|A0QT42_MYCS2	tr|A0QT42|A0QT42_MYCS2	10	-0.0392667	0.843954	0.83868	0.605331	0.637608	-0.0392667	0	50895000	65712000	59464000	46796000	69266000	35338000	52920000	59931000	44472000	63438000	0.207825	-0.156732	-0.180589	-0.619432	-0.266362	-0.606111	-0.489673	0.185663	-0.108427	-0.193075
976	tr|A0QT43|A0QT43_MYCS2	tr|A0QT43|A0QT43_MYCS2	3	1.0735	0.598323	0.502269	0.544638	0.541133	1.0735	4	1248700	3140300	2684800	NA	1927200	NA	NA	NA	366690	39011000	-5.22321	-4.6329	-4.64882	NA	-5.468	NA	NA	NA	-6.94462	-0.894842
977	tr|A0QT50|A0QT50_MYCS2	tr|A0QT50|A0QT50_MYCS2	18	-0.734427	0.105707	0.0707988	0.278209	0.238321	-0.734427	0	17391000	26046000	15948000	10272000	18597000	8719600	17889000	11942000	4240700	6731100	-1.36511	-1.51891	-2.07885	-2.83006	-2.17595	-2.58653	-2.02059	-2.14615	-3.45683	-3.4309
978	tr|A0QT68|A0QT68_MYCS2	tr|A0QT68|A0QT68_MYCS2	4	0.0417177	0.732481	0.756174	0.588223	0.628032	0.0417177	0	105010000	171320000	151580000	156330000	215330000	172800000	160200000	126180000	128110000	149610000	1.26878	1.25377	1.16913	1.13897	1.38076	1.64007	1.07377	1.26187	1.39902	1.04524
979	tr|A0QT69|A0QT69_MYCS2	tr|A0QT69|A0QT69_MYCS2	18	0.0784261	0.61285	0.620386	0.546598	0.579851	0.0784261	0	683030000	830080000	904420000	828390000	788870000	675580000	879080000	773580000	749200000	952710000	4.01162	3.57651	3.74552	3.56993	3.26634	3.56962	3.4768	3.88306	3.91533	3.71722
980	tr|A0QT70|A0QT70_MYCS2	tr|A0QT70|A0QT70_MYCS2	20	-0.122602	0.489074	0.484494	0.516026	0.540719	-0.122602	0	56124000	132220000	91806000	98129000	146250000	75400000	145360000	59020000	67265000	88521000	0.351082	0.87244	0.445857	0.460073	0.818963	0.466402	0.936562	0.163521	0.481115	0.287804
981	tr|A0QT73|A0QT73_MYCS2	tr|A0QT73|A0QT73_MYCS2	4	0.120227	0.749321	0.723493	0.591994	0.616453	0.120227	0	14152000	40410000	25207000	51045000	23203000	18317000	23332000	44426000	17827000	39841000	-1.667	-0.872404	-1.41853	-0.492732	-1.8546	-1.53609	-1.64564	-0.247081	-1.41088	-0.864456
982	tr|A0QT74|A0QT74_MYCS2	tr|A0QT74|A0QT74_MYCS2	5	-0.311936	0.0824366	0.0787697	0.251547	0.251765	-0.311936	0	37972000	57077000	66099000	54245000	63898000	46398000	35075000	36156000	34887000	45570000	-0.221242	-0.364102	-0.0280075	-0.404091	-0.383506	-0.220754	-1.07022	-0.544832	-0.454284	-0.670543
983	tr|A0QT79|A0QT79_MYCS2	tr|A0QT79|A0QT79_MYCS2	3	-0.148506	0.51835	0.494523	0.524576	0.541133	-0.148506	0	4523100	7518500	8276300	6411200	6696500	5213900	9585100	4057900	3618000	4461400	-3.33786	-3.34781	-3.02497	-3.51724	-3.65925	-3.3143	-2.90134	-3.70644	-3.68309	-4.0245
984	tr|A0QT87|A0QT87_MYCS2	tr|A0QT87|A0QT87_MYCS2	3	-0.537556	0.122996	0.0893314	0.300134	0.265421	-0.537556	0	16295000	35590000	33387000	44007000	41283000	25566000	24418000	8181700	18819000	29967000	-1.46046	-1.05936	-1.01315	-0.709015	-1.01788	-1.06421	-1.58142	-2.69279	-1.33372	-1.27551
985	tr|A0QT91|A0QT91_MYCS2	tr|A0QT91|A0QT91_MYCS2	4	1.28514	0.182448	0.124237	0.361112	0.308459	1.28514	1	2073800	NA	4646900	592560	3781900	2948200	5024700	1679200	14849000	5372100	-4.48014	NA	-3.85752	-6.98886	-4.48898	-4.12116	-3.81295	-4.98189	-1.6713	-3.75639
986	tr|A0QT92|A0QT92_MYCS2	tr|A0QT92|A0QT92_MYCS2	2	-0.0612757	0.924031	0.906698	0.62472	0.651528	-0.0612757	4	572580	NA	1504000	NA	NA	422140	1707700	1199900	589030	NA	-6.36533	NA	-5.48466	NA	NA	-6.87177	-5.33628	-5.4677	-6.26933	NA
987	tr|A0QT95|A0QT95_MYCS2	tr|A0QT95|A0QT95_MYCS2	3	0.194969	0.653163	0.616296	0.561882	0.578506	0.194969	0	5618300	7248200	18654000	25746000	12433000	8846700	16290000	16594000	6103300	15537000	-3.02024	-3.4017	-1.85278	-1.49052	-2.76067	-2.56605	-2.15276	-1.67061	-2.93807	-2.22359
988	tr|A0QT96|A0QT96_MYCS2	tr|A0QT96|A0QT96_MYCS2	11	-0.0247556	0.756153	0.817299	0.591997	0.634751	-0.0247556	0	47430000	91895000	86730000	96415000	95017000	70080000	81418000	60037000	61847000	87897000	0.104541	0.336911	0.363816	0.434384	0.192683	0.362852	0.118427	0.188217	0.361468	0.277594
989	tr|A0QT97|A0QT97_MYCS2	tr|A0QT97|A0QT97_MYCS2	2	-0.968854	0.381957	0.312657	0.473116	0.455595	-0.968854	1	8886600	16412000	13487000	NA	14645000	14358000	1075200	18751000	10316000	2225100	-2.3486	-2.19873	-2.3206	NA	-2.52288	-1.88072	-5.9893	-1.49395	-2.19025	-5.02856
990	tr|A0QTA4|A0QTA4_MYCS2	tr|A0QTA4|A0QTA4_MYCS2	8	0.590973	0.105006	0.073349	0.277728	0.241734	0.590973	0	19291000	65799000	69691000	37429000	38598000	35812000	93473000	68539000	44425000	54163000	-1.21323	-0.154784	0.0483211	-0.945042	-1.11554	-0.587255	0.313323	0.379664	-0.109934	-0.421212
991	tr|A0QTA7|A0QTA7_MYCS2	tr|A0QTA7|A0QTA7_MYCS2	2	0.00867088	0.990357	0.988726	0.640276	0.673003	0.00867088	2	591700	4106300	1869600	NA	NA	1950900	605220	2048700	1527300	2185200	-6.31722	-4.23812	-5.1708	NA	NA	-4.7055	-6.80046	-4.6944	-4.91184	-5.05467
992	tr|A0QTC4|A0QTC4_MYCS2	tr|A0QTC4|A0QTC4_MYCS2	3	0.212134	0.533246	0.479099	0.526339	0.538604	0.212134	5	NA	1806800	2014000	NA	NA	1851600	NA	1215000	1540500	NA	NA	-5.44654	-5.06349	NA	NA	-4.77943	NA	-5.44962	-4.89958	NA
993	tr|A0QTD7|A0QTD7_MYCS2	tr|A0QTD7|A0QTD7_MYCS2	2	-0.0192821	0.752821	0.843	0.591997	0.638309	-0.0192821	0	98650000	177240000	171610000	163580000	179550000	124950000	186310000	130340000	102160000	166690000	1.17726	1.30378	1.34815	1.20505	1.11686	1.18123	1.2869	1.30876	1.07653	1.20127
994	tr|A0QTD8|A0QTD8_MYCS2	tr|A0QTD8|A0QTD8_MYCS2	6	0.246078	0.0362122	0.0616081	0.176346	0.226943	0.246078	0	59440000	125600000	104020000	94238000	110780000	89498000	143590000	99698000	80603000	111170000	0.435168	0.796833	0.626021	0.40109	0.415582	0.708982	0.919269	0.921362	0.73885	0.616621
995	tr|A0QTE1|A0QTE1_MYCS2	tr|A0QTE1|A0QTE1_MYCS2	43	-0.018268	0.881558	0.89216	0.61263	0.64741	-0.018268	0	9432300000	14368000000	13390000000	13411000000	17103000000	12240000000	13305000000	12550000000	12447000000	15293000000	7.85727	7.77341	7.63276	7.62904	7.73392	7.66933	7.3119	7.91093	7.91927	7.72363
996	tr|A0QTE3|A0QTE3_MYCS2	tr|A0QTE3|A0QTE3_MYCS2	20	0.0260326	0.697006	0.794943	0.576326	0.631677	0.0260326	0	911150000	1491700000	1416100000	1458700000	1491100000	1188000000	1568600000	1151100000	996230000	1684300000	4.43373	4.43929	4.39225	4.39479	4.19091	4.36844	4.29416	4.45758	4.32136	4.53961
997	tr|A0QTE6|A0QTE6_MYCS2	tr|A0QTE6|A0QTE6_MYCS2	6	-3.25327	2.63642e-07	1.10259e-08	8.75985e-05	3.72853e-06	-3.25327	0	1178400000	2419100000	2789500000	1638900000	2209100000	185380000	174080000	152330000	200050000	269160000	4.81049	5.15095	5.37014	4.5646	4.76173	1.73952	1.19106	1.53412	2.03401	1.89287
998	tr|A0QTE7|A0QTE7_MYCS2	tr|A0QTE7|A0QTE7_MYCS2	22	-0.0538887	0.650944	0.683794	0.561876	0.603423	-0.0538887	0	1944700000	3023100000	2664500000	2359500000	3494700000	2453400000	2580900000	2334000000	2071900000	2944400000	5.54429	5.47903	5.30401	5.09587	5.42781	5.39476	4.99702	5.47937	5.36463	5.34579
999	tr|A0QTF0|A0QTF0_MYCS2	tr|A0QTF0|A0QTF0_MYCS2	3	0.22289	0.7312	0.698178	0.587623	0.608331	0.22289	0	11093000	18421000	3131700	11312000	17239000	14388000	3879200	11792000	13125000	15016000	-2.02375	-2.02875	-4.42673	-2.68946	-2.28606	-1.87777	-4.17816	-2.16442	-1.84713	-2.27281
1000	tr|A0QTF2|A0QTF2_MYCS2	tr|A0QTF2|A0QTF2_MYCS2	16	-0.0753888	0.305057	0.46726	0.430314	0.53671	-0.0753888	0	846280000	1597300000	1456900000	1585900000	1501100000	1160900000	1564800000	1129400000	964200000	1434300000	4.32554	4.53997	4.43322	4.51668	4.20062	4.33579	4.29073	4.43007	4.27479	4.30771
1001	tr|A0QTF3|A0QTF3_MYCS2	tr|A0QTF3|A0QTF3_MYCS2	5	0.248279	0.352257	0.316353	0.460364	0.457051	0.248279	0	219050000	446140000	338860000	359550000	547250000	449350000	642970000	507110000	249680000	293430000	2.34577	2.66258	2.32951	2.35317	2.73528	2.99254	3.03531	3.27262	2.34976	2.01747
1002	tr|A0QTF4|A0QTF4_MYCS2	tr|A0QTF4|A0QTF4_MYCS2	15	0.265731	0.0970186	0.101822	0.270852	0.283179	0.265731	0	242280000	339090000	349890000	422550000	361480000	313450000	373330000	350360000	334670000	549140000	2.49342	2.25873	2.37571	2.58855	2.13305	2.48284	2.26797	2.73811	2.76717	2.92202
1003	tr|A0QTF5|A0QTF5_MYCS2	tr|A0QTF5|A0QTF5_MYCS2	10	0.201306	0.319141	0.301832	0.4364	0.449637	0.201306	0	66001000	91711000	69695000	114330000	92281000	73123000	132800000	101280000	52389000	103210000	0.588537	0.333961	0.0484038	0.682839	0.150253	0.423006	0.809005	0.94412	0.125003	0.50939
1004	tr|A0QTF6|A0QTF6_MYCS2	tr|A0QTF6|A0QTF6_MYCS2	8	0.575803	0.0317927	0.0208953	0.168176	0.131338	0.575803	0	60379000	116290000	52888000	107570000	127530000	92495000	140690000	135820000	102020000	125890000	0.458127	0.68347	-0.349631	0.593988	0.620061	0.755596	0.89047	1.3683	1.07457	0.796094
1005	tr|A0QTF9|A0QTF9_MYCS2	tr|A0QTF9|A0QTF9_MYCS2	5	0.213855	0.53299	0.492523	0.526339	0.541133	0.213855	0	13771000	23632000	39189000	16471000	31868000	15020000	40968000	33585000	13965000	24964000	-1.70698	-1.66207	-0.782035	-2.1417	-1.39378	-1.81693	-0.851005	-0.651459	-1.75875	-1.53915
1006	tr|A0QTG6|A0QTG6_MYCS2	tr|A0QTG6|A0QTG6_MYCS2	11	-0.215401	0.464283	0.426061	0.506519	0.517346	-0.215401	0	319560000	564180000	249740000	326030000	280650000	242080000	467060000	207730000	203160000	281110000	2.89895	3.00811	1.88933	2.2105	1.7655	2.11719	2.58414	1.98251	2.05599	1.95556
1007	tr|A0QTG7|A0QTG7_MYCS2	tr|A0QTG7|A0QTG7_MYCS2	8	0.216511	0.202496	0.20216	0.376018	0.387104	0.216511	0	20101000	42142000	36611000	48960000	61724000	36126000	53371000	28461000	35687000	55608000	-1.15298	-0.810629	-0.880187	-0.553529	-0.433774	-0.5749	-0.477694	-0.890757	-0.421981	-0.383211
1008	tr|A0QTG8|A0QTG8_MYCS2	tr|A0QTG8|A0QTG8_MYCS2	13	-0.0266375	0.842115	0.851871	0.605331	0.639165	-0.0266375	0	204420000	355120000	272790000	307960000	314170000	194910000	286160000	246690000	225050000	376060000	2.24452	2.32672	2.01667	2.12738	1.92934	1.81047	1.89263	2.23098	2.20179	2.37557
1009	tr|A0QTG9|A0QTG9_MYCS2	tr|A0QTG9|A0QTG9_MYCS2	2	-0.394177	0.181895	0.146511	0.360766	0.335557	-0.394177	0	2340100	3816700	4282500	4205900	10850000	2423700	3776900	2767700	1831800	4065200	-4.30317	-4.34577	-3.97532	-4.13181	-2.95844	-4.39839	-4.21589	-4.25957	-4.65282	-4.15873
1010	tr|A0QTH3|A0QTH3_MYCS2	tr|A0QTH3|A0QTH3_MYCS2	2	-0.124846	0.821145	0.799316	0.604421	0.632718	-0.124846	0	2978400	5263400	5004700	8309100	4717100	1358800	8523900	6535300	5272000	2183100	-3.94987	-3.87269	-3.75053	-3.13922	-4.16809	-5.21737	-3.06696	-3.01757	-3.14668	-5.05606
1011	tr|A0QTH4|A0QTH4_MYCS2	tr|A0QTH4|A0QTH4_MYCS2	3	0.33791	0.157788	0.133263	0.340297	0.320971	0.33791	0	6053300	8780400	13478000	13764000	8116900	9565500	14386000	9123300	6981000	13940000	-2.911	-3.11943	-2.32157	-2.40344	-3.3799	-2.4555	-2.3282	-2.53533	-2.74663	-2.38013
1012	tr|A0QTI0|A0QTI0_MYCS2	tr|A0QTI0|A0QTI0_MYCS2	9	0.354338	0.067442	0.0602921	0.231409	0.223068	0.354338	0	44631000	55498000	60953000	72022000	49575000	54995000	66622000	63541000	58316000	77228000	0.0154417	-0.405396	-0.144915	0.00914809	-0.752077	0.0198119	-0.164667	0.270213	0.27771	0.0908239
1013	tr|A0QTI1|A0QTI1_MYCS2	tr|A0QTI1|A0QTI1_MYCS2	4	-0.0283822	0.928177	0.921451	0.625127	0.655673	-0.0283822	0	26186000	55111000	69197000	74843000	75111000	57085000	65115000	48773000	53678000	29630000	-0.765603	-0.415696	0.0380603	0.0651595	-0.148714	0.0725979	-0.196963	-0.112139	0.159634	-1.29184
1014	tr|A0QTJ6|A0QTJ6_MYCS2	tr|A0QTJ6|A0QTJ6_MYCS2	2	0.475116	0.359536	0.303758	0.464311	0.450487	0.475116	0	10953000	37634000	36051000	33050000	35039000	33809000	61205000	60839000	8745600	42903000	-2.04235	-0.977162	-0.90242	-1.12643	-1.25603	-0.668709	-0.284372	0.207399	-2.42555	-0.757586
1015	tr|A0QTJ7|A0QTJ7_MYCS2	tr|A0QTJ7|A0QTJ7_MYCS2	2	-0.135518	0.671906	0.642722	0.565698	0.586552	-0.135518	0	5826800	8994100	7686900	7659000	7171400	5772900	3274000	8427800	4925300	7918200	-2.96686	-3.08403	-3.13154	-3.25799	-3.55975	-3.17016	-4.41758	-2.64995	-3.2436	-3.19647
1016	tr|A0QTK1|A0QTK1_MYCS2	tr|A0QTK1|A0QTK1_MYCS2	11	0.185938	0.245765	0.252019	0.407015	0.417349	0.185938	0	123880000	174360000	152310000	185570000	173850000	164020000	220740000	189910000	120190000	155580000	1.51085	1.27966	1.17606	1.38893	1.07001	1.56628	1.52625	1.85286	1.3081	1.10172
1017	tr|A0QTK6|A0QTK6_MYCS2	tr|A0QTK6|A0QTK6_MYCS2	10	-1.00398	0.34386	0.282304	0.453459	0.433533	-1.00398	0	2442800	914420	3915400	10578000	15739000	5376900	3466100	706670	2636600	550510	-4.24026	-6.44898	-4.10458	-2.78726	-2.41826	-3.27073	-4.3371	-6.233	-4.13393	-7.04445
1018	tr|A0QTL0|A0QTL0_MYCS2	tr|A0QTL0|A0QTL0_MYCS2	6	0.47071	0.01307	0.0113722	0.108339	0.101158	0.47071	0	13842000	20483000	21279000	24144000	27537000	16704000	35111000	29911000	19532000	30789000	-1.69945	-1.87257	-1.66288	-1.58417	-1.60591	-1.66654	-1.06877	-0.818927	-1.28074	-1.23645
1019	tr|A0QTL1|A0QTL1_MYCS2	tr|A0QTL1|A0QTL1_MYCS2	4	-0.94237	0.0532814	0.0217196	0.207964	0.134519	-0.94237	4	1536800	2490300	3962500	NA	3952200	NA	1737200	NA	833040	NA	-4.91912	-4.97427	-4.08734	NA	-4.42502	NA	-5.31211	NA	-5.7755	NA
1020	tr|A0QTL2|A0QTL2_MYCS2	tr|A0QTL2|A0QTL2_MYCS2	6	0.589606	0.003783	0.00286391	0.0548054	0.0458448	0.589606	0	23932000	57036000	52363000	54885000	53663000	54169000	80751000	55196000	62619000	60831000	-0.897448	-0.365159	-0.36402	-0.386991	-0.637009	-0.00160511	0.106816	0.0666914	0.379142	-0.253641
1021	tr|A0QTL3|A0QTL3_MYCS2	tr|A0QTL3|A0QTL3_MYCS2	5	-0.219668	0.71872	0.68472	0.582836	0.603611	-0.219668	0	60283000	45342000	97891000	209740000	238030000	100670000	146830000	23975000	65821000	160760000	0.455796	-0.702898	0.538426	1.56742	1.5263	0.875455	0.950765	-1.1387	0.450196	1.14899
1022	tr|A0QTL7|A0QTL7_MYCS2	tr|A0QTL7|A0QTL7_MYCS2	4	-0.218821	0.32205	0.297763	0.437032	0.445932	-0.218821	0	8244000	23832000	19878000	15308000	14833000	10002000	13042000	13901000	8095800	13796000	-2.45855	-1.64967	-1.76111	-2.24845	-2.50436	-2.39235	-2.46664	-1.92658	-2.53555	-2.39512
1023	tr|A0QTL8|A0QTL8_MYCS2	tr|A0QTL8|A0QTL8_MYCS2	12	0.0595703	0.764144	0.756515	0.593571	0.628032	0.0595703	0	208680000	276980000	277300000	330800000	291160000	261180000	348340000	339920000	168400000	243210000	2.27473	1.96092	2.04032	2.23168	1.81889	2.22466	2.17017	2.69439	1.78863	1.74654
1024	tr|A0QTL9|A0QTL9_MYCS2	tr|A0QTL9|A0QTL9_MYCS2	6	-0.114083	0.537435	0.529486	0.527005	0.549574	-0.114083	0	32325000	53170000	46133000	66845000	102170000	42941000	49452000	47346000	39912000	50899000	-0.457089	-0.468473	-0.546732	-0.0995992	0.298087	-0.330332	-0.585343	-0.155063	-0.262563	-0.510921
1025	tr|A0QTM0|A0QTM0_MYCS2	tr|A0QTM0|A0QTM0_MYCS2	3	0.296964	0.233313	0.203425	0.399987	0.388136	0.296964	2	NA	5925500	3428700	3458600	4482500	3246700	3873700	3635600	NA	6709600	NA	-3.69829	-4.29604	-4.41699	-4.24217	-3.98467	-4.18017	-3.86529	NA	-3.43552
1026	tr|A0QTM1|A0QTM1_MYCS2	tr|A0QTM1|A0QTM1_MYCS2	2	-0.173836	0.582475	0.54744	0.540029	0.556592	-0.173836	0	4095300	5105800	8279500	10788000	17340000	5649200	7530700	6565500	3675500	7809400	-3.4834	-3.91744	-3.02442	-2.7586	-2.27758	-3.20082	-3.24183	-3.01091	-3.66062	-3.21644
1027	tr|A0QTM2|A0QTM2_MYCS2	tr|A0QTM2|A0QTM2_MYCS2	7	0.0758724	0.83314	0.816028	0.605331	0.634751	0.0758724	0	25524000	50247000	93842000	51543000	122190000	42311000	87440000	43356000	70912000	49180000	-0.80311	-0.551703	0.477496	-0.478578	0.557944	-0.351249	0.219147	-0.282323	0.556342	-0.560508
1028	tr|A0QTN0|A0QTN0_MYCS2	tr|A0QTN0|A0QTN0_MYCS2	2	0.355215	0.469711	0.404851	0.507818	0.509836	0.355215	2	2203200	6411100	NA	9473000	14293000	8966200	NA	4365400	6730800	8391200	-4.39148	-3.58235	NA	-2.94811	-2.55821	-2.54707	NA	-3.60085	-2.79863	-3.11273
1029	tr|A0QTN1|A0QTN1_MYCS2	tr|A0QTN1|A0QTN1_MYCS2	17	0.230889	0.6127	0.571615	0.546598	0.566452	0.230889	0	6643900	8047900	5836000	5210900	2573200	8150400	6344400	5056200	3186900	5048200	-2.77463	-3.24765	-3.52888	-3.81944	-5.04819	-2.68207	-3.48378	-3.3885	-3.86386	-3.84615
1030	tr|A0QTN2|A0QTN2_MYCS2	tr|A0QTN2|A0QTN2_MYCS2	15	0.603589	0.0120373	0.00777091	0.102963	0.0826356	0.603589	0	8523100	12695000	16604000	11548000	10235000	15437000	17639000	12538000	14622000	16877000	-2.40978	-2.57674	-2.0207	-2.65936	-3.04318	-1.77818	-2.04045	-2.07575	-1.69325	-2.10418
1031	tr|A0QTN3|A0QTN3_MYCS2	tr|A0QTN3|A0QTN3_MYCS2	5	-1.67847	0.0841101	0.0499817	0.253966	0.20524	-1.67847	0	2398700	15003000	11585000	15560000	14983000	4601700	884680	717000	3336200	13025000	-4.26694	-2.33086	-2.53987	-2.22465	-2.48974	-3.49106	-6.2646	-6.21203	-3.79862	-2.47812
1032	tr|A0QTP1|A0QTP1_MYCS2	tr|A0QTP1|A0QTP1_MYCS2	6	-0.0588681	0.729123	0.728776	0.586895	0.617962	-0.0588681	0	32160000	42390000	39152000	58619000	52990000	33206000	33578000	41764000	32712000	48442000	-0.464585	-0.801992	-0.783398	-0.291039	-0.655336	-0.694177	-1.13178	-0.3364	-0.546	-0.582331
1033	tr|A0QTP6|A0QTP6_MYCS2	tr|A0QTP6|A0QTP6_MYCS2	9	-0.413032	0.373483	0.319688	0.469485	0.459126	-0.413032	0	22454000	85927000	128150000	129100000	81639000	72900000	43489000	30198000	39446000	93952000	-0.990827	0.238072	0.926933	0.859963	-0.0276876	0.418683	-0.766714	-0.805123	-0.279296	0.373745
1034	tr|A0QTP8|A0QTP8_MYCS2	tr|A0QTP8|A0QTP8_MYCS2	4	0.147257	0.2364	0.279042	0.401117	0.433043	0.147257	0	22935000	33664000	25176000	31820000	44006000	23802000	42079000	29312000	21610000	38114000	-0.959779	-1.14125	-1.42031	-1.18172	-0.925123	-1.16539	-0.813237	-0.848169	-1.13669	-0.928417
1035	tr|A0QTQ0|A0QTQ0_MYCS2	tr|A0QTQ0|A0QTQ0_MYCS2	2	0.0504224	0.736654	0.744235	0.588795	0.624183	0.0504224	0	33812000	74116000	57858000	48206000	50106000	42563000	63434000	46670000	36369000	51146000	-0.39121	0.0204182	-0.220081	-0.576155	-0.736605	-0.342845	-0.233881	-0.175851	-0.39501	-0.503934
1036	tr|A0QTQ2|A0QTQ2_MYCS2;REV__tr|A0QXZ2|A0QXZ2_MYCS2	tr|A0QTQ2|A0QTQ2_MYCS2	2	0.731314	0.000143959	0.000138153	0.00857403	0.00547145	0.731314	0	7723500	10338000	8701200	12227000	10017000	11889000	17822000	13357000	10790000	16977000	-2.55408	-2.87905	-2.95276	-2.57607	-3.07445	-2.14776	-2.02589	-1.98428	-2.12625	-2.09566
1037	tr|A0QTQ3|A0QTQ3_MYCS2	tr|A0QTQ3|A0QTQ3_MYCS2	4	0.119131	0.320776	0.370218	0.436948	0.494393	0.119131	0	44890000	55941000	51839000	70610000	58843000	50054000	67414000	51810000	40529000	65422000	0.0239177	-0.393693	-0.378527	-0.0197168	-0.503189	-0.113416	-0.147986	-0.0248206	-0.240706	-0.148627
1038	tr|A0QTQ4|A0QTQ4_MYCS2	tr|A0QTQ4|A0QTQ4_MYCS2	7	-0.268754	0.103241	0.105608	0.275904	0.2857	-0.268754	0	95487000	173330000	186830000	153770000	208790000	114660000	116870000	92789000	128070000	152610000	1.12952	1.27094	1.47072	1.1149	1.33597	1.05961	0.62864	0.817549	1.39858	1.0739
1039	tr|A0QTQ5|A0QTQ5_MYCS2	tr|A0QTQ5|A0QTQ5_MYCS2	6	-0.384882	0.0350778	0.0325465	0.174602	0.16335	-0.384882	0	145050000	197440000	186580000	214140000	339350000	130310000	163570000	142020000	147470000	146180000	1.74194	1.46265	1.46879	1.59769	2.04131	1.24068	1.10316	1.43282	1.59954	1.01177
1040	tr|A0QTQ8|A0QTQ8_MYCS2	tr|A0QTQ8|A0QTQ8_MYCS2	11	-0.420825	0.0308463	0.0265768	0.166455	0.147459	-0.420825	0	72316000	123980000	96275000	120760000	194840000	84632000	91453000	80043000	61448000	74556000	0.722385	0.777724	0.514416	0.762606	1.23554	0.629866	0.282485	0.603953	0.352246	0.0400025
1041	tr|A0QTQ9|A0QTQ9_MYCS2	tr|A0QTQ9|A0QTQ9_MYCS2	6	0.141715	0.19768	0.261384	0.372166	0.423873	0.141715	0	189220000	244200000	265160000	251660000	365020000	213460000	319870000	264640000	204680000	329170000	2.13134	1.77552	1.97575	1.83306	2.1472	1.93913	2.04982	2.33251	2.06661	2.18336
1042	tr|A0QTR2|A0QTR2_MYCS2	tr|A0QTR2|A0QTR2_MYCS2	7	-0.0813483	0.608279	0.613714	0.546598	0.57841	-0.0813483	0	1528700000	1996400000	1923500000	2203200000	1880600000	1797700000	1867100000	1820600000	1224600000	1990500000	5.19172	4.86826	4.83397	4.99595	4.52794	4.95467	4.54005	5.12027	4.61542	4.7807
1043	tr|A0QTR3|A0QTR3_MYCS2	tr|A0QTR3|A0QTR3_MYCS2	7	-0.0270104	0.817557	0.836541	0.604421	0.637608	-0.0270104	0	119230000	154420000	168220000	132000000	208440000	140240000	184100000	107780000	106790000	163970000	1.45481	1.1009	1.31937	0.892348	1.33353	1.34461	1.27005	1.03404	1.13968	1.17753
1044	tr|A0QTR5|A0QTR5_MYCS2	tr|A0QTR5|A0QTR5_MYCS2	15	-0.310633	0.00116113	0.00910085	0.0270608	0.0905161	-0.310633	0	417920000	679080000	709510000	658050000	774580000	447180000	602270000	478260000	368660000	528870000	3.29203	3.28096	3.39543	3.23433	3.23979	2.98569	2.94301	3.18795	2.90499	2.86773
1045	tr|A0QTR6|A0QTR6_MYCS2	tr|A0QTR6|A0QTR6_MYCS2	3	-0.28465	0.442035	0.395131	0.499961	0.50788	-0.28465	0	14372000	24104000	22886000	17139000	14784000	18756000	19416000	8091300	14723000	8754500	-1.64441	-1.63296	-1.55786	-2.08374	-2.50916	-1.50257	-1.90497	-2.70885	-1.68344	-3.05155
1046	tr|A0QTR8|A0QTR8_MYCS2	tr|A0QTR8|A0QTR8_MYCS2	5	0.274924	0.177649	0.161831	0.359476	0.35065	0.274924	0	48764000	77484000	112710000	116410000	95694000	88563000	127610000	65465000	67719000	145860000	0.145171	0.085832	0.741753	0.709123	0.202993	0.694119	0.752735	0.313333	0.490699	1.00861
1047	tr|A0QTS3|A0QTS3_MYCS2	tr|A0QTS3|A0QTS3_MYCS2	6	-0.0396528	0.859966	0.852448	0.608402	0.639165	-0.0396528	0	53228000	67346000	74956000	74861000	83121000	68098000	81971000	69887000	50415000	42939000	0.273477	-0.120578	0.153372	0.0655101	-0.00156197	0.32225	0.127982	0.407818	0.0702803	-0.756375
1048	tr|A0QTS4|A0QTS4_MYCS2	tr|A0QTS4|A0QTS4_MYCS2	6	-0.00261737	0.990844	0.990326	0.640276	0.673279	-0.00261737	0	67426000	88035000	53918000	105560000	123000000	70823000	115190000	73314000	63448000	64542000	0.619827	0.273747	-0.32181	0.56649	0.567538	0.377777	0.608202	0.477018	0.397881	-0.168173
1049	tr|A0QTS5|A0QTS5_MYCS2	tr|A0QTS5|A0QTS5_MYCS2	2	0.469827	0.260757	0.210655	0.415022	0.390855	0.469827	0	151510000	332230000	144040000	122760000	100150000	270680000	243110000	186360000	123800000	194120000	1.80577	2.22864	1.09554	0.786552	0.269088	2.27522	1.6625	1.82559	1.35026	1.42115
1050	tr|A0QTS8|A0QTS8_MYCS2	tr|A0QTS8|A0QTS8_MYCS2	14	0.910745	0.136323	0.0931571	0.31817	0.271737	0.910745	0	20531000	56329000	76605000	18792000	13723000	44050000	68477000	63286000	43112000	35637000	-1.12198	-0.383519	0.18476	-1.94951	-2.61731	-0.294247	-0.125903	0.2644	-0.152678	-1.0254
1051	tr|A0QTS9|A0QTS9_MYCS2	tr|A0QTS9|A0QTS9_MYCS2	6	0.661032	0.264135	0.20845	0.416015	0.390855	0.661032	0	5077600	18823000	24253000	5098000	4382400	8125900	18983000	12607000	8593500	14540000	-3.16846	-1.99698	-1.47418	-3.85138	-4.27497	-2.68633	-1.93681	-2.06782	-2.45054	-2.31931
1052	tr|A0QTT0|A0QTT0_MYCS2	tr|A0QTT0|A0QTT0_MYCS2	3	-0.412701	0.232815	0.188865	0.399559	0.377461	-0.412701	0	5223800	9215500	7533700	10545000	23136000	5926200	10423000	3304000	5609600	8631900	-3.12688	-3.04824	-3.16057	-2.79182	-1.8588	-3.13307	-2.78305	-4.00354	-3.05825	-3.07191
1053	tr|A0QTT2|A0QTT2_MYCS2	tr|A0QTT2|A0QTT2_MYCS2	12	-0.0136583	0.879702	0.904128	0.61263	0.650633	-0.0136583	0	75805000	111140000	127840000	131740000	162930000	106550000	124960000	82745000	93211000	130850000	0.791406	0.616795	0.92344	0.889474	0.975806	0.955791	0.723114	0.651944	0.945912	0.851869
1054	tr|A0QTT5|A0QTT5_MYCS2	tr|A0QTT5|A0QTT5_MYCS2	15	-0.246107	0.0462833	0.0698589	0.197421	0.237184	-0.246107	0	711100000	1024400000	961650000	1046300000	999180000	721450000	852850000	664250000	711600000	807600000	4.07061	3.88612	3.83403	3.91038	3.60955	3.66259	3.43405	3.66281	3.84197	3.47872
1055	tr|A0QTT6|A0QTT6_MYCS2	tr|A0QTT6|A0QTT6_MYCS2	2	0.153174	0.792282	0.766811	0.598994	0.628032	0.153174	0	2803100	22310000	23233000	6759500	13481000	13376000	9460700	7118700	14804000	8071800	-4.03873	-1.74681	-1.53616	-3.44012	-2.64315	-1.98098	-2.91978	-2.89397	-1.67562	-3.16874
1056	tr|A0QTU1|A0QTU1_MYCS2	tr|A0QTU1|A0QTU1_MYCS2	9	-0.219985	0.0264513	0.0656482	0.154676	0.232214	-0.219985	0	24148000	43458000	39703000	41234000	49267000	24204000	32548000	25616000	28569000	36815000	-0.884287	-0.765366	-0.76324	-0.803899	-0.761128	-1.14168	-1.17576	-1.043	-0.738942	-0.978465
1057	tr|A0QTV4|A0QTV4_MYCS2	tr|A0QTV4|A0QTV4_MYCS2	10	0.229875	0.538106	0.504676	0.527005	0.541438	0.229875	4	1526800	NA	NA	NA	NA	2362300	2893300	2195600	1857700	1921700	-4.92868	NA	NA	NA	NA	-4.43471	-4.59206	-4.59429	-4.63282	-5.24013
1058	tr|A0QTV5|A0QTV5_MYCS2	tr|A0QTV5|A0QTV5_MYCS2	11	-4.38344	0.00150818	0.000183889	0.0314972	0.00639227	-4.38344	2	38157000	NA	7261700	14126000	68251000	567630	1842800	933860	661810	NA	-0.214123	NA	-3.21361	-2.3656	-0.287799	-6.45268	-5.22881	-5.83005	-6.10335	NA
1059	tr|A0QTV6|A0QTV6_MYCS2	tr|A0QTV6|A0QTV6_MYCS2	6	0.236195	0.17671	0.173651	0.359476	0.362928	0.236195	0	11996000	30584000	20595000	17795000	23259000	15107000	27693000	19579000	19328000	22943000	-1.90911	-1.28249	-1.71	-2.02898	-1.8511	-1.80876	-1.40377	-1.43149	-1.2957	-1.661
1060	tr|A0QTV7|A0QTV7_MYCS2	tr|A0QTV7|A0QTV7_MYCS2	8	-0.0701839	0.823827	0.807571	0.604421	0.634751	-0.0701839	0	81538000	338440000	373800000	304440000	213100000	171900000	233250000	201260000	184540000	228730000	0.898198	2.2559	2.47106	2.11062	1.36564	1.63268	1.60406	1.93677	1.91903	1.65795
1061	tr|A0QTW0|A0QTW0_MYCS2	tr|A0QTW0|A0QTW0_MYCS2	7	0.494533	0.350918	0.294779	0.459159	0.443763	0.494533	0	5658100	13111000	5913300	12743000	11142000	16138000	18376000	3103700	16208000	11375000	-3.0099	-2.52928	-3.5099	-2.51581	-2.91988	-1.71533	-1.98268	-4.09394	-1.54653	-2.67362
1062	tr|A0QTW1|A0QTW1_MYCS2	tr|A0QTW1|A0QTW1_MYCS2	7	-0.201372	0.415873	0.384942	0.489935	0.502343	-0.201372	0	28153000	82791000	55202000	94249000	59423000	31252000	64807000	49959000	34330000	58086000	-0.659508	0.183346	-0.287863	0.40126	-0.488945	-0.780006	-0.203655	-0.0774094	-0.477215	-0.320286
1063	tr|A0QTW2|A0QTW2_MYCS2	tr|A0QTW2|A0QTW2_MYCS2	15	0.406699	0.362329	0.309166	0.464689	0.453373	0.406699	0	23037000	19871000	21380000	68794000	90327000	48826000	55523000	36466000	29161000	47230000	-0.953279	-1.91722	-1.65605	-0.057701	0.119173	-0.148569	-0.421898	-0.532491	-0.70972	-0.618901
1064	tr|A0QTW7|A0QTW7_MYCS2	tr|A0QTW7|A0QTW7_MYCS2	11	0.296668	0.00514944	0.0174941	0.0646934	0.123688	0.296668	0	45433000	58202000	56104000	63913000	73175000	54848000	91192000	54716000	52381000	77724000	0.0415301	-0.335371	-0.264485	-0.164989	-0.186636	0.016024	0.278451	0.0540657	0.124785	0.100064
1065	tr|A0QTW9|A0QTW9_MYCS2	tr|A0QTW9|A0QTW9_MYCS2	5	0.0809607	0.741402	0.724809	0.591096	0.616763	0.0809607	0	7313900	16465000	13984000	19104000	12382000	9560900	10917000	17078000	10139000	14079000	-2.6339	-2.19399	-2.26841	-1.92551	-2.76664	-2.45618	-2.71768	-1.62905	-2.21491	-2.36581
1066	tr|A0QTX2|A0QTX2_MYCS2	tr|A0QTX2|A0QTX2_MYCS2	14	0.0152413	0.912661	0.917109	0.620041	0.654471	0.0152413	0	272240000	565330000	382120000	404440000	431380000	376250000	394390000	341450000	343670000	432150000	2.6642	3.01111	2.50281	2.52469	2.38977	2.74127	2.34543	2.70088	2.80498	2.57623
1067	tr|A0QTX4|A0QTX4_MYCS2	tr|A0QTX4|A0QTX4_MYCS2	2	0.459303	0.287053	0.235327	0.423881	0.403575	0.459303	0	4334700	9196000	4413400	4213200	3695100	5616800	10086000	7329300	4594300	3196000	-3.40018	-3.05135	-3.93189	-4.12928	-4.5227	-3.20896	-2.82944	-2.85183	-3.34272	-4.50593
1068	tr|A0QTX6|A0QTX6_MYCS2	tr|A0QTX6|A0QTX6_MYCS2	3	0.0587297	0.887207	0.874587	0.613637	0.644336	0.0587297	0	2964800	4352100	2746200	1601200	3401100	2279300	5178400	1111600	2265700	3367300	-3.95658	-4.15254	-4.6162	-5.53969	-4.6431	-4.48533	-3.77042	-5.57819	-4.34994	-4.43058
1069	tr|A0QTY2|A0QTY2_MYCS2	tr|A0QTY2|A0QTY2_MYCS2	5	-0.645528	0.0186295	0.0112224	0.131801	0.100396	-0.645528	0	24892000	27176000	39452000	54069000	54511000	21332000	30201000	18232000	12242000	30786000	-0.839837	-1.45639	-0.772388	-0.408829	-0.61424	-1.32044	-1.2814	-1.53453	-1.94636	-1.2366
1070	tr|A0QTY3|A0QTY3_MYCS2	tr|A0QTY3|A0QTY3_MYCS2	9	-0.700216	0.00121337	0.000796843	0.0278743	0.0198133	-0.700216	0	450950000	538800000	820100000	712560000	778840000	350550000	390250000	302710000	306860000	542010000	3.40345	2.94036	3.60436	3.35035	3.24776	2.64115	2.33053	2.5268	2.64356	2.90315
1071	tr|A0QTY6|A0QTY6_MYCS2	tr|A0QTY6|A0QTY6_MYCS2	4	-0.103107	0.663177	0.64373	0.562826	0.586552	-0.103107	0	778020000	1083900000	1941900000	1012500000	1671700000	1057400000	1221200000	772070000	796080000	1878000000	4.20235	3.96922	4.84771	3.8625	4.35694	4.20363	3.94079	3.88024	4.00181	4.69673
1072	tr|A0QTZ2|A0QTZ2_MYCS2	tr|A0QTZ2|A0QTZ2_MYCS2	2	0.605106	0.0928913	0.0636506	0.268572	0.230915	0.605106	0	1716700	3310700	3383100	1185900	2124300	1987800	3414600	3240600	2278000	3220500	-4.75696	-4.55512	-4.31535	-5.9774	-5.32659	-4.67898	-4.35823	-4.03155	-4.34222	-4.49491
1073	tr|A0QTZ4|A0QTZ4_MYCS2	tr|A0QTZ4|A0QTZ4_MYCS2	4	0.024687	0.809791	0.838577	0.602599	0.637608	0.024687	0	33737000	51202000	62391000	64274000	63130000	43131000	52465000	43301000	43191000	62961000	-0.394462	-0.523989	-0.111281	-0.156777	-0.401066	-0.324084	-0.501861	-0.284158	-0.15007	-0.203968
1074	tr|A0QTZ9|A0QTZ9_MYCS2	tr|A0QTZ9|A0QTZ9_MYCS2	3	-0.32485	0.0597631	0.059025	0.220423	0.220434	-0.32485	0	62417000	136720000	118490000	109880000	152630000	72177000	114390000	51329000	67096000	116310000	0.506753	0.921703	0.813888	0.624962	0.880971	0.404578	0.598365	-0.0383034	0.477531	0.681857
1075	tr|A0QU00|A0QU00_MYCS2	tr|A0QU00|A0QU00_MYCS2	15	0.0165526	0.895551	0.903965	0.616228	0.650633	0.0165526	0	674360000	1498500000	1395400000	1446400000	1373700000	1186000000	1272400000	954700000	1005800000	1593900000	3.9929	4.44599	4.37101	4.38245	4.07182	4.36606	3.99876	4.18716	4.33498	4.45999
1076	tr|A0QU01|A0QU01_MYCS2	tr|A0QU01|A0QU01_MYCS2	6	0.529311	0.0518439	0.0360466	0.205805	0.173146	0.529311	0	132140000	201190000	145700000	207990000	166370000	311710000	285100000	214860000	165090000	173820000	1.6054	1.49034	1.11206	1.55521	1.00615	2.47496	1.88739	2.03129	1.76035	1.26172
1077	tr|A0QU06|A0QU06_MYCS2	tr|A0QU06|A0QU06_MYCS2	7	1.26389	0.22624	0.169361	0.394251	0.359744	1.26389	0	12807000	15024000	12170000	35892000	193580000	12860000	29895000	129110000	95888000	142960000	-1.81329	-2.3288	-2.46882	-1.00617	1.22612	-2.03666	-1.29577	1.29506	0.986255	0.979621
1078	tr|A0QU07|A0QU07_MYCS2	tr|A0QU07|A0QU07_MYCS2	13	0.30846	0.095172	0.0892457	0.26992	0.265421	0.30846	0	159160000	317390000	343370000	282720000	235980000	318110000	390760000	219040000	216450000	383840000	1.87793	2.16138	2.34858	2.00272	1.51374	2.50372	2.33238	2.05914	2.14627	2.40513
1079	tr|A0QU10|A0QU10_MYCS2	tr|A0QU10|A0QU10_MYCS2	3	0.393988	0.077525	0.0632971	0.243967	0.230157	0.393988	0	3077900	10074000	7234200	6318900	6036300	5804500	9018800	7026900	4808100	8607500	-3.90174	-2.91713	-3.21909	-3.53838	-3.80998	-3.16244	-2.9873	-2.91273	-3.27791	-3.07599
1080	tr|A0QU11|A0QU11_MYCS2	tr|A0QU11|A0QU11_MYCS2	3	-0.498209	0.0453861	0.0327369	0.196515	0.16335	-0.498209	0	29278000	62217000	52945000	55489000	52006000	24584000	27062000	30005000	39363000	34329000	-0.602113	-0.237179	-0.348077	-0.371036	-0.682557	-1.11964	-1.4363	-0.814391	-0.282297	-1.07937
1081	tr|A0QU12|A0QU12_MYCS2	tr|A0QU12|A0QU12_MYCS2	2	0.689794	0.53072	0.476281	0.526339	0.538144	0.689794	0	1619400	15114000	2098700	1525600	22904000	15999000	16813000	10119000	1709100	1937600	-4.84243	-2.32001	-5.00407	-5.6102	-1.87343	-1.72757	-2.10815	-2.3856	-4.7516	-5.22824
1082	tr|A0QU15|A0QU15_MYCS2	tr|A0QU15|A0QU15_MYCS2	8	-0.0952752	0.650781	0.6366	0.561876	0.584832	-0.0952752	0	23544000	61695000	51015000	31539000	47099000	32197000	54411000	29092000	24299000	34958000	-0.921391	-0.249581	-0.401639	-1.19465	-0.826481	-0.737847	-0.450454	-0.859059	-0.969594	-1.05317
1083	tr|A0QU18|A0QU18_MYCS2	tr|A0QU18|A0QU18_MYCS2	9	0.0502501	0.763531	0.764161	0.593571	0.628032	0.0502501	0	48408000	82628000	74897000	105630000	72834000	71803000	95383000	71095000	45391000	72518000	0.134438	0.180445	0.152236	0.567456	-0.193419	0.397225	0.341875	0.432591	-0.0792849	0
1084	tr|A0QU19|A0QU19_MYCS2	tr|A0QU19|A0QU19_MYCS2	4	0.503359	0.100249	0.0729944	0.272774	0.241053	0.503359	0	11193000	16508000	15530000	31639000	24683000	23934000	29278000	25896000	10734000	33556000	-2.0106	-2.19015	-2.11716	-1.19004	-1.7648	-1.15756	-1.32521	-1.02728	-2.13366	-1.11225
1085	tr|A0QU31|A0QU31_MYCS2	tr|A0QU31|A0QU31_MYCS2	5	1.31692	0.000857734	0.000213106	0.0208987	0.00679849	1.31692	1	3994300	8880900	4544000	4138400	NA	11925000	15007000	12238000	7796100	11658000	-3.51997	-3.10268	-3.88982	-4.15539	NA	-2.14348	-2.26855	-2.11076	-2.58929	-2.63815
1086	tr|A0QU37|A0QU37_MYCS2	tr|A0QU37|A0QU37_MYCS2	4	0.381675	0.277724	0.231422	0.420986	0.401322	0.381675	0	15685000	20811000	10530000	24595000	34435000	24327000	37337000	15278000	11371000	35891000	-1.51635	-1.84919	-2.6776	-1.55719	-1.28128	-1.13451	-0.982002	-1.79005	-2.05152	-1.01515
1087	tr|A0QU40|A0QU40_MYCS2	tr|A0QU40|A0QU40_MYCS2	2	0.183156	0.50597	0.471179	0.521826	0.538144	0.183156	1	1442000	4193300	NA	2653500	2078000	2440600	3114300	1542400	1607100	3230600	-5.01238	-4.20725	NA	-4.8033	-5.35859	-4.38856	-4.48817	-5.10473	-4.83928	-4.49039
1088	tr|A0QU43|A0QU43_MYCS2	tr|A0QU43|A0QU43_MYCS2	20	0.129324	0.0797195	0.213799	0.247204	0.390855	0.129324	0	55047000	93937000	84572000	84331000	88748000	77843000	95647000	63581000	64335000	99234000	0.322699	0.369262	0.327473	0.239162	0.0935626	0.511529	0.345776	0.271123	0.417661	0.45269
1089	tr|A0QU45|A0QU45_MYCS2	tr|A0QU45|A0QU45_MYCS2	8	0.18598	0.0403967	0.103054	0.185899	0.283179	0.18598	0	23833000	38103000	36464000	32414000	42735000	32576000	41761000	33673000	28319000	36355000	-0.90352	-0.958932	-0.88599	-1.15476	-0.967684	-0.721285	-0.823944	-0.647676	-0.751465	-0.996613
1090	tr|A0QU46|A0QU46_MYCS2	tr|A0QU46|A0QU46_MYCS2	5	0.257487	0.521966	0.476786	0.524625	0.538144	0.257487	0	9032000	9324500	5466600	14549000	14788000	6396000	17113000	17601000	5464200	10913000	-2.32483	-3.03093	-3.6232	-2.32258	-2.50877	-3.02511	-2.08319	-1.58544	-3.09566	-2.73346
1091	tr|A0QU47|A0QU47_MYCS2	tr|A0QU47|A0QU47_MYCS2	3	0.216857	0.360127	0.331152	0.464311	0.466205	0.216857	0	24439000	28748000	25048000	23946000	23201000	19670000	44664000	24025000	15338000	33620000	-0.86674	-1.37362	-1.42766	-1.59618	-1.85472	-1.43523	-0.729084	-1.13569	-1.62513	-1.1095
1092	tr|A0QU52|A0QU52_MYCS2	tr|A0QU52|A0QU52_MYCS2	14	0.485992	0.0192574	0.0151373	0.133481	0.115436	0.485992	0	560490000	926380000	939000000	1098800000	720000000	1220900000	1170400000	981200000	893220000	1263400000	3.72198	3.73807	3.79965	3.98175	3.13368	4.4071	3.88081	4.22673	4.16585	4.1246
1093	tr|A0QU53|A0QU53_MYCS2	tr|A0QU53|A0QU53_MYCS2	18	-0.434094	0.113618	0.087583	0.288628	0.264771	-0.434094	0	258580000	867700000	735900000	412060000	494270000	341000000	419520000	319400000	301910000	379320000	2.58879	3.64175	3.4481	2.5519	2.58741	2.60206	2.43262	2.60438	2.62039	2.38803
1094	tr|A0QU54|A0QU54_MYCS2	tr|A0QU54|A0QU54_MYCS2	12	0.0218843	0.717664	0.821534	0.582836	0.635467	0.0218843	0	207390000	378550000	304860000	342120000	430350000	281280000	362430000	285230000	254820000	348210000	2.26565	2.42076	2.17699	2.28073	2.3863	2.32959	2.22614	2.44082	2.37879	2.26452
1095	tr|A0QU56|A0QU56_MYCS2	tr|A0QU56|A0QU56_MYCS2	13	-0.0309293	0.850888	0.851818	0.606992	0.639165	-0.0309293	0	338690000	539820000	390520000	408720000	498810000	324840000	642950000	397820000	254810000	432800000	2.98412	2.94314	2.53417	2.54003	2.60069	2.53335	3.03527	2.92175	2.37874	2.5784
1096	tr|A0QU57|A0QU57_MYCS2	tr|A0QU57|A0QU57_MYCS2	2	-0.412369	0.570744	0.521338	0.537358	0.545983	-0.412369	0	3001600	6398000	22489000	8027900	31342000	3611400	6443000	5048100	18831000	5371600	-3.93851	-3.58536	-1.5831	-3.18941	-1.41795	-3.83401	-3.46201	-3.39082	-1.33281	-3.75653
1097	tr|A0QU59|A0QU59_MYCS2	tr|A0QU59|A0QU59_MYCS2	5	-0.498183	0.111425	0.0819361	0.286232	0.256077	-0.498183	0	12724000	22856000	24245000	19135000	51822000	12595000	19226000	15786000	14206000	11576000	-1.82281	-1.71122	-1.47466	-1.92314	-0.687704	-2.06612	-1.91885	-1.74276	-1.73437	-2.64834
1098	tr|A0QU61|A0QU61_MYCS2	tr|A0QU61|A0QU61_MYCS2	13	-0.153832	0.113801	0.192093	0.288628	0.379145	-0.153832	0	232880000	403690000	384590000	388630000	616170000	299360000	411640000	285040000	260620000	380780000	2.43545	2.51541	2.5121	2.46656	2.90753	2.41775	2.40585	2.43986	2.41086	2.39357
1099	tr|A0QU62|A0QU62_MYCS2	tr|A0QU62|A0QU62_MYCS2	5	-0.163112	0.134595	0.193939	0.316897	0.380851	-0.163112	0	42492000	73802000	60609000	62930000	100860000	46320000	73193000	49462000	39021000	59830000	-0.0564995	0.0141689	-0.153079	-0.187585	0.279347	-0.223135	-0.0318939	-0.0918616	-0.29473	-0.277589
1100	tr|A0QU64|A0QU64_MYCS2	tr|A0QU64|A0QU64_MYCS2	14	0.0054542	0.958995	0.964771	0.631886	0.665878	0.0054542	0	938600000	1947300000	1837300000	1995400000	2282100000	1388500000	1933900000	1639900000	1334400000	2130300000	4.47721	4.83161	4.76784	4.85153	4.80895	4.58915	4.58966	4.96917	4.73776	4.87867
1101	tr|A0QU77|A0QU77_MYCS2	tr|A0QU77|A0QU77_MYCS2	2	-0.444907	0.255884	0.207468	0.413712	0.390631	-0.444907	0	8283800	17694000	17991000	10420000	17490000	9344800	18031000	3532300	9156300	9210800	-2.45149	-2.08802	-1.90498	-2.8092	-2.26507	-2.48854	-2.00943	-3.90696	-2.36016	-2.97822
1102	tr|A0QU80|A0QU80_MYCS2	tr|A0QU80|A0QU80_MYCS2	3	0.212404	0.653397	0.615326	0.561882	0.578506	0.212404	0	24978000	38626000	44120000	9425400	45358000	27417000	35192000	30584000	27968000	24393000	-0.834785	-0.938865	-0.611086	-2.95545	-0.881179	-0.965285	-1.06552	-0.786763	-0.769234	-1.57255
1103	tr|A0QU82|A0QU82_MYCS2	tr|A0QU82|A0QU82_MYCS2	11	-0.155984	0.88156	0.865616	0.61263	0.642447	-0.155984	0	1110900	587420	2467000	2397100	180540	199710	803600	274640	1989000	1675800	-5.39449	-7.10039	-4.77085	-4.95144	-8.90663	-7.93102	-6.40028	-7.59917	-4.53552	-5.43775
1104	tr|A0QU86|A0QU86_MYCS2	tr|A0QU86|A0QU86_MYCS2	3	-0.523451	0.290703	0.214676	0.424793	0.390855	-0.523451	3	NA	10606000	6705700	7983700	10764000	2087000	NA	6710500	4958700	NA	NA	-2.84138	-3.32851	-3.19746	-2.97	-4.61006	NA	-2.97933	-3.23397	NA
1105	tr|A0QU87|A0QU87_MYCS2	tr|A0QU87|A0QU87_MYCS2	4	0.12062	0.294175	0.351666	0.42614	0.477435	0.12062	0	166170000	266610000	217810000	326550000	263150000	243560000	323590000	197880000	197750000	271240000	1.94106	1.90475	1.69202	2.21283	1.672	2.12581	2.06614	1.91229	2.01754	1.90398
1106	tr|A0QU89|A0QU89_MYCS2	tr|A0QU89|A0QU89_MYCS2	10	0.298329	0.0460597	0.0537322	0.197421	0.212883	0.298329	0	79418000	99845000	91053000	99180000	93377000	81622000	133960000	102450000	81526000	123770000	0.859609	0.459043	0.433978	0.475604	0.167399	0.578616	0.821281	0.960723	0.755073	0.771582
1107	tr|A0QU91|A0QU91_MYCS2	tr|A0QU91|A0QU91_MYCS2	11	0.158096	0.111117	0.184679	0.286232	0.372619	0.158096	0	36774000	78353000	69255000	81515000	86795000	63688000	83128000	54282000	58909000	83571000	-0.268201	0.102248	0.0392688	0.18965	0.0612483	0.227499	0.147766	0.0425543	0.292125	0.204751
1108	tr|A0QU92|A0QU92_MYCS2	tr|A0QU92|A0QU92_MYCS2	8	0.42302	0.0175876	0.0167595	0.131546	0.122142	0.42302	0	107090000	118170000	182410000	136700000	156800000	141540000	208590000	141020000	149270000	216090000	1.29751	0.707076	1.43618	0.943353	0.920115	1.35767	1.44634	1.42261	1.61682	1.5759
1109	tr|A0QU93|A0QU93_MYCS2	tr|A0QU93|A0QU93_MYCS2	8	0.69865	0.0290504	0.0169772	0.160473	0.122671	0.69865	0	144650000	203870000	141710000	254480000	136230000	205880000	307070000	320220000	157740000	331720000	1.7379	1.50982	1.07201	1.8493	0.715896	1.88796	1.99218	2.60809	1.69546	2.1945
1110	tr|A0QU95|A0QU95_MYCS2	tr|A0QU95|A0QU95_MYCS2	4	0.388702	0.652977	0.610212	0.561882	0.578009	0.388702	0	4951300	43325000	40091000	45989000	19238000	9937600	72378000	59694000	5834300	59692000	-3.20536	-0.769878	-0.749212	-0.644792	-2.12673	-2.40149	-0.0476991	0.179935	-3.00229	-0.280922
1111	tr|A0QU97|A0QU97_MYCS2	tr|A0QU97|A0QU97_MYCS2	3	-0.0831508	0.82267	0.804181	0.604421	0.634489	-0.0831508	0	28997000	40421000	17461000	19204000	15627000	18512000	23329000	17602000	17353000	18177000	-0.616239	-0.872003	-1.94811	-1.91789	-2.42863	-1.5211	-1.64582	-1.58536	-1.44927	-1.99708
1112	tr|A0QU98|A0QU98_MYCS2	tr|A0QU98|A0QU98_MYCS2	3	-0.276267	0.30919	0.272472	0.432371	0.427362	-0.276267	0	11484000	23403000	13685000	25478000	23680000	12078000	17665000	14537000	6089600	22422000	-1.973	-1.67641	-2.29958	-1.50577	-1.82505	-2.12544	-2.03838	-1.86191	-2.94127	-1.69415
1113	tr|A0QUA6|A0QUA6_MYCS2	tr|A0QUA6|A0QUA6_MYCS2	25	0.299084	0.0767759	0.0772142	0.242572	0.24773	0.299084	0	251180000	291080000	378010000	452120000	399820000	313040000	452340000	338180000	390020000	517860000	2.54626	2.03401	2.48721	2.68715	2.27944	2.48098	2.53894	2.68697	2.98523	2.83737
1114	tr|A0QUC3|A0QUC3_MYCS2	tr|A0QUC3|A0QUC3_MYCS2	3	0.314397	0.445799	0.396324	0.500548	0.50788	0.314397	0	3969800	4414900	12638000	8533400	18184000	8610200	6631900	8155500	7733200	12937000	-3.52899	-4.13145	-2.41439	-3.10039	-2.20856	-2.6044	-3.42122	-2.69743	-2.60083	-2.4879
1115	tr|A0QUC9|A0QUC9_MYCS2	tr|A0QUC9|A0QUC9_MYCS2	4	-0.285155	0.0859806	0.087693	0.257485	0.264771	-0.285155	0	12034000	23172000	19242000	17537000	22621000	9955000	20260000	14695000	8465400	15696000	-1.90448	-1.69101	-1.80802	-2.05027	-1.89149	-2.39902	-1.84491	-1.84629	-2.47194	-2.20889
1116	tr|A0QUD0|A0QUD0_MYCS2	tr|A0QUD0|A0QUD0_MYCS2	6	-0.0287743	0.845222	0.850493	0.60565	0.639165	-0.0287743	0	46370000	67647000	74060000	88670000	91796000	70610000	68475000	43886000	60743000	76963000	0.0714328	-0.114013	0.136026	0.312305	0.1426	0.373514	-0.125944	-0.264759	0.335805	0.0858628
1117	tr|A0QUD9|A0QUD9_MYCS2	tr|A0QUD9|A0QUD9_MYCS2	6	0.502011	0.0324921	0.0236125	0.169522	0.137757	0.502011	0	14439000	25646000	17847000	24210000	21012000	25286000	43720000	19478000	13929000	33279000	-1.63759	-1.54169	-1.91657	-1.58019	-1.99864	-1.07979	-0.759237	-1.43897	-1.76243	-1.12421
1118	tr|A0QUE0|A0QUE0_MYCS2	tr|A0QUE0|A0QUE0_MYCS2	15	0.0131323	0.943254	0.942172	0.627744	0.66108	0.0131323	0	202200000	212160000	252790000	344850000	267070000	262200000	261810000	212820000	152080000	310080000	2.22852	1.56849	1.90684	2.29232	1.69347	2.23018	1.7671	2.0175	1.6434	2.09713
1119	tr|A0QUF4|A0QUF4_MYCS2	tr|A0QUF4|A0QUF4_MYCS2	6	0.416014	0.0360895	0.0307215	0.176346	0.15885	0.416014	0	16439000	27556000	32864000	34808000	23350000	23311000	38897000	30263000	26772000	36698000	-1.44757	-1.43595	-1.03592	-1.05088	-1.84543	-1.19489	-0.924226	-0.802015	-0.831503	-0.98306
1120	tr|A0QUF8|A0QUF8_MYCS2	tr|A0QUF8|A0QUF8_MYCS2	3	-0.13819	0.536526	0.514979	0.527005	0.544072	-0.13819	0	57490000	98456000	57799000	92545000	116090000	67256000	70043000	43197000	78482000	80270000	0.386307	0.438422	-0.221552	0.374661	0.483574	0.304642	-0.0939868	-0.287634	0.700856	0.146585
1121	tr|A0QUF9|A0QUF9_MYCS2	tr|A0QUF9|A0QUF9_MYCS2	2	0.145923	0.57259	0.544435	0.537833	0.55578	0.145923	1	NA	3802000	3117200	5255600	4549100	2975300	5304100	1997900	2803700	5726000	NA	-4.35145	-4.43343	-3.80699	-4.22075	-4.10821	-3.73657	-4.73069	-4.04638	-3.66431
1122	tr|A0QUG2|A0QUG2_MYCS2	tr|A0QUG2|A0QUG2_MYCS2	9	0.391499	0.03442	0.0314579	0.174058	0.160546	0.391499	0	21163000	38885000	44825000	31714000	32528000	30547000	50580000	39859000	31651000	40938000	-1.07756	-0.929028	-0.588219	-1.18659	-1.36402	-0.812296	-0.553508	-0.403886	-0.592978	-0.825253
1123	tr|A0QUG3|A0QUG3_MYCS2	tr|A0QUG3|A0QUG3_MYCS2	3	-0.248447	0.458249	0.414989	0.504384	0.514296	-0.248447	0	16650000	20872000	33776000	23397000	20293000	20369000	11433000	21059000	9843500	24434000	-1.42889	-1.84488	-0.996442	-1.62999	-2.0492	-1.38581	-2.6525	-1.32616	-2.25705	-1.57012
1124	tr|A0QUG4|A0QUG4_MYCS2	tr|A0QUG4|A0QUG4_MYCS2	7	-0.271276	0.0774458	0.085133	0.243967	0.26124	-0.271276	0	17879000	41850000	35431000	38906000	54579000	24839000	28895000	24506000	23361000	28484000	-1.32457	-0.820864	-0.927443	-0.88862	-0.61243	-1.10503	-1.3438	-1.10703	-1.02568	-1.34877
1125	tr|A0QUG6|A0QUG6_MYCS2	tr|A0QUG6|A0QUG6_MYCS2	6	-0.436001	0.266085	0.217216	0.416869	0.391546	-0.436001	0	78311000	98511000	152250000	166680000	65607000	95683000	124760000	53929000	41692000	63305000	0.839047	0.439244	1.17549	1.23242	-0.345176	0.803552	0.720853	0.0331233	-0.200397	-0.196104
1126	tr|A0QUG7|A0QUG7_MYCS2	tr|A0QUG7|A0QUG7_MYCS2	5	-0.550967	0.119936	0.0863877	0.294906	0.263654	-0.550967	0	899630000	1254900000	927440000	1287800000	946190000	618860000	1433900000	842200000	346740000	553690000	4.41509	4.18485	3.78178	4.21313	3.53041	3.44552	4.16742	4.00592	2.81765	2.93393
1127	tr|A0QUH0|A0QUH0_MYCS2	tr|A0QUH0|A0QUH0_MYCS2	6	0.3108	0.00208651	0.0109296	0.0375467	0.0993534	0.3108	0	24503000	38357000	32485000	42387000	47417000	36333000	44920000	34051000	33028000	53483000	-0.862909	-0.949152	-1.05266	-0.763694	-0.816709	-0.566814	-0.721017	-0.63154	-0.532303	-0.439447
1128	tr|A0QUH1|A0QUH1_MYCS2	tr|A0QUH1|A0QUH1_MYCS2	8	-0.0671385	0.235242	0.480621	0.401117	0.53924	-0.0671385	0	91781000	167510000	136350000	170060000	182820000	107990000	161010000	112490000	105220000	156210000	1.07154	1.22067	1.0164	1.26169	1.14307	0.974789	1.08089	1.09586	1.11858	1.10755
1129	tr|A0QUH2|A0QUH2_MYCS2	tr|A0QUH2|A0QUH2_MYCS2	13	-0.232737	0.0799542	0.101955	0.247204	0.283179	-0.232737	0	384640000	791230000	617460000	709160000	655790000	505120000	614410000	358590000	455120000	557180000	3.17047	3.50595	3.19499	3.34338	2.99803	3.15811	2.97118	2.77168	3.20517	2.943
1130	tr|A0QUH3|A0QUH3_MYCS2	tr|A0QUH3|A0QUH3_MYCS2	8	-0.252201	0.128501	0.130485	0.307837	0.317444	-0.252201	0	131470000	206150000	215680000	197420000	154330000	134560000	158520000	111320000	121790000	162500000	1.59795	1.52619	1.67784	1.47917	0.897057	1.2861	1.05889	1.08075	1.32694	1.16453
1131	tr|A0QUH4|A0QUH4_MYCS2	tr|A0QUH4|A0QUH4_MYCS2	7	-0.0627591	0.572922	0.621172	0.537833	0.580265	-0.0627591	0	120900000	190400000	141810000	204520000	216590000	147080000	183960000	119220000	141120000	162650000	1.47518	1.4092	1.07303	1.53068	1.38923	1.412	1.26898	1.17986	1.53683	1.16586
1132	tr|A0QUI8|A0QUI8_MYCS2	tr|A0QUI8|A0QUI8_MYCS2	2	-0.723722	0.489068	0.432032	0.516026	0.521399	-0.723722	0	39224000	2993300	2206800	2358100	1655000	2212200	2174100	1883600	1417900	2726500	-0.173724	-4.70347	-4.93162	-4.97536	-5.68912	-4.52761	-4.99545	-4.81585	-5.01774	-4.73525
1133	tr|A0QUI9|A0QUI9_MYCS2	tr|A0QUI9|A0QUI9_MYCS2	5	-0.164489	0.258192	0.276913	0.414776	0.432321	-0.164489	0	53789000	82519000	69389000	67756000	103550000	70748000	63250000	45757000	50688000	68266000	0.288835	0.178502	0.0420569	-0.0798653	0.317571	0.376277	-0.237981	-0.20441	0.0779747	-0.0872094
1134	tr|A0QUJ1|A0QUJ1_MYCS2	tr|A0QUJ1|A0QUJ1_MYCS2	3	0.0872286	0.68865	0.674172	0.572533	0.599312	0.0872286	0	6440200	11473000	8222500	8138000	9067400	4413600	13397000	7197100	5906100	11239000	-2.82025	-2.72572	-3.03438	-3.16955	-3.21909	-3.55012	-2.42874	-2.87814	-2.98486	-2.69098
1135	tr|A0QUL0|A0QUL0_MYCS2	tr|A0QUL0|A0QUL0_MYCS2	4	-0.296991	0.541328	0.488627	0.528539	0.541133	-0.296991	1	NA	12604000	2763300	12609000	11496000	5552400	5242200	6180700	3252600	7249300	NA	-2.58733	-4.60725	-2.53122	-2.87446	-3.22528	-3.75314	-3.09822	-3.83478	-3.32385
1136	tr|A0QUL2|A0QUL2_MYCS2	tr|A0QUL2|A0QUL2_MYCS2	6	0.285586	0.122319	0.11551	0.298935	0.298631	0.285586	0	61278000	138210000	77370000	88652000	92807000	91172000	130270000	79254000	65955000	140560000	0.479776	0.937658	0.199093	0.312009	0.158507	0.735208	0.781855	0.589633	0.453093	0.955185
1137	tr|A0QUL6|A0QUL6_MYCS2	tr|A0QUL6|A0QUL6_MYCS2	6	0.0198027	0.931808	0.927818	0.625127	0.656658	0.0198027	0	11963000	14411000	10787000	13793000	22769000	12541000	12197000	16529000	9930600	12177000	-1.91315	-2.39012	-2.64282	-2.40038	-1.88202	-2.0722	-2.56119	-1.67628	-2.2445	-2.57529
1138	tr|A0QUM3|A0QUM3_MYCS2	tr|A0QUM3|A0QUM3_MYCS2	8	0.681049	0.191419	0.142545	0.370301	0.331978	0.681049	0	18698000	65659000	24044000	21724000	25669000	51063000	29836000	16314000	47041000	81187000	-1.25896	-0.157919	-1.48667	-1.73815	-1.70792	-0.0851712	-1.29856	-1.6952	-0.0284124	0.16298
1139	tr|A0QUM5|A0QUM5_MYCS2	tr|A0QUM5|A0QUM5_MYCS2	10	-3.05112	0.10539	0.0483982	0.277831	0.203056	-3.05112	3	NA	14932000	10499000	8224900	7041900	NA	1062200	96385	NA	10038000	NA	-2.33784	-2.68185	-3.15407	-3.58621	NA	-6.00647	-9.11279	NA	-2.85409
1140	tr|A0QUM6|A0QUM6_MYCS2	tr|A0QUM6|A0QUM6_MYCS2	6	-4.72773	0.000410943	1.41001e-05	0.0149955	0.00107503	-4.72773	4	15129000	33413000	23196000	17443000	19532000	584070	NA	NA	NA	NA	-1.56922	-1.15227	-1.53846	-2.05811	-2.10471	-6.41228	NA	NA	NA	NA
1141	tr|A0QUM7|A0QUM7_MYCS2	tr|A0QUM7|A0QUM7_MYCS2	21	0.448345	0.251827	0.203618	0.410335	0.388136	0.448345	0	19248000	18928000	18454000	23752000	25577000	21395000	26016000	16533000	50985000	21493000	-1.2165	-1.98879	-1.86833	-1.60803	-1.71314	-1.31627	-1.49194	-1.67593	0.0862987	-1.75523
1142	tr|A0QUN5|A0QUN5_MYCS2	tr|A0QUN5|A0QUN5_MYCS2	6	-0.964795	0.0860167	0.0504228	0.257485	0.205801	-0.964795	1	1393600	5455300	5634300	5012400	11461000	2079300	3533400	NA	1904800	1387400	-5.06239	-3.81998	-3.57961	-3.87606	-2.87889	-4.61529	-4.30995	NA	-4.59714	-5.71033
1143	tr|A0QUP4|A0QUP4_MYCS2	tr|A0QUP4|A0QUP4_MYCS2	24	-0.0388096	0.525202	0.689961	0.524625	0.605906	-0.0388096	0	351370000	523650000	550480000	627600000	652400000	488970000	601010000	432750000	372840000	544880000	3.03795	2.89838	3.02937	3.16526	2.9905	3.11213	2.94006	3.04341	2.92105	2.91078
1144	tr|A0QUV4|A0QUV4_MYCS2	tr|A0QUV4|A0QUV4_MYCS2	7	-0.0644795	0.860721	0.846175	0.608402	0.639165	-0.0644795	0	42266000	92237000	24792000	38047000	37330000	29239000	47729000	40418000	23422000	46010000	-0.0643111	0.342379	-1.44248	-0.921168	-1.16405	-0.87423	-0.6354	-0.383755	-1.02197	-0.656674
1145	tr|A0QUV6|A0QUV6_MYCS2	tr|A0QUV6|A0QUV6_MYCS2	26	0.109925	0.315807	0.382411	0.436203	0.501225	0.109925	0	8643600000	11922000000	12338000000	10989000000	11741000000	10594000000	14731000000	9984000000	10755000000	14104000000	7.72936	7.49871	7.51474	7.33867	7.18765	7.46494	7.45562	7.58029	7.7111	7.60681
1146	tr|A0QUV7|A0QUV7_MYCS2	tr|A0QUV7|A0QUV7_MYCS2	18	0.0768586	0.395729	0.498547	0.478086	0.541133	0.0768586	0	4780000000	9562200000	9128400000	7831900000	8914100000	7210900000	10833000000	7546900000	6595400000	9264500000	6.86164	7.17405	7.08015	6.84492	6.78763	6.92052	7.02178	7.17576	7.01439	7.00024
1147	tr|A0QUV8|A0QUV8_MYCS2	tr|A0QUV8|A0QUV8_MYCS2	11	0.276388	0.322236	0.284084	0.437032	0.434309	0.276388	0	25152000	46500000	23469000	49250000	25460000	26175000	37442000	38366000	26536000	48432000	-0.824616	-0.665778	-1.52158	-0.54492	-1.7198	-1.03089	-0.978038	-0.459071	-0.844119	-0.582629
1148	tr|A0QUW2|A0QUW2_MYCS2	tr|A0QUW2|A0QUW2_MYCS2	3	-0.471393	0.139206	0.105543	0.319913	0.2857	-0.471393	0	6086500	19385000	16117000	19215000	19999000	8356000	10519000	5448200	7364800	19484000	-2.90299	-1.95367	-2.06364	-1.91706	-2.0704	-2.64681	-2.77011	-3.28056	-2.67038	-1.89686
1149	tr|A0QUW4|A0QUW4_MYCS2	tr|A0QUW4|A0QUW4_MYCS2	5	-0.0922183	0.771467	0.750524	0.595607	0.626781	-0.0922183	0	24652000	60870000	67896000	52839000	74999000	54974000	63770000	19719000	48682000	49225000	-0.854029	-0.269397	0.0106829	-0.442375	-0.150882	0.0192714	-0.226424	-1.42119	0.0204427	-0.559188
1150	tr|A0QUW5|A0QUW5_MYCS2	tr|A0QUW5|A0QUW5_MYCS2	8	0.167736	0.0800909	0.151987	0.247204	0.339797	0.167736	0	80314000	123230000	113990000	115290000	111940000	111010000	133800000	97339000	84230000	130280000	0.876042	0.768792	0.758041	0.695029	0.43071	1.01382	0.819594	0.886748	0.801562	0.845568
1151	tr|A0QUW6|A0QUW6_MYCS2	tr|A0QUW6|A0QUW6_MYCS2	2	-8.47667e-05	0.999617	0.999613	0.641961	0.674979	-8.47667e-05	0	4441200	9595600	6514400	11560000	10468000	6217800	6565700	6392400	6903500	8584600	-3.36462	-2.98874	-3.37026	-2.65784	-3.01049	-3.0651	-3.43538	-3.04953	-2.76254	-3.07984
1152	tr|A0QUW8|A0QUW8_MYCS2	tr|A0QUW8|A0QUW8_MYCS2	4	0.15578	0.755928	0.727444	0.591997	0.617781	0.15578	0	23016000	42419000	92131000	45186000	115750000	87810000	45431000	37613000	23906000	125070000	-0.954615	-0.800986	0.450954	-0.670471	0.479315	0.682035	-0.70505	-0.487724	-0.992826	0.786662
1153	tr|A0QUX0|A0QUX0_MYCS2	tr|A0QUX0|A0QUX0_MYCS2	16	0.046194	0.639873	0.697182	0.558314	0.608331	0.046194	0	540680000	1004100000	1001300000	974190000	895280000	784020000	1030900000	823610000	664470000	945080000	3.66927	3.85666	3.8923	3.80627	3.4501	3.78029	3.70167	3.97365	3.74434	3.70562
1154	tr|A0QUX3|A0QUX3_MYCS2	tr|A0QUX3|A0QUX3_MYCS2	6	0.103543	0.433372	0.464442	0.496003	0.536503	0.103543	0	33519000	36947000	39693000	36188000	49610000	29306000	48803000	35609000	27711000	48684000	-0.403958	-1.00428	-0.763603	-0.994198	-0.751052	-0.870991	-0.60399	-0.566869	-0.782387	-0.575138
1155	tr|A0QUX6|A0QUX6_MYCS2	tr|A0QUX6|A0QUX6_MYCS2	21	0.562449	0.0155113	0.01062	0.122908	0.0980817	0.562449	0	900420000	948630000	1204600000	1014800000	1165800000	1518000000	1435200000	1286400000	1042900000	2271100000	4.41638	3.77301	4.15893	3.86581	3.83352	4.71534	4.1687	4.61822	4.38658	4.97104
1156	tr|A0QUX9|A0QUX9_MYCS2	tr|A0QUX9|A0QUX9_MYCS2	7	0.479763	0.0232822	0.0181427	0.147663	0.124193	0.479763	0	56607000	133810000	140300000	90859000	145690000	136980000	138830000	113720000	129900000	161760000	0.363634	0.890035	1.05759	0.347857	0.813392	1.31132	0.871685	1.11158	1.41879	1.15794
1157	tr|A0QUY1|A0QUY1_MYCS2	tr|A0QUY1|A0QUY1_MYCS2	4	0.0225154	0.889967	0.890944	0.614437	0.646805	0.0225154	0	6581000	9178800	8020400	7999300	10962000	7029400	6156800	7797800	6935900	9055400	-2.78857	-3.05411	-3.07028	-3.19461	-2.94353	-2.89147	-3.52615	-2.76226	-2.75586	-3.00278
1158	tr|A0QUY2|A0QUY2_MYCS2	tr|A0QUY2|A0QUY2_MYCS2	33	-0.187556	0.0478677	0.107597	0.199648	0.288771	-0.187556	0	3720800000	4769700000	5415700000	5365600000	6405200000	4286000000	5107100000	3837500000	3280700000	5598500000	6.4947	6.15025	6.32709	6.29357	6.30764	6.18427	5.96037	6.19813	6.01945	6.27325
1159	tr|A0QUY3|A0QUY3_MYCS2	tr|A0QUY3|A0QUY3_MYCS2	12	0.0566801	0.613703	0.657	0.546621	0.592773	0.0566801	0	1401300000	1593900000	2056500000	2076100000	2284900000	1688800000	2157200000	1482700000	1636900000	2436400000	5.06426	4.53684	4.93041	4.90933	4.81073	4.86624	4.7439	4.82351	5.02887	5.07245
1160	tr|A0QUY6|A0QUY6_MYCS2	tr|A0QUY6|A0QUY6_MYCS2	7	0.0599947	0.717928	0.71903	0.582836	0.615636	0.0599947	0	298030000	539450000	432510000	464070000	422170000	350930000	678610000	425660000	289040000	402040000	2.79678	2.94213	2.68148	2.72519	2.35843	2.64268	3.11146	3.01953	2.55832	2.47199
1161	tr|A0QUY9|A0QUY9_MYCS2	tr|A0QUY9|A0QUY9_MYCS2	15	-0.160654	0.247042	0.272389	0.408709	0.427362	-0.160654	0	395550000	518160000	608450000	658140000	494690000	420850000	567050000	398060000	358990000	484240000	3.21144	2.88286	3.17379	3.23453	2.58864	2.89981	2.85796	2.92262	2.86711	2.74049
1162	tr|A0QUZ0|A0QUZ0_MYCS2	tr|A0QUZ0|A0QUZ0_MYCS2	12	-0.0618113	0.692133	0.697783	0.573717	0.608331	-0.0618113	0	665630000	785920000	776010000	829360000	800830000	760610000	787680000	488720000	624830000	884570000	3.97382	3.49604	3.52465	3.57163	3.28819	3.73739	3.32184	3.21922	3.6567	3.61011
1163	tr|A0QUZ2|A0QUZ2_MYCS2	tr|A0QUZ2|A0QUZ2_MYCS2	4	0.126553	0.236466	0.307772	0.401117	0.452113	0.126553	0	36521000	50948000	47762000	57437000	55201000	36611000	58756000	40398000	41764000	67206000	-0.278314	-0.53131	-0.496678	-0.320735	-0.595973	-0.556027	-0.342012	-0.38447	-0.197939	-0.109796
1164	tr|A0QUZ3|A0QUZ3_MYCS2	tr|A0QUZ3|A0QUZ3_MYCS2	23	-0.0830799	0.36599	0.467827	0.466477	0.53671	-0.0830799	0	313860000	545680000	546030000	559620000	519960000	422640000	557140000	386160000	296480000	533690000	2.87259	2.95904	3.01766	2.99813	2.66099	2.90582	2.83307	2.87875	2.59453	2.88083
1165	tr|A0QUZ5|A0QUZ5_MYCS2	tr|A0QUZ5|A0QUZ5_MYCS2	9	0.365489	0.00441031	0.00921657	0.0608573	0.0906011	0.365489	0	58976000	79696000	74096000	85307000	113560000	90694000	133810000	83873000	68684000	102030000	0.423688	0.127265	0.136727	0.255937	0.451575	0.727768	0.8197	0.671516	0.510859	0.492794
1166	tr|A0QUZ6|A0QUZ6_MYCS2	tr|A0QUZ6|A0QUZ6_MYCS2	7	-0.0725971	0.726837	0.715974	0.586613	0.615127	-0.0725971	0	151040000	226980000	307940000	265110000	227480000	210220000	186300000	219000000	129440000	287920000	1.80122	1.66788	2.19149	1.90896	1.46047	1.91748	1.28682	2.05888	1.41374	1.99011
1167	tr|A0QUZ9|A0QUZ9_MYCS2	tr|A0QUZ9|A0QUZ9_MYCS2	4	-0.139739	0.533924	0.512001	0.526424	0.543435	-0.139739	0	120090000	191790000	126040000	176470000	181990000	129250000	122330000	157320000	127950000	113100000	1.46533	1.41991	0.902986	1.31563	1.13647	1.22912	0.693089	1.58072	1.39724	0.641463
1168	tr|A0QV00|A0QV00_MYCS2	tr|A0QV00|A0QV00_MYCS2	3	0.499109	0.0271613	0.0200693	0.157114	0.128841	0.499109	0	10481000	10950000	8309600	16029000	16023000	11907000	16819000	13841000	12129000	20087000	-2.10688	-2.79439	-3.01918	-2.18135	-2.39229	-2.14562	-2.10765	-1.93283	-1.95958	-1.85287
1169	tr|A0QV04|A0QV04_MYCS2	tr|A0QV04|A0QV04_MYCS2	5	-0.0381618	0.825627	0.824669	0.604421	0.635529	-0.0381618	0	19756000	34281000	33417000	32500000	43192000	16996000	29903000	27251000	23522000	44904000	-1.17834	-1.11452	-1.01186	-1.1509	-0.952237	-1.64202	-1.29539	-0.953557	-1.0159	-0.691792
1170	tr|A0QV05|A0QV05_MYCS2	tr|A0QV05|A0QV05_MYCS2	13	-0.0672534	0.691954	0.691665	0.573717	0.606336	-0.0672534	0	39222000	57195000	56644000	96659000	100210000	50917000	63320000	48092000	48091000	74623000	-0.173799	-0.361062	-0.250668	0.438069	0.269958	-0.0892234	-0.23642	-0.132465	0.00304012	0.041299
1171	tr|A0QV07|A0QV07_MYCS2	tr|A0QV07|A0QV07_MYCS2	3	-0.0054041	0.982548	0.981367	0.638592	0.670965	-0.0054041	0	7151300	13379000	13561000	17665000	28113000	16801000	14913000	9865700	9174600	13690000	-2.66683	-2.49949	-2.31271	-2.03967	-1.57585	-1.65835	-2.27742	-2.42224	-2.35732	-2.40625
1172	tr|A0QV12|A0QV12_MYCS2	tr|A0QV12|A0QV12_MYCS2	8	-0.169375	0.239074	0.25915	0.401726	0.422946	-0.169375	0	299310000	531750000	399970000	352410000	527970000	281570000	465670000	285460000	336530000	363090000	2.80306	2.92097	2.56866	2.32393	2.68319	2.33104	2.57993	2.44199	2.77506	2.32491
1173	tr|A0QV14|A0QV14_MYCS2	tr|A0QV14|A0QV14_MYCS2	40	-0.0896473	0.432151	0.486758	0.496003	0.541133	-0.0896473	0	1387100000	2454000000	2354200000	2512300000	3057000000	2275500000	2080600000	1722200000	1882000000	2433400000	5.04934	5.17204	5.12542	5.18735	5.23348	5.28823	4.69287	5.03996	5.22767	5.07067
1174	tr|A0QV15|A0QV15_MYCS2	tr|A0QV15|A0QV15_MYCS2	3	0.674961	0.0550021	0.0345126	0.211599	0.167203	0.674961	0	3430400	13435000	8014200	5115100	12869000	9405200	9920500	9578600	11346000	11658000	-3.74291	-2.49334	-3.07139	-3.8465	-2.71062	-2.47942	-2.85279	-2.46493	-2.05466	-2.63815
1175	tr|A0QV17|A0QV17_MYCS2	tr|A0QV17|A0QV17_MYCS2	15	1.61169	0.0663779	0.0374291	0.230198	0.175305	1.61169	0	1133900	14057000	24705000	2907300	5745200	20328000	20416000	17956000	7028100	15621000	-5.36448	-2.42673	-1.44755	-4.67013	-3.88176	-1.38866	-1.83408	-1.55658	-2.73705	-2.2158
1176	tr|A0QV18|A0QV18_MYCS2	tr|A0QV18|A0QV18_MYCS2	10	1.33937	0.033319	0.0164289	0.171856	0.120774	1.33937	0	22850000	90062000	75881000	46305000	18451000	81504000	121050000	47971000	80898000	208600000	-0.965218	0.307254	0.171063	-0.634809	-2.18739	0.576569	0.678242	-0.136106	0.744055	1.52498
1177	tr|A0QV19|A0QV19_MYCS2	tr|A0QV19|A0QV19_MYCS2	2	1.47912	0.0201201	0.00878831	0.135945	0.0888311	1.47912	0	2002200	10659000	11720000	7521400	2903300	15531000	9631600	13298000	14095000	15253000	-4.53161	-2.83404	-2.52316	-3.28442	-4.87291	-1.76958	-2.89451	-1.99068	-1.74555	-2.25021
1178	tr|A0QV22|A0QV22_MYCS2	tr|A0QV22|A0QV22_MYCS2	2	0.403256	0.0145489	0.0177582	0.117567	0.123688	0.403256	1	7083600	NA	14870000	11773000	12182000	10766000	17214000	11949000	10784000	15783000	-2.68076	NA	-2.1798	-2.63123	-2.79029	-2.28818	-2.07488	-2.14531	-2.12704	-2.20091
1179	tr|A0QV23|A0QV23_MYCS2	tr|A0QV23|A0QV23_MYCS2	6	1.34254	0.146213	0.0993023	0.326616	0.28124	1.34254	0	22010000	38576000	254180000	47204000	37603000	35786000	283310000	40062000	185660000	307490000	-1.02008	-0.940772	1.91475	-0.606777	-1.15347	-0.588283	1.8785	-0.396543	1.92765	2.08502
1180	tr|A0QV25|A0QV25_MYCS2	tr|A0QV25|A0QV25_MYCS2	10	-0.250909	0.0929122	0.103933	0.268572	0.283179	-0.250909	0	39122000	48110000	48790000	55888000	72794000	27948000	44649000	40186000	35938000	47960000	-0.177538	-0.615675	-0.465962	-0.360591	-0.194217	-0.938138	-0.729558	-0.392076	-0.411995	-0.596764
1181	tr|A0QV26|A0QV26_MYCS2	tr|A0QV26|A0QV26_MYCS2	10	-0.0433693	0.762952	0.772472	0.593562	0.628166	-0.0433693	0	92752000	138450000	185260000	194270000	218430000	108260000	205860000	139580000	114010000	153190000	1.08695	0.940212	1.45854	1.45572	1.40151	0.978323	1.42774	1.40777	1.23289	1.07937
1182	tr|A0QV28|A0QV28_MYCS2	tr|A0QV28|A0QV28_MYCS2	9	0.114356	0.0939151	0.257693	0.268572	0.421381	0.114356	0	255550000	410640000	413260000	430030000	441270000	334310000	471790000	351640000	297640000	511880000	2.57153	2.54054	2.61581	2.61413	2.42269	2.57402	2.59836	2.74339	2.6001	2.82061
1183	tr|A0QV32|A0QV32_MYCS2	tr|A0QV32|A0QV32_MYCS2	21	-0.0432021	0.742867	0.759608	0.591384	0.628032	-0.0432021	0	524090000	623920000	744730000	805620000	869670000	599520000	713830000	642530000	438950000	887310000	3.62362	3.15626	3.46531	3.52929	3.40795	3.40059	3.18288	3.61475	3.15362	3.61458
1184	tr|A0QV33|A0QV33_MYCS2	tr|A0QV33|A0QV33_MYCS2	4	0.595495	0.0474196	0.0309515	0.198919	0.159066	0.595495	0	3030700	2995500	2822100	5291300	4934100	4048200	8772600	4835000	2844700	4702900	-3.92437	-4.70239	-4.57688	-3.79712	-4.10277	-3.67242	-3.02637	-3.45316	-4.0257	-3.94841
1185	tr|A0QV35|A0QV35_MYCS2	tr|A0QV35|A0QV35_MYCS2	3	-0.373764	0.288945	0.242274	0.424374	0.408819	-0.373764	0	8049800	10419000	5552400	13692000	21734000	5164700	10198000	9600500	5289500	6660600	-2.49346	-2.86756	-3.60073	-2.41109	-1.94958	-3.32772	-2.81385	-2.46163	-3.14196	-3.44609
1186	tr|A0QV36|A0QV36_MYCS2	tr|A0QV36|A0QV36_MYCS2	4	0.0501664	0.801008	0.79442	0.60053	0.631677	0.0501664	0	139500000	170280000	189780000	136330000	164950000	145470000	189250000	161370000	131670000	130310000	1.6848	1.24481	1.49331	0.939402	0.9937	1.39642	1.309	1.61746	1.43808	0.8459
1187	tr|A0QV38|A0QV38_MYCS2	tr|A0QV38|A0QV38_MYCS2	7	0.0319313	0.842858	0.844634	0.605331	0.639165	0.0319313	0	417300000	582990000	429420000	469630000	762150000	506540000	665260000	462720000	309160000	619480000	3.28985	3.05639	2.67114	2.74255	3.2163	3.16209	3.08342	3.1402	2.6542	3.09598
1188	tr|A0QV40|A0QV40_MYCS2	tr|A0QV40|A0QV40_MYCS2	4	0.151015	0.22017	0.264014	0.389926	0.426005	0.151015	0	29506000	66799000	62591000	52573000	66295000	50109000	69337000	51042000	42765000	54061000	-0.59075	-0.132582	-0.106665	-0.449733	-0.330026	-0.111861	-0.108286	-0.0464085	-0.164192	-0.423933
1189	tr|A0QV43|A0QV43_MYCS2	tr|A0QV43|A0QV43_MYCS2	5	0.107066	0.674898	0.653006	0.56775	0.591281	0.107066	0	14330000	19428000	15982000	13171000	14330000	9622300	28241000	11693000	10357000	18429000	-1.64869	-1.95041	-2.07578	-2.46765	-2.55446	-2.44712	-1.37611	-2.17661	-2.1846	-1.97721
1190	tr|A0QV45|A0QV45_MYCS2	tr|A0QV45|A0QV45_MYCS2	8	0.130851	0.0572339	0.196939	0.216558	0.382824	0.130851	0	43975000	78990000	63569000	79390000	80584000	59770000	88851000	57026000	56760000	75076000	-0.00624836	0.114167	-0.0843012	0.151142	-0.0465764	0.137644	0.241743	0.11384	0.239177	0.0500341
1191	tr|A0QV46|A0QV46_MYCS2	tr|A0QV46|A0QV46_MYCS2	5	0.0270918	0.843133	0.851735	0.605331	0.639165	0.0270918	0	18546000	23028000	21627000	18687000	24709000	15143000	24759000	19910000	14688000	21800000	-1.27092	-1.70018	-1.63948	-1.95768	-1.76328	-1.80539	-1.56184	-1.40726	-1.68683	-1.73476
1192	tr|A0QV48|A0QV48_MYCS2	tr|A0QV48|A0QV48_MYCS2	3	0.528571	0.289784	0.235347	0.424374	0.403575	0.528571	0	1860000	7247100	5670300	8374700	3929500	2113000	12971000	5587600	4444100	10213000	-4.63952	-3.40193	-3.57043	-3.12776	-4.43338	-4.59254	-2.47435	-3.24404	-3.39008	-2.82915
1193	tr|A0QV51|A0QV51_MYCS2	tr|A0QV51|A0QV51_MYCS2	16	0.210638	0.0789779	0.113534	0.247204	0.296697	0.210638	0	354570000	600000000	474320000	512490000	491280000	485120000	610480000	499780000	403050000	629660000	3.05123	3.09872	2.81458	2.86987	2.5786	3.10094	2.96212	3.25157	3.03205	3.1195
1194	tr|A0QV52|A0QV52_MYCS2	tr|A0QV52|A0QV52_MYCS2	15	0.0231255	0.754947	0.824041	0.591997	0.635517	0.0231255	0	318780000	579040000	519490000	663920000	746540000	466600000	664320000	474840000	416980000	600630000	2.89537	3.04638	2.94579	3.24728	3.18625	3.04585	3.08142	3.17758	3.08047	3.05138
1195	tr|A0QV53|A0QV53_MYCS2	tr|A0QV53|A0QV53_MYCS2	6	-0.0735122	0.774403	0.758539	0.596353	0.628032	-0.0735122	0	273760000	273620000	398670000	195450000	475570000	286460000	407400000	218780000	185660000	305560000	2.67235	1.94295	2.56397	1.46455	2.5314	2.35541	2.39124	2.05743	1.92765	2.07594
1196	tr|A0QV58|A0QV58_MYCS2	tr|A0QV58|A0QV58_MYCS2	4	0.0214896	0.943602	0.938496	0.627744	0.659692	0.0214896	0	3544500	4371200	7144500	11012000	6253400	3733100	7674400	5435900	5135400	4576100	-3.69498	-4.1461	-3.23708	-2.72864	-3.75867	-3.7871	-3.21514	-3.28383	-3.18408	-3.98786
1197	tr|A0QV60|A0QV60_MYCS2	tr|A0QV60|A0QV60_MYCS2	12	-0.00724314	0.926613	0.945798	0.625127	0.662439	-0.00724314	0	42362000	64613000	71332000	62229000	88489000	55446000	71446000	45148000	46398000	72265000	-0.0609878	-0.181558	0.0818914	-0.203915	0.0893183	0.0313704	-0.065993	-0.223778	-0.0480218	-0.00504422
1198	tr|A0QV69|A0QV69_MYCS2	tr|A0QV69|A0QV69_MYCS2	3	0.130263	0.670345	0.64224	0.564736	0.586552	0.130263	0	2565400	5269500	3989800	1915900	4748700	3727400	4544700	2026000	2295600	4186100	-4.16853	-3.87099	-4.07743	-5.2781	-4.15839	-3.78927	-3.95467	-4.7105	-4.33126	-4.11643
1199	tr|A0QV70|A0QV70_MYCS2	tr|A0QV70|A0QV70_MYCS2	11	-0.000747717	0.994124	0.99505	0.640994	0.674051	-0.000747717	0	136820000	232640000	182820000	219520000	219150000	171180000	220360000	187870000	128230000	197790000	1.65638	1.70413	1.43942	1.63386	1.40629	1.62674	1.52382	1.83725	1.40036	1.44818
1200	tr|A0QV71|A0QV71_MYCS2	tr|A0QV71|A0QV71_MYCS2	3	0.565685	0.099823	0.0681929	0.272618	0.234976	0.565685	1	7551900	9029400	8373700	8692800	4969600	7361800	13488000	NA	8903600	10690000	-2.58699	-3.07827	-3.0081	-3.07341	-4.09236	-2.82608	-2.41918	NA	-2.40004	-2.76326
1201	tr|A0QV73|A0QV73_MYCS2	tr|A0QV73|A0QV73_MYCS2	16	1.20524	0.251011	0.165035	0.410335	0.354112	1.20524	3	3395300	NA	NA	1857100	NA	3388400	6157500	10647000	1680300	16469000	-3.75797	NA	NA	-5.32355	NA	-3.92421	-3.52599	-2.31207	-4.77582	-2.1395
1202	tr|A0QV74|A0QV74_MYCS2	tr|A0QV74|A0QV74_MYCS2	2	-0.111783	0.606043	0.588667	0.546598	0.571222	-0.111783	0	5080400	7851400	6729300	4831100	8241900	5608300	5670900	5918300	3926200	4411600	-3.16766	-3.28404	-3.32344	-3.92977	-3.35771	-3.2111	-3.64219	-3.16093	-3.56661	-4.0407
1203	tr|A0QV77|A0QV77_MYCS2	tr|A0QV77|A0QV77_MYCS2	2	1.12195	0.000453421	0.000141137	0.0155136	0.00547145	1.12195	0	5681800	17993000	12576000	14357000	10909000	19814000	22129000	20102000	18929000	29314000	-3.00377	-2.06336	-2.42148	-2.34195	-2.95057	-1.42491	-1.72036	-1.39339	-1.32542	-1.30731
1204	tr|A0QV88|A0QV88_MYCS2	tr|A0QV88|A0QV88_MYCS2	7	0.305906	0.294183	0.254349	0.42614	0.418278	0.305906	0	18866000	18624000	10411000	28628000	26938000	21386000	24267000	20983000	14984000	25654000	-1.24586	-2.01262	-2.69399	-1.33583	-1.63785	-1.31686	-1.59018	-1.33138	-1.6584	-1.4998
1205	tr|A0QV89|A0QV89_MYCS2	tr|A0QV89|A0QV89_MYCS2	6	0.0100521	0.906742	0.927657	0.618902	0.656658	0.0100521	0	35180000	49446000	46703000	48817000	54284000	36552000	48385000	43791000	34107000	46658000	-0.333112	-0.575357	-0.52902	-0.557794	-0.6203	-0.55831	-0.616132	-0.267892	-0.4865	-0.636488
1206	tr|A0QV90|A0QV90_MYCS2	tr|A0QV90|A0QV90_MYCS2	4	-0.0882503	0.704459	0.687796	0.576798	0.60572	-0.0882503	0	16661000	31275000	17544000	38894000	36452000	22968000	29127000	22265000	11876000	28183000	-1.42792	-1.2496	-1.94127	-0.88907	-1.19862	-1.21586	-1.33251	-1.24566	-1.98961	-1.3641
1207	tr|A0QV98|A0QV98_MYCS2	tr|A0QV98|A0QV98_MYCS2	7	0.496857	0.0864875	0.0628082	0.257554	0.229862	0.496857	0	14761000	28015000	52344000	49674000	41191000	34670000	47580000	42250000	39945000	47961000	-1.60529	-1.41164	-0.364544	-0.532423	-1.02112	-0.633119	-0.639813	-0.319676	-0.261385	-0.596734
1208	tr|A0QVA0|A0QVA0_MYCS2	tr|A0QVA0|A0QVA0_MYCS2	3	0.534108	0.21455	0.166574	0.386016	0.356511	0.534108	0	1915300	3142900	1942000	3363500	2966800	6687600	3870700	2057900	1234400	4774900	-4.5966	-4.63168	-5.116	-4.45764	-4.84149	-2.96201	-4.18126	-4.68792	-5.2152	-3.92648
1209	tr|A0QVB1|A0QVB1_MYCS2	tr|A0QVB1|A0QVB1_MYCS2	8	-0.154643	0.485576	0.463113	0.513716	0.536391	-0.154643	0	507850000	438210000	377490000	468960000	509580000	349270000	452320000	284690000	361550000	507330000	3.57751	2.63618	2.48522	2.74047	2.63171	2.63597	2.53888	2.43808	2.87724	2.80772
1210	tr|A0QVB2|A0QVB2_MYCS2	tr|A0QVB2|A0QVB2_MYCS2	2	-0.0531894	0.750997	0.751459	0.591994	0.626781	-0.0531894	0	14719000	18715000	12142000	15623000	23093000	12768000	15508000	13437000	12399000	15146000	-1.60946	-2.00545	-2.47214	-2.21875	-1.8615	-2.04682	-2.2222	-1.97565	-1.92821	-2.26037
1211	tr|A0QVB5|A0QVB5_MYCS2	tr|A0QVB5|A0QVB5_MYCS2	2	0.330846	0.0609157	0.0588775	0.222602	0.220434	0.330846	0	2481400	3884800	3645200	3278700	3031300	3004900	5314100	2557600	2676800	4288700	-4.21729	-4.31974	-4.20772	-4.49487	-4.81026	-4.0942	-3.73391	-4.37369	-4.11237	-4.08148
1212	tr|A0QVB6|A0QVB6_MYCS2	tr|A0QVB6|A0QVB6_MYCS2	10	0.104362	0.430417	0.461358	0.495808	0.536391	0.104362	0	100640000	183970000	198300000	232830000	181630000	164160000	184490000	159990000	147420000	198350000	1.20651	1.35864	1.55666	1.71968	1.13359	1.56748	1.27304	1.60504	1.59906	1.45226
1213	tr|A0QVC0|A0QVC0_MYCS2	tr|A0QVC0|A0QVC0_MYCS2	5	0.483834	0.0858149	0.0629705	0.257485	0.229958	0.483834	0	7794700	16632000	19693000	10196000	9854100	11327000	21720000	12765000	11479000	18605000	-2.54064	-2.17913	-1.7746	-2.84088	-3.09826	-2.21629	-1.74669	-2.04981	-2.03805	-1.96349
1214	tr|A0QVC7|A0QVC7_MYCS2	tr|A0QVC7|A0QVC7_MYCS2	15	-0.0921542	0.480936	0.511953	0.511874	0.543435	-0.0921542	0	376210000	728210000	530160000	626770000	534860000	422900000	556990000	458150000	410930000	570310000	3.13801	3.38378	2.97512	3.16333	2.70202	2.90669	2.83269	3.12585	3.05964	2.97661
1215	tr|A0QVC8|A0QVC8_MYCS2	tr|A0QVC8|A0QVC8_MYCS2	10	0.068369	0.353448	0.510094	0.460596	0.543	0.068369	0	124640000	192590000	214350000	190470000	253960000	164330000	229100000	145460000	149790000	246690000	1.51981	1.42604	1.66892	1.42693	1.62038	1.56895	1.57872	1.46742	1.62178	1.76705
1216	tr|A0QVD5|A0QVD5_MYCS2	tr|A0QVD5|A0QVD5_MYCS2	4	0.555124	0.0140092	0.00980215	0.114669	0.0936355	0.555124	0	6238500	9927300	10560000	14208000	9227600	13643000	17514000	10464000	8016000	14097000	-2.86686	-2.93872	-2.67349	-2.35716	-3.19365	-1.95301	-2.05049	-2.33714	-2.54966	-2.36397
1217	tr|A0QVD8|A0QVD8_MYCS2	tr|A0QVD8|A0QVD8_MYCS2	3	0.53232	0.0624572	0.0435071	0.22369	0.192067	0.53232	0	2666200	3231800	3311600	6084500	3220300	4369300	4415100	5532100	3124900	4560000	-4.11207	-4.59062	-4.34617	-3.59349	-4.72242	-3.5644	-3.99551	-3.25847	-3.89185	-3.99295
1218	tr|A0QVE5|A0QVE5_MYCS2	tr|A0QVE5|A0QVE5_MYCS2	2	0.738702	0.0510179	0.0308163	0.204592	0.158854	0.738702	0	1953800	4052000	3176000	8374300	4462800	4850500	7973200	7160800	2752700	6978700	-4.56745	-4.25771	-4.40647	-3.12783	-4.24857	-3.41654	-3.16123	-2.88545	-4.07254	-3.37876
1219	tr|A0QVF2|A0QVF2_MYCS2	tr|A0QVF2|A0QVF2_MYCS2	5	0.54962	0.00827	0.00621168	0.0867956	0.0700181	0.54962	0	64035000	94544000	155050000	114280000	124470000	112830000	201090000	129110000	123220000	152170000	0.544241	0.378743	1.20178	0.682201	0.584791	1.03684	1.39465	1.29506	1.34357	1.06973
1220	tr|A0QVH0|A0QVH0_MYCS2	tr|A0QVH0|A0QVH0_MYCS2	3	0.0951008	0.616168	0.607486	0.546827	0.577369	0.0951008	0	17834000	34929000	31819000	37372000	28622000	30917000	24730000	22849000	27975000	31941000	-1.32826	-1.08696	-1.08253	-0.947264	-1.54979	-0.795258	-1.5635	-1.20823	-0.768878	-1.18344
1221	tr|A0QVH9|A0QVH9_MYCS2	tr|A0QVH9|A0QVH9_MYCS2	9	-0.138466	0.548421	0.5254	0.529714	0.547012	-0.138466	0	54288000	138550000	104760000	137670000	90838000	83726000	107920000	91507000	63921000	69174000	0.302361	0.941275	0.636246	0.953661	0.127365	0.614634	0.516182	0.797438	0.408463	-0.0681385
1222	tr|A0QVI1|A0QVI1_MYCS2	tr|A0QVI1|A0QVI1_MYCS2	2	0.13471	0.589488	0.564187	0.540758	0.565124	0.13471	1	1006000	2173400	NA	2122000	1746500	1191300	2740800	981050	1458800	1797500	-5.53979	-5.17462	NA	-5.12915	-5.61097	-5.40355	-4.66849	-5.75879	-4.97722	-5.33657
1223	tr|A0QVI4|A0QVI4_MYCS2	tr|A0QVI4|A0QVI4_MYCS2	3	0.221251	0.465164	0.425806	0.506884	0.517346	0.221251	0	4427900	5771500	7505500	3278700	8846600	4095100	7704600	3672800	5504900	8382900	-3.36902	-3.73705	-3.16598	-4.49487	-3.25489	-3.65612	-3.2096	-3.85058	-3.08509	-3.11415
1224	tr|A0QVI6|A0QVI6_MYCS2	tr|A0QVI6|A0QVI6_MYCS2	4	-0.118842	0.535083	0.524276	0.527005	0.546178	-0.118842	0	35614000	66762000	55038000	103710000	93191000	44434000	77279000	55369000	44812000	56269000	-0.315152	-0.133397	-0.292155	0.540714	0.164503	-0.281963	0.0447828	0.0712149	-0.0975759	-0.366156
1225	tr|A0QVJ0|A0QVJ0_MYCS2	tr|A0QVJ0|A0QVJ0_MYCS2	3	-0.960214	0.291369	0.18636	0.424793	0.374456	-0.960214	4	NA	6378300	10114000	6272600	2242900	1896900	NA	1990000	NA	NA	NA	-3.5899	-2.73574	-3.54911	-5.24769	-4.74523	NA	-4.73642	NA	NA
1226	tr|A0QVJ2|A0QVJ2_MYCS2	tr|A0QVJ2|A0QVJ2_MYCS2	21	-0.0249443	0.846747	0.85789	0.605713	0.640455	-0.0249443	0	32883000	39447000	44361000	44721000	52868000	34100000	51671000	35897000	22699000	47513000	-0.432019	-0.907906	-0.603228	-0.685551	-0.658684	-0.65658	-0.523386	-0.555224	-1.06664	-0.610279
1227	tr|A0QVJ3|A0QVJ3_MYCS2	tr|A0QVJ3|A0QVJ3_MYCS2	20	0.262458	0.0485488	0.0655852	0.201099	0.232214	0.262458	0	140590000	233900000	310450000	221130000	296080000	229600000	362850000	201820000	218000000	298920000	1.6962	1.71208	2.2032	1.64452	1.84322	2.04228	2.22778	1.94079	2.15644	2.04423
1228	tr|A0QVJ4|A0QVJ4_MYCS2	tr|A0QVJ4|A0QVJ4_MYCS2	10	-0.297912	0.061777	0.0659958	0.222742	0.232482	-0.297912	0	49866000	82959000	85169000	110170000	105560000	73421000	63738000	51139000	51273000	69291000	0.177905	0.18633	0.337619	0.628805	0.345489	0.428761	-0.227132	-0.0436641	0.0943241	-0.0656994
1229	tr|A0QVJ6|A0QVJ6_MYCS2	tr|A0QVJ6|A0QVJ6_MYCS2	9	0.26117	0.0192518	0.0411042	0.133481	0.188692	0.26117	0	43759000	68034000	53184000	59718000	76207000	57461000	72798000	67075000	49671000	73207000	-0.0134611	-0.105616	-0.34158	-0.26396	-0.127677	0.0818889	-0.039532	0.348453	0.0490976	0.0136483
1230	tr|A0QVJ7|A0QVJ7_MYCS2	tr|A0QVJ7|A0QVJ7_MYCS2	5	-0.197461	0.130261	0.159815	0.31125	0.34802	-0.197461	0	51874000	77867000	78652000	79944000	74803000	58756000	67869000	58487000	40207000	58812000	0.235734	0.0930899	0.222797	0.16128	-0.154682	0.113429	-0.138492	0.150407	-0.252071	-0.302358
1231	tr|A0QVK0|A0QVK0_MYCS2	tr|A0QVK0|A0QVK0_MYCS2	2	-1.44881	0.0161526	0.0060619	0.123445	0.0689947	-1.44881	1	2968400	3631100	4859700	8642700	12796000	1757000	NA	2291600	686060	2734200	-3.9548	-4.41915	-3.79294	-3.08183	-2.71888	-4.85365	NA	-4.53243	-6.05207	-4.73118
1232	tr|A0QVK5|A0QVK5_MYCS2	tr|A0QVK5|A0QVK5_MYCS2	2	-0.332382	0.247997	0.209967	0.409447	0.390855	-0.332382	0	5475800	8308900	16365000	12952000	13113000	4260500	10312000	5682000	7202600	10297000	-3.05787	-3.20067	-2.04162	-2.49209	-2.68334	-3.60009	-2.79816	-3.21982	-2.70211	-2.81732
1233	tr|A0QVL0|A0QVL0_MYCS2	tr|A0QVL0|A0QVL0_MYCS2	18	0.19243	0.174789	0.195409	0.356244	0.382824	0.19243	0	218490000	276450000	264600000	368200000	287010000	311080000	396420000	249250000	219700000	329010000	2.34202	1.9581	1.9727	2.38783	1.79804	2.4721	2.35267	2.24591	2.16751	2.18266
1234	tr|A0QVL1|A0QVL1_MYCS2	tr|A0QVL1|A0QVL1_MYCS2	5	-0.505705	0.0184813	0.013962	0.131801	0.110313	-0.505705	0	43650000	80953000	76186000	77241000	127380000	43414000	42483000	47935000	46778000	63098000	-0.0171144	0.1503	0.176849	0.111136	0.618352	-0.314829	-0.799749	-0.137191	-0.0364005	-0.200831
1235	tr|A0QVL3|A0QVL3_MYCS2	tr|A0QVL3|A0QVL3_MYCS2	3	0.310051	0.377212	0.330291	0.471111	0.465853	0.310051	0	28645000	42762000	49494000	60846000	19597000	35767000	46463000	40537000	33709000	50940000	-0.63413	-0.789131	-0.445298	-0.23668	-2.09988	-0.589034	-0.673345	-0.379505	-0.503224	-0.509759
1236	tr|A0QVL4|A0QVL4_MYCS2	tr|A0QVL4|A0QVL4_MYCS2	3	-0.132465	0.376813	0.391329	0.471111	0.505856	-0.132465	0	11722000	20143000	20647000	27575000	31315000	15535000	17107000	15733000	15797000	20339000	-1.94296	-1.89721	-1.70637	-1.39046	-1.41921	-1.76922	-2.08368	-1.74762	-1.58312	-1.83488
1237	tr|A0QVL5|A0QVL5_MYCS2	tr|A0QVL5|A0QVL5_MYCS2	8	-0.0492559	0.822403	0.813585	0.604421	0.634751	-0.0492559	0	101780000	296510000	148150000	283340000	271940000	189630000	182470000	169340000	141810000	225850000	1.22301	2.06121	1.13612	2.00591	1.71971	1.7716	1.2575	1.68715	1.54378	1.63966
1238	tr|A0QVL7|A0QVL7_MYCS2	tr|A0QVL7|A0QVL7_MYCS2	13	-0.180074	0.676214	0.641508	0.56777	0.586552	-0.180074	0	433220000	392960000	414810000	843360000	276170000	287260000	797080000	211220000	222430000	575550000	3.3447	2.47576	2.62121	3.59604	1.74213	2.35936	3.33859	2.00659	2.1851	2.98981
1239	tr|A0QVL9|A0QVL9_MYCS2	tr|A0QVL9|A0QVL9_MYCS2	4	0.350248	0.14138	0.118263	0.321572	0.302214	0.350248	0	8246800	26333000	23428000	27221000	20666000	20899000	24675000	23234000	15358000	26697000	-2.45805	-1.50278	-1.5241	-1.4093	-2.02275	-1.34946	-1.56664	-1.18408	-1.62328	-1.44228
1240	tr|A0QVM1|A0QVM1_MYCS2	tr|A0QVM1|A0QVM1_MYCS2	6	0.203605	0.395734	0.36639	0.478086	0.492442	0.203605	0	28467000	35431000	27701000	25732000	36353000	20878000	38396000	40553000	28684000	30250000	-0.64326	-1.06595	-1.28245	-1.49131	-1.20257	-1.35088	-0.942525	-0.378935	-0.733218	-1.26195
1241	tr|A0QVM2|A0QVM2_MYCS2	tr|A0QVM2|A0QVM2_MYCS2	3	0.434061	0.011376	0.0115662	0.101068	0.101158	0.434061	0	8161500	12991000	8577800	10291000	13752000	11232000	16422000	13322000	9163000	12444000	-2.47328	-2.54281	-2.97336	-2.82736	-2.61424	-2.22821	-2.14136	-1.98808	-2.35912	-2.54398
1242	tr|A0QVM4|A0QVM4_MYCS2	tr|A0QVM4|A0QVM4_MYCS2	15	0.111228	0.239659	0.338201	0.402213	0.470517	0.111228	0	476600000	692620000	572790000	666890000	921560000	669270000	852140000	597790000	498600000	737880000	3.48449	3.31002	3.08667	3.25378	3.49211	3.55634	3.43287	3.51042	3.33517	3.34841
1243	tr|A0QVM7|A0QVM7_MYCS2	tr|A0QVM7|A0QVM7_MYCS2	21	-0.0183626	0.908872	0.910001	0.618902	0.652792	-0.0183626	0	1543600000	2437900000	3602200000	2784600000	4481900000	2896400000	2880200000	2301900000	2317500000	3008200000	5.20593	5.16235	5.73894	5.33737	5.78911	5.62967	5.1519	5.45935	5.52424	5.37673
1244	tr|A0QVM9|A0QVM9_MYCS2	tr|A0QVM9|A0QVM9_MYCS2	8	-0.104988	0.791224	0.768801	0.598994	0.628032	-0.104988	0	34778000	69605000	99959000	24527000	114390000	45585000	63794000	43924000	37775000	54917000	-0.349947	-0.0720134	0.56858	-1.56123	0.462151	-0.245771	-0.225893	-0.263508	-0.340967	-0.401259
1245	tr|A0QVP0|A0QVP0_MYCS2	tr|A0QVP0|A0QVP0_MYCS2	11	0.182903	0.0314204	0.0984349	0.166755	0.279447	0.182903	0	361680000	568200000	557170000	525410000	599120000	504300000	695060000	534590000	392180000	661200000	3.08032	3.01856	3.04679	2.90617	2.86678	3.15581	3.14527	3.3489	2.9931	3.19005
1246	tr|A0QVP7|A0QVP7_MYCS2	tr|A0QVP7|A0QVP7_MYCS2	7	-0.419964	0.100171	0.0782249	0.272774	0.250498	-0.419964	0	133220000	223190000	216490000	213610000	262020000	146590000	96096000	125940000	151670000	197400000	1.61732	1.64309	1.68325	1.59408	1.66575	1.40728	0.352387	1.25912	1.63955	1.44533
1247	tr|A0QVP8|A0QVP8_MYCS2	tr|A0QVP8|A0QVP8_MYCS2	10	0.140543	0.269603	0.308826	0.418077	0.453267	0.140543	0	36458000	77503000	61093000	77903000	68417000	53639000	87802000	59306000	49922000	61815000	-0.280843	0.0861929	-0.141606	0.123578	-0.284272	-0.01552	0.224979	0.170509	0.0562792	-0.230481
1248	tr|A0QVQ2|A0QVQ2_MYCS2	tr|A0QVQ2|A0QVQ2_MYCS2	6	0.123097	0.74226	0.715849	0.591193	0.615127	0.123097	0	33692000	57700000	102790000	23959000	55018000	53274000	51175000	39258000	37208000	56282000	-0.396417	-0.348122	0.608864	-1.59538	-0.600796	-0.025183	-0.537001	-0.425848	-0.362515	-0.365823
1249	tr|A0QVQ7|A0QVQ7_MYCS2	tr|A0QVQ7|A0QVQ7_MYCS2	14	0.405045	0.123723	0.0979747	0.300994	0.278882	0.405045	0	868140000	1073700000	951650000	987660000	700250000	946260000	1675700000	1260700000	826560000	1161900000	4.3629	3.95531	3.81895	3.82629	3.09329	4.04647	4.38738	4.58905	4.05534	4.00372
1250	tr|A0QVQ9|A0QVQ9_MYCS2	tr|A0QVQ9|A0QVQ9_MYCS2	4	0.120375	0.2964	0.353396	0.42614	0.478018	0.120375	0	9221500	17066000	16130000	16398000	17215000	11207000	19832000	12075000	13565000	14779000	-2.29441	-2.14121	-2.06248	-2.14817	-2.28808	-2.23137	-1.87505	-2.13014	-1.80015	-2.29578
1251	tr|A0QVR0|A0QVR0_MYCS2	tr|A0QVR0|A0QVR0_MYCS2	2	0.924482	3.03322e-05	3.01232e-05	0.0025672	0.00195893	0.924482	1	2109800	3277600	NA	3064200	3057600	3459200	5231000	4395800	3748200	6314900	-4.45493	-4.56991	NA	-4.5935	-4.79771	-3.89494	-3.75616	-3.59082	-3.63272	-3.52302
1252	tr|A0QVR4|A0QVR4_MYCS2	tr|A0QVR4|A0QVR4_MYCS2	2	-0.518984	0.0738832	0.0523796	0.238576	0.209866	-0.518984	0	3698700	3556600	3654500	3144900	8690800	1959000	3367000	2245400	1846400	3353600	-3.6326	-4.44966	-4.20405	-4.55561	-3.28069	-4.69964	-4.37804	-4.56187	-4.64151	-4.43646
1253	tr|A0QVR7|A0QVR7_MYCS2	tr|A0QVR7|A0QVR7_MYCS2	16	0.0669608	0.449467	0.551226	0.500548	0.558092	0.0669608	0	172590000	282740000	225120000	235790000	265890000	192340000	326910000	195450000	182420000	255580000	1.99659	1.99122	1.73963	1.7381	1.68704	1.79168	2.08055	1.89443	1.90257	1.81814
1254	tr|A0QVR8|A0QVR8_MYCS2	tr|A0QVR8|A0QVR8_MYCS2	7	0.0851344	0.528455	0.553319	0.5262	0.559367	0.0851344	0	254880000	419860000	414750000	398310000	376750000	406610000	384290000	335850000	315990000	372260000	2.56768	2.57322	2.621	2.50242	2.19313	2.8511	2.30881	2.67697	2.68534	2.36091
1255	tr|A0QVS0|A0QVS0_MYCS2	tr|A0QVS0|A0QVS0_MYCS2	4	0.189889	0.207564	0.221044	0.380914	0.396332	0.189889	0	10723000	15307000	10610000	13496000	13745000	12664000	16849000	11835000	8048000	15020000	-2.07344	-2.30133	-2.66668	-2.43211	-2.61498	-2.05839	-2.10513	-2.15916	-2.54398	-2.27243
1256	tr|A0QVS6|A0QVS6_MYCS2	tr|A0QVS6|A0QVS6_MYCS2	7	-0.218145	0.25865	0.2456	0.414776	0.41139	-0.218145	0	88462000	156750000	154820000	165070000	190170000	138880000	114450000	104300000	118340000	100120000	1.01759	1.12294	1.19964	1.21827	1.20031	1.33082	0.599105	0.986593	1.286	0.465519
1257	tr|A0QVT1|A0QVT1_MYCS2	tr|A0QVT1|A0QVT1_MYCS2	8	0.056471	0.707159	0.715324	0.577832	0.615127	0.056471	0	352320000	434050000	478300000	447550000	399260000	323970000	557510000	359610000	307050000	555640000	3.04191	2.62214	2.82663	2.67234	2.27741	2.52955	2.83401	2.77578	2.64445	2.939
1258	tr|A0QVT4|A0QVT4_MYCS2	tr|A0QVT4|A0QVT4_MYCS2	4	0.125651	0.496146	0.487915	0.518932	0.541133	0.125651	0	15697000	24489000	18081000	27174000	22843000	22602000	26097000	22612000	13992000	18418000	-1.51523	-1.60964	-1.89778	-1.41182	-1.87731	-1.2386	-1.48756	-1.2233	-1.756	-1.97807
1259	tr|A0QVT5|A0QVT5_MYCS2	tr|A0QVT5|A0QVT5_MYCS2	3	0.0837598	0.628619	0.626727	0.55239	0.583444	0.0837598	0	291880000	343370000	397990000	376340000	434870000	310270000	381280000	442270000	244350000	465950000	2.76624	2.27719	2.5615	2.41971	2.40147	2.46841	2.29771	3.07486	2.31902	2.68492
1260	tr|A0QVT8|A0QVT8_MYCS2	tr|A0QVT8|A0QVT8_MYCS2	4	0.175027	0.0281637	0.103907	0.157868	0.283179	0.175027	0	46387000	77579000	76142000	69999000	87873000	61824000	91655000	57224000	55902000	99060000	0.0719697	0.0876356	0.176015	-0.0323866	0.0791737	0.185461	0.285599	0.11885	0.217475	0.450157
1261	tr|A0QVU2|A0QVU2_MYCS2	tr|A0QVU2|A0QVU2_MYCS2	22	-0.157564	0.0504745	0.144344	0.203938	0.332956	-0.157564	0	2453400000	3859200000	3744400000	3822500000	5545500000	3073000000	4057900000	3047200000	2699200000	3691500000	5.88466	5.83845	5.79478	5.79921	6.09835	5.71343	5.63577	5.8648	5.74147	5.67216
1262	tr|A0QVU5|A0QVU5_MYCS2	tr|A0QVU5|A0QVU5_MYCS2	3	-0.119614	0.448923	0.456384	0.500548	0.534387	-0.119614	0	38023000	46769000	52718000	41116000	60776000	34624000	58232000	35456000	33183000	36148000	-0.219276	-0.657287	-0.354275	-0.808076	-0.456251	-0.634998	-0.354656	-0.573093	-0.525632	-1.00485
1263	tr|A0QVU7|A0QVU7_MYCS2	tr|A0QVU7|A0QVU7_MYCS2	2	0.13172	0.55886	0.537577	0.533482	0.552674	0.13172	0	16084000	51941000	36745000	49075000	68287000	32023000	56009000	34807000	32160000	44318000	-1.47955	-0.502896	-0.874917	-0.550109	-0.287034	-0.745516	-0.409596	-0.599797	-0.570247	-0.710751
1264	tr|A0QVV5|A0QVV5_MYCS2	tr|A0QVV5|A0QVV5_MYCS2	2	0.447997	0.384812	0.3059	0.474085	0.450929	0.447997	3	800720	NA	NA	898280	524380	1174400	863490	813560	NA	744430	-5.8741	NA	NA	-6.38236	-7.3582	-5.42377	-6.29882	-6.02939	NA	-6.6089
1265	tr|A0QVX1|A0QVX1_MYCS2	tr|A0QVX1|A0QVX1_MYCS2	2	-0.285741	0.225536	0.198476	0.394251	0.383963	-0.285741	0	12185000	30530000	28287000	19644000	23593000	14229000	20843000	17479000	14065000	12608000	-1.88621	-1.28509	-1.25225	-1.88487	-1.83039	-1.89349	-1.80487	-1.5955	-1.74858	-2.52508
1266	tr|A0QVX3|A0QVX3_MYCS2	tr|A0QVX3|A0QVX3_MYCS2	17	-0.00884126	0.95441	0.955398	0.630557	0.664495	-0.00884126	0	1368900000	2537900000	1922300000	1783300000	2774100000	1693800000	1976100000	1885200000	1939000000	2145800000	5.02999	5.22152	4.83307	4.6877	5.09246	4.87042	4.62013	5.17068	5.27018	4.88913
1267	tr|A0QVX4|A0QVX4_MYCS2	tr|A0QVX4|A0QVX4_MYCS2	11	-0.0361957	0.800722	0.808946	0.60053	0.634751	-0.0361957	0	56805000	109920000	86994000	83499000	105990000	70396000	97578000	76330000	71970000	66579000	0.368748	0.600548	0.3682	0.224708	0.351393	0.369219	0.373989	0.535294	0.577443	-0.123325
1268	tr|A0QVY1|A0QVY1_MYCS2	tr|A0QVY1|A0QVY1_MYCS2	9	-0.239871	0.280578	0.25615	0.420986	0.41967	-0.239871	0	49180000	89478000	93321000	101240000	198260000	62327000	82847000	68559000	71897000	83054000	0.157614	0.297678	0.469466	0.505573	1.26081	0.196929	0.142986	0.380086	0.575997	0.195795
1269	tr|A0QVY4|A0QVY4_MYCS2	tr|A0QVY4|A0QVY4_MYCS2	21	-0.595292	0.0358644	0.0231404	0.176346	0.137219	-0.595292	0	325520000	326880000	518970000	473410000	340250000	186690000	452690000	188670000	184790000	260230000	2.92602	2.20475	2.94434	2.75424	2.04515	1.74949	2.54003	1.84339	1.92096	1.84417
1270	tr|A0QVY9|A0QVY9_MYCS2	tr|A0QVY9|A0QVY9_MYCS2	12	0.21672	0.0259889	0.0671322	0.15444	0.234519	0.21672	0	214270000	319390000	324230000	359320000	337750000	323670000	407200000	310330000	233580000	405370000	2.31345	2.17063	2.26585	2.35224	2.03444	2.52824	2.39055	2.56274	2.25479	2.48389
1271	tr|A0QVZ0|A0QVZ0_MYCS2	tr|A0QVZ0|A0QVZ0_MYCS2	5	0.323863	0.491492	0.44151	0.517253	0.527782	0.323863	0	47418000	78117000	23315000	31347000	60353000	47964000	104420000	20382000	44281000	63677000	0.10417	0.0978082	-1.53107	-1.20356	-0.466394	-0.173777	0.469646	-1.37339	-0.11456	-0.187647
1272	tr|A0QVZ3|A0QVZ3_MYCS2	tr|A0QVZ3|A0QVZ3_MYCS2	12	0.0300113	0.675583	0.770148	0.56775	0.628034	0.0300113	0	259500000	432980000	337760000	459720000	479070000	355110000	464710000	316300000	299360000	411580000	2.59399	2.61851	2.32482	2.71146	2.54205	2.65944	2.57702	2.59028	2.60831	2.50584
1273	tr|A0QVZ5|A0QVZ5_MYCS2	tr|A0QVZ5|A0QVZ5_MYCS2	12	0.246445	0.10626	0.115786	0.278522	0.298887	0.246445	0	55201000	75561000	96547000	92785000	108940000	107550000	98840000	78974000	60850000	110820000	0.326791	0.04884	0.518485	0.378437	0.391259	0.969011	0.392127	0.584517	0.338313	0.61207
1274	tr|A0QVZ7|A0QVZ7_MYCS2	tr|A0QVZ7|A0QVZ7_MYCS2	2	-0.0703658	0.83412	0.812077	0.605331	0.634751	-0.0703658	4	NA	1149900	1327700	NA	2224000	NA	1540000	1070600	NA	1035500	NA	-6.11169	-5.6645	NA	-5.25998	NA	-5.48218	-5.63252	NA	-6.13257
1275	tr|A0QW02|A0QW02_MYCS2	tr|A0QW02|A0QW02_MYCS2	15	0.0118154	0.880722	0.911744	0.61263	0.653211	0.0118154	0	306170000	451780000	516590000	573800000	529150000	400310000	547190000	412220000	344520000	510560000	2.83625	2.68108	2.93771	3.03461	2.68643	2.829	2.80764	2.97315	2.8085	2.81688
1276	tr|A0QW03|A0QW03_MYCS2	tr|A0QW03|A0QW03_MYCS2	13	0.255671	0.301779	0.27017	0.427943	0.426795	0.255671	0	118490000	126340000	127950000	133230000	132540000	181150000	133250000	88737000	112320000	212370000	1.44569	0.80548	0.92468	0.90587	0.676018	1.70686	0.81378	0.753005	1.21161	1.55083
1277	tr|A0QW04|A0QW04_MYCS2	tr|A0QW04|A0QW04_MYCS2	10	0.0894672	0.538067	0.553809	0.527005	0.559367	0.0894672	0	102650000	151480000	114600000	171280000	165500000	139840000	140340000	130310000	91279000	183480000	1.23548	1.07261	0.765739	1.27211	0.998534	1.34056	0.886954	1.30843	0.91607	1.33979
1278	tr|A0QW06|A0QW06_MYCS2	tr|A0QW06|A0QW06_MYCS2	5	0.0507551	0.772653	0.770727	0.595607	0.628034	0.0507551	0	173130000	253180000	177230000	265190000	246190000	165450000	273890000	221120000	130800000	300560000	2.00116	1.82867	1.39463	1.9094	1.57525	1.57856	1.83077	2.07281	1.42863	2.05212
1279	tr|A0QW07|A0QW07_MYCS2	tr|A0QW07|A0QW07_MYCS2	2	0.0488453	0.874414	0.862934	0.611649	0.642091	0.0488453	0	3332900	12305000	4192100	4984600	7438800	3428400	8860900	4443400	3329800	7556300	-3.78514	-2.62267	-4.00609	-3.88417	-3.50659	-3.9076	-3.01223	-3.57525	-3.80136	-3.26399
1280	tr|A0QW09|A0QW09_MYCS2	tr|A0QW09|A0QW09_MYCS2	10	0.0471256	0.697484	0.724658	0.576326	0.616763	0.0471256	0	210740000	283330000	310130000	323970000	267030000	253290000	322650000	241660000	225120000	283650000	2.28912	1.99428	2.20172	2.20126	1.69325	2.18125	2.06204	2.20121	2.20223	1.96855
1281	tr|A0QW11|A0QW11_MYCS2	tr|A0QW11|A0QW11_MYCS2	2	-0.305593	0.618739	0.562809	0.5479	0.564412	-0.305593	2	10759000	9042500	2472500	9066300	7921600	4400100	6164300	NA	NA	5816500	-2.06853	-3.07613	-4.76764	-3.01208	-3.41527	-3.55446	-3.52443	NA	NA	-3.64168
1282	tr|A0QW13|A0QW13_MYCS2	tr|A0QW13|A0QW13_MYCS2	7	0.0593011	0.545058	0.615999	0.529063	0.578506	0.0593011	0	97544000	152350000	165900000	161710000	164650000	147540000	162940000	102830000	115000000	177450000	1.16074	1.08104	1.29934	1.18829	0.991056	1.41642	1.09771	0.966075	1.24521	1.29156
1283	tr|A0QW14|A0QW14_MYCS2	tr|A0QW14|A0QW14_MYCS2	12	-0.216955	0.327071	0.302645	0.440501	0.450451	-0.216955	0	106080000	199160000	116910000	169610000	119970000	113540000	112390000	109030000	97343000	108410000	1.28363	1.47541	0.794525	1.25783	0.531317	1.04571	0.573468	1.0507	1.00771	0.580336
1284	tr|A0QW15|A0QW15_MYCS2	tr|A0QW15|A0QW15_MYCS2	3	-0.259444	0.54566	0.500614	0.529063	0.541133	-0.259444	0	5621200	8324000	6756200	7403400	9921400	5461800	2094400	6335900	6719800	8654200	-3.01948	-3.198	-3.31769	-3.30747	-3.08837	-3.24856	-5.04816	-3.06237	-2.80096	-3.06818
1285	tr|A0QW16|A0QW16_MYCS2	tr|A0QW16|A0QW16_MYCS2	7	0.691354	0.000284949	0.000266667	0.0130488	0.00805144	0.691354	0	12283000	24158000	19539000	21308000	28387000	26466000	27544000	29105000	24641000	38160000	-1.87448	-1.62967	-1.78593	-1.76633	-1.56176	-1.01525	-1.41138	-0.858413	-0.949681	-0.926676
1286	tr|A0QW17|A0QW17_MYCS2	tr|A0QW17|A0QW17_MYCS2	2	-1.02621	0.16978	0.120351	0.352285	0.303819	-1.02621	0	6799900	11671000	10279000	9440900	13041000	5854100	1916000	14111000	5120400	1592200	-2.74064	-2.70053	-2.7124	-2.95306	-2.69134	-3.1504	-5.17383	-1.90491	-3.18825	-5.51161
1287	tr|A0QW20|A0QW20_MYCS2	tr|A0QW20|A0QW20_MYCS2	2	-0.207799	0.378264	0.349746	0.471425	0.477248	-0.207799	0	14342000	19307000	22820000	35524000	22282000	16348000	20373000	19427000	13330000	14325000	-1.64747	-1.95961	-1.56203	-1.0212	-1.91342	-1.69703	-1.83706	-1.44276	-1.82505	-2.34081
1288	tr|A0QW21|A0QW21_MYCS2	tr|A0QW21|A0QW21_MYCS2	10	-0.0375503	0.811117	0.814389	0.603027	0.634751	-0.0375503	0	26579000	56715000	35676000	42533000	52912000	40852000	41746000	36249000	28198000	33501000	-0.743782	-0.373467	-0.917503	-0.758681	-0.657476	-0.40091	-0.824451	-0.541119	-0.757565	-1.11461
1289	tr|A0QW22|A0QW22_MYCS2	tr|A0QW22|A0QW22_MYCS2	7	-0.58151	0.00132248	0.00129769	0.0291325	0.0278161	-0.58151	0	63680000	110880000	96703000	95870000	99452000	54963000	74642000	58188000	38785000	54713000	0.536098	0.613348	0.520814	0.42612	0.258931	0.0189882	-0.00422327	0.142998	-0.303373	-0.40663
1290	tr|A0QW24|A0QW24_MYCS2	tr|A0QW24|A0QW24_MYCS2	6	0.0196643	0.939555	0.9351	0.627184	0.659328	0.0196643	0	22668000	42716000	17674000	37767000	40444000	33247000	34094000	17385000	20892000	36553000	-0.976932	-0.790716	-1.93062	-0.931936	-1.0477	-0.692431	-1.11026	-1.60329	-1.18483	-0.988774
1291	tr|A0QW29|A0QW29_MYCS2	tr|A0QW29|A0QW29_MYCS2	6	-0.23302	0.204265	0.196402	0.377993	0.382824	-0.23302	0	91599000	202190000	145600000	146890000	177240000	116470000	134830000	130440000	65120000	145140000	1.06863	1.49764	1.11107	1.04816	1.09806	1.08177	0.830419	1.30987	0.434941	1.00146
1292	tr|A0QW30|A0QW30_MYCS2	tr|A0QW30|A0QW30_MYCS2	5	0.448903	0.0167643	0.0148635	0.127162	0.114233	0.448903	0	22958000	29009000	30545000	34929000	26919000	31529000	49489000	30612000	22358000	45435000	-0.958311	-1.36032	-1.14148	-1.04582	-1.63887	-0.767517	-0.584287	-0.78544	-1.08821	-0.674825
1293	tr|A0QW31|A0QW31_MYCS2	tr|A0QW31|A0QW31_MYCS2	16	-0.100404	0.333571	0.410664	0.446804	0.512637	-0.100404	0	337520000	594400000	515740000	644210000	743000000	516020000	629590000	449940000	327860000	521840000	2.97905	3.08492	2.93534	3.20334	3.17935	3.18833	3.00563	3.09972	2.73788	2.84842
1294	tr|A0QW32|A0QW32_MYCS2	tr|A0QW32|A0QW32_MYCS2	6	0.0238618	0.864743	0.871281	0.609023	0.643303	0.0238618	0	40838000	59929000	57245000	58087000	59028000	38651000	75957000	51864000	40115000	48233000	-0.114657	-0.29233	-0.235444	-0.30433	-0.498631	-0.479289	0.0204274	-0.0233148	-0.255335	-0.588571
1295	tr|A0QW35|A0QW35_MYCS2	tr|A0QW35|A0QW35_MYCS2	3	0.42044	0.0191506	0.0180635	0.133481	0.124193	0.42044	0	3554600	5650700	3952400	4464100	5217500	3980200	8464500	4762800	3444000	6359000	-3.69081	-3.76818	-4.09102	-4.04495	-4.02167	-3.6964	-3.07683	-3.47491	-3.75331	-3.51298
1296	tr|A0QW36|A0QW36_MYCS2	tr|A0QW36|A0QW36_MYCS2	6	3.47916	0.103789	0.0639154	0.275904	0.230915	3.47916	0	17451000	26702000	23444000	17375000	1599200000	7221000	1663500000	1511400000	1067000000	1599500000	-1.36006	-1.48229	-1.52312	-2.0638	4.29255	-2.85341	4.37707	4.85122	4.41913	4.46505
1297	tr|A0QW43|A0QW43_MYCS2	tr|A0QW43|A0QW43_MYCS2	4	0.0466494	0.776155	0.777678	0.596353	0.628838	0.0466494	0	58325000	128490000	132250000	159670000	153770000	118820000	110160000	106140000	94644000	132520000	0.407429	0.830318	0.972358	1.16978	0.891778	1.11004	0.545179	1.01187	0.967649	0.870173
1298	tr|A0QW54|A0QW54_MYCS2	tr|A0QW54|A0QW54_MYCS2	5	-0.0364641	0.80319	0.810232	0.600928	0.634751	-0.0364641	0	18602000	31578000	32279000	28279000	27747000	23591000	27885000	20019000	23231000	22492000	-1.2665	-1.23541	-1.06183	-1.35371	-1.59488	-1.17799	-1.39402	-1.39937	-1.03363	-1.68965
1299	tr|A0QW60|A0QW60_MYCS2	tr|A0QW60|A0QW60_MYCS2	8	0.291608	0.0513519	0.0594322	0.205419	0.221339	0.291608	0	25402000	51757000	35213000	31869000	49556000	33268000	47329000	36640000	38245000	49853000	-0.810128	-0.50812	-0.936345	-1.17948	-0.752634	-0.691537	-0.647279	-0.52561	-0.32335	-0.540891
1300	tr|A0QW62|A0QW62_MYCS2	tr|A0QW62|A0QW62_MYCS2	24	0.40007	0.0161867	0.0171049	0.123445	0.122805	0.40007	0	42276000	63290000	65193000	77925000	118430000	82568000	95675000	75560000	65416000	96332000	-0.0639646	-0.21201	-0.0479148	0.123989	0.512555	0.594924	0.346189	0.520637	0.441402	0.409852
1301	tr|A0QW71|A0QW71_MYCS2	tr|A0QW71|A0QW71_MYCS2	30	-0.130072	0.393586	0.405772	0.477272	0.509836	-0.130072	0	283050000	530190000	557030000	703220000	878110000	442980000	539200000	470150000	391800000	530760000	2.72124	2.91665	3.04643	3.33111	3.42198	2.97234	2.78687	3.16323	2.99172	2.87288
1302	tr|A0QW82|A0QW82_MYCS2	tr|A0QW82|A0QW82_MYCS2	7	0.475399	0.00071474	0.00159744	0.019481	0.0321155	0.475399	0	98590000	213200000	189980000	169100000	193600000	204230000	292020000	185910000	170220000	232210000	1.17637	1.57569	1.49483	1.25344	1.22627	1.87657	1.92124	1.82209	1.80395	1.67974
1303	tr|A0QWA0|A0QWA0_MYCS2	tr|A0QWA0|A0QWA0_MYCS2	2	0.283478	0.638706	0.591567	0.55797	0.571222	0.283478	1	1403800	1914600	3072300	NA	1980900	1129300	9554000	1432300	1085000	2339900	-5.05171	-5.36124	-4.45435	NA	-5.42809	-5.47918	-2.90593	-5.21178	-5.399	-4.95595
1304	tr|A0QWC7|A0QWC7_MYCS2	tr|A0QWC7|A0QWC7_MYCS2	3	0.370469	0.0140476	0.0176311	0.114669	0.123688	0.370469	0	12058000	24675000	25280000	22377000	22140000	17543000	32096000	20902000	19073000	30810000	-1.90156	-1.5985	-1.41436	-1.69497	-1.9227	-1.59719	-1.1955	-1.33697	-1.31462	-1.23547
1305	tr|A0QWD2|A0QWD2_MYCS2	tr|A0QWD2|A0QWD2_MYCS2	3	0.0580174	0.934886	0.926399	0.626147	0.656658	0.0580174	0	7521400	5833900	4400800	7884700	27207000	4465100	8456400	29773000	3962000	5183600	-2.59292	-3.72122	-3.93601	-3.21565	-1.62342	-3.53371	-3.07818	-0.825612	-3.55368	-3.80795
1306	tr|A0QWD3|A0QWD3_MYCS2	tr|A0QWD3|A0QWD3_MYCS2	9	0.140465	0.343272	0.359496	0.453459	0.485105	0.140465	0	77200000	121240000	129760000	126000000	114120000	112880000	113620000	122350000	78743000	139500000	0.818117	0.744828	0.944942	0.82453	0.458719	1.03746	0.588831	1.21732	0.705587	0.944259
1307	tr|A0QWE1|A0QWE1_MYCS2	tr|A0QWE1|A0QWE1_MYCS2	3	0.719141	0.0816462	0.0505129	0.250084	0.205801	0.719141	1	2773300	2759900	5273500	NA	2660700	5083100	6128700	2442600	4080000	6374600	-4.05438	-4.82296	-3.67507	NA	-4.99963	-3.35025	-3.5326	-4.44019	-3.51187	-3.50944
1308	tr|A0QWF0|A0QWF0_MYCS2	tr|A0QWF0|A0QWF0_MYCS2	6	0.0333134	0.894683	0.887347	0.616228	0.646805	0.0333134	0	20518000	57439000	60171000	50545000	34414000	37293000	37279000	41280000	30801000	42689000	-1.1229	-0.354795	-0.16354	-0.507082	-1.28217	-0.529907	-0.984197	-0.35325	-0.631764	-0.764803
1309	tr|A0QWF4|A0QWF4_MYCS2	tr|A0QWF4|A0QWF4_MYCS2	9	0.0479943	0.750865	0.757541	0.591994	0.628032	0.0479943	0	53112000	104060000	71185000	95036000	82311000	68005000	109870000	49884000	65916000	87571000	0.270282	0.519907	0.0789158	0.413382	-0.0157829	0.320316	0.541459	-0.0795811	0.452251	0.272231
1310	tr|A0QWF7|A0QWF7_MYCS2	tr|A0QWF7|A0QWF7_MYCS2	15	-1.12888	0.217074	0.101672	0.388292	0.283179	-1.12888	5	19631000	NA	NA	35833000	15471000	NA	7471300	NA	NA	16953000	-1.18764	NA	NA	-1.00857	-2.4432	NA	-3.253	NA	NA	-2.0977
1311	tr|A0QWF9|A0QWF9_MYCS2	tr|A0QWF9|A0QWF9_MYCS2	2	-0.901786	0.152671	0.101859	0.331982	0.283179	-0.901786	1	690970	6441200	5278300	NA	5740100	1098900	1387400	1464500	1853500	2156400	-6.09003	-3.57545	-3.67376	NA	-3.88305	-5.5178	-5.62947	-5.17964	-4.63604	-5.07382
1312	tr|A0QWG3|A0QWG3_MYCS2	tr|A0QWG3|A0QWG3_MYCS2	10	0.126333	0.276861	0.332386	0.420809	0.466938	0.126333	0	120300000	221620000	190810000	204210000	216730000	205580000	205700000	178200000	124860000	238150000	1.46789	1.6327	1.50112	1.52847	1.39017	1.8859	1.42665	1.76086	1.36241	1.7162
1313	tr|A0QWG7|A0QWG7_MYCS2	tr|A0QWG7|A0QWG7_MYCS2	7	-1.11028	0.000336558	0.000106105	0.0132003	0.00437565	-1.11028	0	32101000	72323000	34797000	51670000	84972000	17900000	29565000	17783000	17223000	25268000	-0.467275	-0.0156289	-0.953487	-0.47499	0.030422	-1.56868	-1.31144	-1.57057	-1.45999	-1.52168
1314	tr|A0QWH2|A0QWH2_MYCS2	tr|A0QWH2|A0QWH2_MYCS2	13	0.00644343	0.95919	0.962508	0.631886	0.665826	0.00644343	0	122130000	191970000	192970000	193610000	174740000	162410000	192830000	154920000	101460000	201650000	1.49001	1.42129	1.51736	1.45076	1.07743	1.55232	1.33545	1.55849	1.06673	1.47608
1315	tr|A0QWH3|A0QWH3_MYCS2	tr|A0QWH3|A0QWH3_MYCS2	3	0.40553	0.169685	0.135289	0.352285	0.323803	0.40553	0	10797000	19847000	7223200	19359000	22557000	15021000	19458000	17042000	15535000	17891000	-2.06336	-1.919	-3.22128	-1.90618	-1.8956	-1.81684	-1.90192	-1.6321	-1.60695	-2.01997
1316	tr|A0QWI1|A0QWI1_MYCS2	tr|A0QWI1|A0QWI1_MYCS2	2	-0.0665488	0.838107	0.821581	0.605331	0.635467	-0.0665488	1	1740500	1896900	1822600	1840300	1671200	1518700	2432900	1401000	NA	994660	-4.73679	-5.37491	-5.20752	-5.33679	-5.67497	-5.05992	-4.8367	-5.24372	NA	-6.19065
1317	tr|A0QWI4|A0QWI4_MYCS2	tr|A0QWI4|A0QWI4_MYCS2	3	-0.0176127	0.884754	0.895415	0.61326	0.648563	-0.0176127	0	250700000	323120000	303750000	346490000	340040000	277900000	326970000	216940000	277450000	337590000	2.54346	2.18772	2.17173	2.29923	2.04426	2.31248	2.08081	2.04522	2.50002	2.21981
1318	tr|A0QWJ0|A0QWJ0_MYCS2	tr|A0QWJ0|A0QWJ0_MYCS2	21	0.670852	0.0169729	0.00991347	0.127542	0.0941668	0.670852	0	40353000	48388000	47464000	54273000	36363000	50673000	68074000	67930000	67945000	66352000	-0.132157	-0.607194	-0.505706	-0.403339	-1.20217	-0.0960215	-0.134235	0.366763	0.495446	-0.128254
1319	tr|A0QWJ1|A0QWJ1_MYCS2	tr|A0QWJ1|A0QWJ1_MYCS2	6	-0.0206863	0.945099	0.940185	0.628277	0.660434	-0.0206863	0	176040000	531130000	418860000	312990000	567840000	295670000	365990000	333970000	468590000	263250000	2.02558	2.91925	2.63522	2.151	2.78891	2.40019	2.23994	2.66886	3.24672	1.86082
1320	tr|A0QWJ2|A0QWJ2_MYCS2	tr|A0QWJ2|A0QWJ2_MYCS2	10	-0.0338071	0.80141	0.813295	0.60053	0.634751	-0.0338071	0	95647000	162730000	120700000	160940000	161290000	89779000	169780000	135770000	91368000	141970000	1.13198	1.17806	0.840543	1.18133	0.961115	0.713418	1.15576	1.36776	0.917459	0.969591
1321	tr|A0QWJ3|A0QWJ3_MYCS2	tr|A0QWJ3|A0QWJ3_MYCS2	7	0.0651734	0.790031	0.776431	0.598994	0.628731	0.0651734	0	86943000	186190000	98643000	149030000	191930000	94512000	247490000	132870000	103850000	111160000	0.992215	1.37629	0.549464	1.06925	1.21369	0.786125	1.68771	1.33655	1.0999	0.616491
1322	tr|A0QWJ4|A0QWJ4_MYCS2	tr|A0QWJ4|A0QWJ4_MYCS2	11	-0.22115	0.209915	0.205761	0.383593	0.388941	-0.22115	0	41893000	97375000	86402000	62810000	99448000	44377000	85392000	53607000	51333000	56651000	-0.0772956	0.422171	0.358351	-0.190367	0.258873	-0.28378	0.185694	0.0244665	0.0959904	-0.356391
1323	tr|A0QWJ6|A0QWJ6_MYCS2	tr|A0QWJ6|A0QWJ6_MYCS2	2	NA	NA	NA	NA	NA	NA	5	5296200	14498000	9186700	5804500	6001700	NA	NA	NA	NA	NA	-3.10672	-2.38126	-2.87444	-3.66217	-3.81833	NA	NA	NA	NA	NA
1324	tr|A0QWK5|A0QWK5_MYCS2	tr|A0QWK5|A0QWK5_MYCS2	4	0.0694453	0.481596	0.558466	0.512202	0.561722	0.0694453	0	173590000	281980000	275770000	286440000	283560000	214740000	282670000	266030000	189180000	301520000	2.00505	1.98725	2.03234	2.02177	1.78048	1.94759	1.87531	2.34009	1.95441	2.05673
1325	tr|A0QWK7|A0QWK7_MYCS2	tr|A0QWK7|A0QWK7_MYCS2	22	-0.0371875	0.776762	0.791691	0.596368	0.631677	-0.0371875	0	1134700000	1820500000	1252200000	1770100000	1682200000	1539200000	1705400000	1232700000	1122400000	1491800000	4.75513	4.7325	4.21483	4.67687	4.36603	4.73497	4.41218	4.55658	4.49125	4.36444
1326	tr|A0QWL3|A0QWL3_MYCS2	tr|A0QWL3|A0QWL3_MYCS2	6	0.759187	0.00974268	0.00507914	0.0927046	0.0617829	0.759187	0	16059000	17569000	13055000	11467000	23134000	21212000	26254000	26763000	16783000	27559000	-1.48183	-2.09846	-2.36756	-2.66962	-1.85892	-1.32842	-1.47909	-0.979677	-1.49686	-1.39642
1327	tr|A0QWL4|A0QWL4_MYCS2	tr|A0QWL4|A0QWL4_MYCS2	3	0.353676	0.14042	0.117026	0.321292	0.300175	0.353676	0	399100000	469420000	624920000	401240000	425990000	542750000	548790000	572140000	514410000	551830000	3.22453	2.73745	3.21231	2.51311	2.37151	3.2598	2.81176	3.44703	3.37964	2.92907
1328	tr|A0QWM9|A0QWM9_MYCS2	tr|A0QWM9|A0QWM9_MYCS2	8	0.0451415	0.768668	0.773994	0.594844	0.628166	0.0451415	0	37982000	65068000	48740000	53499000	52981000	43081000	50303000	43531000	50048000	47520000	-0.220857	-0.171229	-0.467441	-0.424279	-0.655583	-0.325726	-0.56126	-0.2765	0.0598707	-0.610066
1329	tr|A0QWN0|A0QWN0_MYCS2	tr|A0QWN0|A0QWN0_MYCS2	5	0.125319	0.762523	0.736667	0.593562	0.620916	0.125319	0	8426800	21884000	9423100	9872000	9945300	16677000	13398000	12218000	8057000	5852900	-2.42642	-1.77519	-2.8378	-2.88796	-3.08488	-1.66883	-2.42863	-2.11312	-2.54239	-3.63268
1330	tr|A0QWN4|A0QWN4_MYCS2	tr|A0QWN4|A0QWN4_MYCS2	8	-0.204061	0.316891	0.298841	0.436203	0.446361	-0.204061	0	131630000	231710000	222330000	298110000	176370000	140960000	193050000	190080000	117770000	184530000	1.59973	1.69824	1.72164	2.07999	1.09091	1.35185	1.33706	1.85416	1.27912	1.34802
1331	tr|A0QWP2|A0QWP2_MYCS2	tr|A0QWP2|A0QWP2_MYCS2	8	-0.0310089	0.851738	0.852371	0.607123	0.639165	-0.0310089	0	125930000	275900000	283010000	291330000	279810000	257100000	209420000	205290000	160250000	265780000	1.53489	1.95517	2.06972	2.04645	1.76114	2.20238	1.45194	1.96543	1.71795	1.87463
1332	tr|A0QWP6|A0QWP6_MYCS2	tr|A0QWP6|A0QWP6_MYCS2	4	-0.718428	0.309409	0.224981	0.432371	0.398301	-0.718428	3	NA	NA	7187800	8314000	NA	3680500	1665900	5457400	4456400	5718300	NA	NA	-3.22837	-3.13836	NA	-3.80719	-5.37126	-3.27812	-3.38614	-3.66625
1333	tr|A0QWP9|A0QWP9_MYCS2	tr|A0QWP9|A0QWP9_MYCS2	7	0.553433	0.00873784	0.00645209	0.0889317	0.071771	0.553433	0	7027800	20131000	13119000	13722000	12911000	13947000	21552000	16498000	11385000	19586000	-2.69235	-1.89809	-2.36051	-2.4079	-2.70588	-1.92182	-1.75765	-1.67899	-2.04977	-1.88933
1334	tr|A0QWQ1|A0QWQ1_MYCS2	tr|A0QWQ1|A0QWQ1_MYCS2	9	-0.0909866	0.640295	0.630391	0.558379	0.583444	-0.0909866	0	48127000	84681000	83595000	108120000	130130000	75311000	72450000	88658000	61029000	69392000	0.12591	0.216571	0.310713	0.601423	0.64937	0.464731	-0.0462957	0.751717	0.342498	-0.0635971
1335	tr|A0QWQ6|A0QWQ6_MYCS2	tr|A0QWQ6|A0QWQ6_MYCS2	5	-0.0556451	0.845775	0.832875	0.60565	0.637608	-0.0556451	0	36700000	47694000	42981000	33768000	80582000	26594000	43277000	31035000	55825000	46666000	-0.271152	-0.628459	-0.648812	-1.0951	-0.0466124	-1.00842	-0.773612	-0.765603	0.215512	-0.63624
1336	tr|A0QWQ7|A0QWQ7_MYCS2	tr|A0QWQ7|A0QWQ7_MYCS2	4	0.248689	0.0702542	0.0875553	0.234875	0.264771	0.248689	0	23792000	35993000	36838000	45526000	36101000	32176000	52490000	34648000	30367000	37535000	-0.906042	-1.04279	-0.871271	-0.659543	-1.21267	-0.73877	-0.501189	-0.606416	-0.651982	-0.950511
1337	tr|A0QWR0|A0QWR0_MYCS2	tr|A0QWR0|A0QWR0_MYCS2	2	-0.829181	0.202043	0.149894	0.376018	0.339279	-0.829181	0	6614000	2786200	10088000	3228600	12317000	1837000	9768200	2034100	1679100	2952400	-2.78124	-4.809	-2.73945	-4.51732	-2.77428	-4.79064	-2.87463	-4.70473	-4.77684	-4.62036
1338	tr|A0QWR1|A0QWR1_MYCS2	tr|A0QWR1|A0QWR1_MYCS2	13	-0.141901	0.251522	0.295337	0.410335	0.443763	-0.141901	0	221820000	408930000	476870000	446960000	522580000	284900000	438140000	358100000	271440000	349530000	2.36418	2.53439	2.82231	2.67042	2.66829	2.34768	2.49392	2.7697	2.46881	2.26998
1339	tr|A0QWR8|A0QWR8_MYCS2	tr|A0QWR8|A0QWR8_MYCS2	6	-0.00553382	0.973252	0.9734	0.63595	0.668551	-0.00553382	0	34482000	62909000	50009000	71949000	56464000	41938000	63684000	54927000	37915000	43771000	-0.362467	-0.220898	-0.430367	0.00766971	-0.563121	-0.36378	-0.228329	0.0596293	-0.335697	-0.728677
1340	tr|A0QWR9|A0QWR9_MYCS2	tr|A0QWR9|A0QWR9_MYCS2	3	0.831002	0.222504	0.168167	0.391902	0.35901	0.831002	0	4722500	9038700	58282000	36875000	24378000	21624000	32800000	32186000	36212000	24345000	-3.27466	-3.07675	-0.209549	-0.966781	-1.78286	-1.3012	-1.16487	-0.712963	-0.401174	-1.57539
1341	tr|A0QWS0|A0QWS0_MYCS2	tr|A0QWS0|A0QWS0_MYCS2	9	0.0509898	0.829132	0.818778	0.604421	0.634751	0.0509898	0	325380000	523380000	492710000	828680000	418920000	559280000	697450000	411040000	299460000	516970000	2.92539	2.89762	2.86945	3.57044	2.34721	3.30226	3.15012	2.96901	2.60878	2.83489
1342	tr|A0QWS2|A0QWS2_MYCS2	tr|A0QWS2|A0QWS2_MYCS2	15	-0.0178732	0.859447	0.881722	0.608402	0.646805	-0.0178732	0	520800000	951160000	787390000	980660000	1099100000	862760000	844050000	722970000	631290000	890490000	3.6144	3.77693	3.54565	3.81592	3.74796	3.91573	3.41941	3.78526	3.67136	3.61974
1343	tr|A0QWS3|A0QWS3_MYCS2	tr|A0QWS3|A0QWS3_MYCS2	7	0.0516804	0.787845	0.782241	0.598994	0.629816	0.0516804	0	53098000	106370000	96176000	81883000	146680000	63435000	134180000	86937000	51694000	120930000	0.269895	0.552225	0.512932	0.196217	0.823227	0.221866	0.823597	0.723381	0.105975	0.738078
1344	tr|A0QWS4|A0QWS4_MYCS2	tr|A0QWS4|A0QWS4_MYCS2	10	-0.261783	0.0686782	0.0814979	0.232506	0.255797	-0.261783	0	222300000	307900000	405890000	456690000	388640000	248090000	350550000	199200000	241400000	321750000	2.36735	2.1167	2.58985	2.70182	2.23826	2.15189	2.1791	1.9219	2.30171	2.15045
1345	tr|A0QWS5|A0QWS5_MYCS2	tr|A0QWS5|A0QWS5_MYCS2	45	0.0314355	0.74969	0.790935	0.591994	0.631677	0.0314355	0	1150000000	2019500000	1975800000	1845700000	2072800000	1366000000	2239500000	1778800000	1495200000	1945300000	4.77475	4.8852	4.87267	4.73784	4.66925	4.56603	4.79675	5.0867	4.89987	4.74755
1346	tr|A0QWS8|A0QWS8_MYCS2	tr|A0QWS8|A0QWS8_MYCS2	11	0.0883817	0.309905	0.427884	0.432371	0.518986	0.0883817	0	3983000000	6726100000	6519100000	6354900000	6868500000	5896400000	7404600000	6268300000	4912000000	7089600000	6.59445	6.65618	6.59456	6.54026	6.40906	6.63571	6.4847	6.90743	6.59452	6.61406
1347	tr|A0QWS9|A0QWS9_MYCS2	tr|A0QWS9|A0QWS9_MYCS2	8	0.120418	0.502602	0.496871	0.521437	0.541133	0.120418	0	51602000	72419000	77706000	50146000	80322000	69570000	87325000	60013000	40606000	69200000	0.228033	-0.0136764	0.205343	-0.518636	-0.0513056	0.352515	0.21729	0.187639	-0.238002	-0.0675961
1348	tr|A0QWT2|A0QWT2_MYCS2	tr|A0QWT2|A0QWT2_MYCS2	16	0.13325	0.394613	0.403524	0.477481	0.509836	0.13325	0	80204000	104540000	113690000	127330000	126390000	100170000	102060000	89165000	115430000	140230000	0.874035	0.526681	0.75424	0.839837	0.607021	0.868408	0.437378	0.75996	1.25053	0.951793
1349	tr|A0QWT4|A0QWT4_MYCS2	tr|A0QWT4|A0QWT4_MYCS2	4	0.183165	0.524812	0.489996	0.524625	0.541133	0.183165	0	8969300	8231400	7044600	12731000	20266000	11879000	15768000	8447100	7485000	10294000	-2.33503	-3.21447	-3.2574	-2.51718	-2.05114	-2.14895	-2.19873	-2.64665	-2.64731	-2.81775
1350	tr|A0QWT6|A0QWT6_MYCS2	tr|A0QWT6|A0QWT6_MYCS2	17	-0.0313305	0.755005	0.793663	0.591997	0.631677	-0.0313305	0	703550000	1313500000	1033800000	915050000	1167000000	803670000	1210800000	833490000	767990000	1121900000	4.05497	4.25203	3.93838	3.71497	3.83501	3.81533	3.92871	3.99089	3.95063	3.95316
1351	tr|A0QWT7|A0QWT7_MYCS2	tr|A0QWT7|A0QWT7_MYCS2	8	0.0829503	0.433281	0.501298	0.496003	0.541133	0.0829503	0	236590000	365800000	431190000	485740000	465620000	340150000	506490000	342940000	261120000	503000000	2.4586	2.37033	2.67707	2.79172	2.50069	2.59853	2.69854	2.70717	2.41359	2.79535
1352	tr|A0QWT9|A0QWT9_MYCS2	tr|A0QWT9|A0QWT9_MYCS2	2	0.95351	0.0422639	0.0201171	0.188789	0.128841	0.95351	2	NA	3662800	1831600	1723900	NA	3791200	2708700	2369300	3355400	6103800	NA	-4.40635	-5.20042	-5.43205	NA	-3.76525	-4.68512	-4.48423	-3.79045	-3.57209
1353	tr|A0QWU1|A0QWU1_MYCS2	tr|A0QWU1|A0QWU1_MYCS2	4	-0.298286	0.0866634	0.0849621	0.257601	0.261189	-0.298286	0	12481000	22824000	29337000	33121000	35887000	15148000	22452000	15803000	15425000	21767000	-1.85106	-1.71328	-1.19968	-1.1233	-1.2213	-1.80492	-1.6999	-1.74121	-1.61708	-1.73694
1354	tr|A0QWU3|A0QWU3_MYCS2	tr|A0QWU3|A0QWU3_MYCS2	15	0.139711	0.442839	0.435455	0.499961	0.524408	0.139711	0	93441000	126720000	178430000	185760000	141800000	158530000	149850000	105610000	115940000	193440000	1.09779	0.8099	1.40436	1.39042	0.77409	1.5181	0.979502	1.00464	1.25681	1.41608
1355	tr|A0QWU4|A0QWU4_MYCS2	tr|A0QWU4|A0QWU4_MYCS2	6	0.0801897	0.627488	0.62931	0.552	0.583444	0.0801897	0	69602000	104400000	75958000	102390000	109860000	89436000	129460000	53358000	69861000	114260000	0.666353	0.524708	0.172526	0.52204	0.403472	0.708001	0.773051	0.0177366	0.535068	0.656191
1356	tr|A0QWU5|A0QWU5_MYCS2	tr|A0QWU5|A0QWU5_MYCS2	7	0.206863	0.240665	0.236382	0.402717	0.404938	0.206863	0	21058000	27379000	19938000	26586000	22303000	20096000	33494000	24127000	16919000	26493000	-1.08485	-1.44544	-1.75677	-1.44371	-1.91205	-1.40491	-1.13532	-1.12956	-1.48536	-1.45335
1357	tr|A0QWU9|A0QWU9_MYCS2	tr|A0QWU9|A0QWU9_MYCS2	6	0.0441646	0.753258	0.764727	0.591997	0.628032	0.0441646	0	144840000	172060000	185770000	275280000	265340000	202600000	248030000	152630000	140360000	236970000	1.73982	1.26012	1.46251	1.96384	1.68403	1.86523	1.69078	1.53697	1.52913	1.70903
1358	tr|A0QWV0|A0QWV0_MYCS2	tr|A0QWV0|A0QWV0_MYCS2	18	0.0318211	0.754419	0.791955	0.591997	0.631677	0.0318211	0	308330000	480140000	383030000	459060000	446210000	389730000	476390000	382690000	296810000	429050000	2.84655	2.77069	2.50624	2.70936	2.43886	2.79109	2.61206	2.8657	2.59612	2.56584
1359	tr|A0QWV1|A0QWV1_MYCS2	tr|A0QWV1|A0QWV1_MYCS2	5	0.0778416	0.514336	0.556876	0.523811	0.560456	0.0778416	0	359930000	493690000	486710000	520150000	559210000	399670000	581050000	537610000	347600000	535860000	3.07321	2.81166	2.85177	2.8915	2.76667	2.82673	2.89238	3.35705	2.82118	2.88668
1360	tr|A0QWV2|A0QWV2_MYCS2	tr|A0QWV2|A0QWV2_MYCS2	2	0.667565	0.588398	0.465964	0.54059	0.53671	0.667565	5	NA	NA	NA	2254300	2375700	NA	NA	1871200	6735600	1414900	NA	NA	NA	-5.04098	-5.16416	NA	NA	-4.8254	-2.79762	-5.68201
1361	tr|A0QWV4|A0QWV4_MYCS2	tr|A0QWV4|A0QWV4_MYCS2	10	0.269467	0.543161	0.497362	0.529043	0.541133	0.269467	0	13492000	7852700	4184500	8068500	17651000	7514000	15754000	9359700	7668900	9024200	-1.73696	-3.28379	-4.00871	-3.18206	-2.25176	-2.79712	-2.19998	-2.49835	-2.61273	-3.00776
1362	tr|A0QWV8|A0QWV8_MYCS2	tr|A0QWV8|A0QWV8_MYCS2	12	0.214677	0.249021	0.239352	0.409739	0.406438	0.214677	0	91116000	112080000	121820000	155510000	103160000	99136000	133860000	122110000	93768000	168620000	1.06089	0.629193	0.853866	1.1313	0.312091	0.853724	0.820227	1.21448	0.954401	1.21789
1363	tr|A0QWW4|A0QWW4_MYCS2	tr|A0QWW4|A0QWW4_MYCS2	13	0.108622	0.437376	0.460314	0.497059	0.53623	0.108622	0	948110000	1422500000	1108400000	1352900000	1155400000	1139600000	1523900000	1205300000	924490000	1375200000	4.49197	4.36937	4.03888	4.28503	3.8205	4.30958	4.25335	4.52409	4.21487	4.24698
1364	tr|A0QWX3|A0QWX3_MYCS2	tr|A0QWX3|A0QWX3_MYCS2	13	0.258094	0.0212791	0.04402	0.1391	0.192821	0.258094	0	51178000	88157000	66065000	63614000	80890000	69222000	90846000	68486000	61158000	83181000	0.215947	0.275785	-0.0287496	-0.171825	-0.0410724	0.345418	0.273085	0.378546	0.345506	0.198
1365	tr|A0QWX6|A0QWX6_MYCS2	tr|A0QWX6|A0QWX6_MYCS2	12	0.0276776	0.853998	0.858188	0.607393	0.640455	0.0276776	0	206530000	440780000	340230000	422760000	344270000	340320000	367200000	331420000	254530000	321820000	2.25956	2.64479	2.33533	2.58927	2.06221	2.59923	2.2446	2.65778	2.37717	2.15077
1366	tr|A0QWX7|A0QWX7_MYCS2	tr|A0QWX7|A0QWX7_MYCS2	16	-0.105276	0.609618	0.595339	0.546598	0.571931	-0.105276	0	429180000	551620000	468840000	540400000	423980000	464440000	621620000	384680000	293070000	385410000	3.33097	2.97497	2.79782	2.94718	2.36465	3.03929	2.98765	2.8732	2.57805	2.41102
1367	tr|A0QWX8|A0QWX8_MYCS2	tr|A0QWX8|A0QWX8_MYCS2	23	0.260183	0.143375	0.139175	0.32333	0.328274	0.260183	0	290220000	483500000	447090000	422970000	361790000	494190000	460660000	435780000	318350000	523170000	2.75788	2.78096	2.7293	2.59	2.13429	3.12715	2.56466	3.05349	2.69594	2.85209
1368	tr|A0QWY0|A0QWY0_MYCS2	tr|A0QWY0|A0QWY0_MYCS2	42	-0.0250035	0.871493	0.874275	0.610648	0.644336	-0.0250035	0	4027000000	6469900000	4989500000	5314600000	4858000000	4522700000	5459300000	4233500000	4091700000	6505900000	6.61054	6.59901	6.20886	6.27965	5.90613	6.26035	6.0545	6.34009	6.33418	6.49005
1369	tr|A0QWY3|A0QWY3_MYCS2	tr|A0QWY3|A0QWY3_MYCS2	11	0.0247945	0.758485	0.817899	0.593244	0.634751	0.0247945	0	708250000	1142200000	1069000000	1045500000	1132800000	951390000	1101900000	904620000	834820000	1077000000	4.06473	4.04634	3.98667	3.90926	3.79182	4.05412	3.79569	4.10927	4.06951	3.89421
1370	tr|A0QWY4|A0QWY4_MYCS2	tr|A0QWY4|A0QWY4_MYCS2	8	-0.905043	0.00830077	0.00376087	0.0867956	0.05007	-0.905043	0	44610000	122840000	121560000	61609000	139270000	35891000	50652000	39787000	47966000	40993000	0.0147523	0.764127	0.850784	-0.218513	0.747946	-0.584136	-0.5515	-0.4065	-0.000668022	-0.823315
1371	tr|A0QWY8|A0QWY8_MYCS2	tr|A0QWY8|A0QWY8_MYCS2	13	0.119443	0.678319	0.652549	0.56777	0.591281	0.119443	0	66178000	139120000	92604000	53026000	119200000	90608000	121300000	83504000	45162000	117280000	0.59246	0.947318	0.458341	-0.437225	0.521966	0.726426	0.681154	0.665142	-0.0864911	0.693844
1372	tr|A0QWY9|A0QWY9_MYCS2	tr|A0QWY9|A0QWY9_MYCS2	6	-0.0904123	0.812157	0.792328	0.603158	0.631677	-0.0904123	0	8554300	10997000	9069400	6233100	15879000	5456500	10235000	5595800	4311900	21310000	-2.40442	-2.78809	-2.89298	-3.55832	-2.4054	-3.24993	-2.80874	-3.24192	-3.4331	-1.76757
1373	tr|A0QWZ6|A0QWZ6_MYCS2	tr|A0QWZ6|A0QWZ6_MYCS2	6	0.067869	0.889753	0.87658	0.614437	0.644962	0.067869	0	8594900	48528000	40364000	15654000	44560000	14544000	24947000	15473000	35865000	38256000	-2.39749	-0.602942	-0.739423	-2.21586	-0.906955	-1.86251	-1.55117	-1.77171	-0.414893	-0.923049
1374	tr|A0QWZ9|A0QWZ9_MYCS2	tr|A0QWZ9|A0QWZ9_MYCS2	23	-0.0063541	0.929237	0.950631	0.625127	0.663364	-0.0063541	0	331860000	523050000	513020000	500680000	507850000	396480000	545750000	416640000	341980000	505930000	2.95428	2.89669	2.92771	2.83588	2.62677	2.81539	2.80392	2.98857	2.79795	2.80373
1375	tr|A0QX00|A0QX00_MYCS2	tr|A0QX00|A0QX00_MYCS2	22	0.0127488	0.906258	0.918723	0.618902	0.654881	0.0127488	0	505150000	1020200000	973380000	1091100000	902700000	764030000	1035400000	780220000	678680000	926620000	3.56971	3.88007	3.85151	3.9715	3.46208	3.74374	3.70782	3.89542	3.77449	3.67715
1376	tr|A0QX01|A0QX01_MYCS2	tr|A0QX01|A0QX01_MYCS2	13	0.0943098	0.383363	0.450221	0.473575	0.532086	0.0943098	0	805510000	1662200000	1333400000	1510900000	1410300000	1127800000	1639500000	1091900000	1209600000	1701600000	4.25322	4.5986	4.30546	4.44605	4.11001	4.29485	4.35656	4.38126	4.59786	4.55436
1377	tr|A0QX02|A0QX02_MYCS2	tr|A0QX02|A0QX02_MYCS2	20	-0.109159	0.299401	0.374574	0.42614	0.49634	-0.109159	0	308850000	641580000	549160000	670630000	759850000	489510000	534230000	454630000	392890000	580610000	2.84902	3.19735	3.0259	3.26194	3.21191	3.11369	2.7738	3.11471	2.99568	3.00245
[truncated: 1,141 more rows]

## Sheet: carbon starvation
	ProteinName	TopProteinName	nrPeptides	effectSize	p.ord	p.mod	q.ord	q.mod	log2FC	nrNAs	20170929_09_62780_msm_cno_wt5_e1.raw	20170929_11_62777_msm_cno_wt2_e1.raw	20170929_15_62778_msm_cno_wt3_e1.raw	20170929_18_62776_msm_cno_wt1_e1.raw	20170929_26_62779_msm_cno_wt4_e1.raw	20170929_08_62783_msm_cno_del3_e1.raw	20170929_10_62781_msm_cno_del1_e1.raw	20170929_19_62782_msm_cno_del2_e1.raw	20170929_23_62784_msm_cno_del4_e1.raw	20170929_25_62785_msm_cno_del5_e1.raw	20170929_09_62780_msm_cno_wt5_e1.transformed	20170929_11_62777_msm_cno_wt2_e1.transformed	20170929_15_62778_msm_cno_wt3_e1.transformed	20170929_18_62776_msm_cno_wt1_e1.transformed	20170929_26_62779_msm_cno_wt4_e1.transformed	20170929_08_62783_msm_cno_del3_e1.transformed	20170929_10_62781_msm_cno_del1_e1.transformed	20170929_19_62782_msm_cno_del2_e1.transformed	20170929_23_62784_msm_cno_del4_e1.transformed	20170929_25_62785_msm_cno_del5_e1.transformed
[truncated: 2,614 more rows]

[truncated: 2 more sheets: parameters, MS summary]
