# Supplementary material for: Cdc48-like protein of actinobacteria (Cpa) is a novel proteasome interactor in mycobacteria and related organisms
Source: eLife. 2018 May 29;7:e34055. doi: 10.7554/eLife.34055 (PMC6017811; doi:10.7554/eLife.34055)
Supplement: Figure 9—source data 2. [file elife-34055-fig9-data2.xlsx]

## Sheet: analysis
#Starved_Msm_Cpa_coIP
Protein threshold:	1% FDR
Peptide threshold:	0.1% FDR
Display options:	Exclusive Spectrum Count
Min. # peptides:	2
Starved_Msm_Cpa_coIP						delCpa	delCpa	delCpa	wt	wt	wt
#	Identified Proteins (218/588)	Accession Number	Uniprot Accession	Locus tag	Molecular Weight	BioSample 1a	BioSample 2a	BioSample 3a	BioSample 1b	BioSample 2b	BioSample 3b
1	Cluster of Cell division control protein Cdc48 OS=Mycobacterium smegmatis (strain ATCC 700084 / mc(2)155) OX=246196 GN=MSMEG_0858 PE=1 SV=1 (A0QQS4_MYCS2)	A0QQS4_MYCS2 [11]	A0QQS4	MSMEG_0858	78 kDa				34	52	11
2	Cluster of Elongation factor Tu OS=Mycobacterium smegmatis GN=tuf PE=3 SV=1 (A0A0D6H956_MYCSM)	A0A0D6H956_MYCSM [8]	A0QS98	MSMEG_1401	44 kDa				10	10	10
3	Secreted protein OS=Mycobacterium smegmatis (strain ATCC 700084 / mc(2)155) OX=246196 GN=MSMEG_4210 PE=4 SV=1	A0QZZ9_MYCS2 (+1)	A0QZZ9	MSMEG_4210	35 kDa				18	3	3
4	Cluster of DNA-directed RNA polymerase subunit beta' OS=Mycobacterium smegmatis GN=rpoC PE=3 SV=1 (A0A0D6H858_MYCSM)	A0A0D6H858_MYCSM [16]	A0QS66	MSMEG_1368	146 kDa	1			13	4	2
5	Cluster of ATP synthase subunit beta OS=Mycobacterium smegmatis GN=atpD PE=3 SV=1 (A0A0D6IU77_MYCSM)	A0A0D6IU77_MYCSM [10]	A0R200	MSMEG_4936	52 kDa				10	7	3
6	Cluster of 50S ribosomal protein L2 OS=Mycobacterium smegmatis GN=rplB PE=3 SV=1 (A0A0D6H9F9_MYCSM)	A0A0D6H9F9_MYCSM [35]	A0QSD4	MSMEG_1439	30 kDa				3	14
7	Cluster of Protein translocase subunit SecA OS=Mycobacterium smegmatis GN=secA1 PE=3 SV=1 (A0A0D6HIG4_MYCSM)	A0A0D6HIG4_MYCSM [3]	P71533	MSMEG_1881	106 kDa				17	1
8	Cluster of Isocitrate lyase OS=Rhodococcus qingshengii GN=BXO91_20890 PE=4 SV=1 (A0A069JBH7_9NOCA)	A0A069JBH7_9NOCA [34]	A0QQX6	MSMEG_0911	47 kDa					17
9	Cluster of Pyruvate dehydrogenase E1 component OS=Mycobacterium smegmatis GN=aceE_2 PE=4 SV=1 (A0A0D6IL61_MYCSM)	A0A0D6IL61_MYCSM [4]	A0R0B0	MSMEG_4323	103 kDa				15	1
10	Cluster of Chaperone protein DnaK OS=Mycobacterium smegmatis GN=dnaK_3 PE=2 SV=1 (A0A0D6GJL7_MYCSM)	A0A0D6GJL7_MYCSM [11]	A0QQC8	MSMEG_0709	67 kDa				1	7	7
11	Cluster of Electron transfer flavoprotein beta subunit OS=Mycobacterium smegmatis GN=etfB PE=4 SV=1 (A0A0D6HS72_MYCSM)	A0A0D6HS72_MYCSM [29]	A0QUV6	MSMEG_2351	28 kDa				1	6	4
12	Cluster of 10 kDa chaperonin OS=Mycobacterium smegmatis OX=1772 GN=groES PE=3 SV=1 (A0A0D6HDA1_MYCSM)	A0A0D6HDA1_MYCSM [21]	A0QSS3	MSMEG_1582	11 kDa			1		3	9
13	UPF0182 protein ERS451418_01991 OS=Mycobacterium smegmatis GN=ERS451418_01991 PE=3 SV=1	A0A0D6HIW7_MYCSM (+1)	A0QTT7	MSMEG_1959	109 kDa				13
14	Probable cytosol aminopeptidase OS=Mycobacterium smegmatis GN=pepA PE=3 SV=1	A0A0D6IKL7_MYCSM (+2)	A0R069	MSMEG_4281	53 kDa				9	1	3
15	Cluster of 50S ribosomal protein L7/L12 OS=Mycobacterium sp. 1164966.3 OX=1856861 GN=rplL PE=3 SV=1 (A0A1A0M8F4_9MYCO)	A0A1A0M8F4_9MYCO [19]	A0QS63	MSMEG_1365	13 kDa			2	2	3	6
16	Cluster of DivIVA family protein OS=Mycobacterium smegmatis GN=ag84 PE=4 SV=1 (A0A0D6IK36_MYCSM)	A0A0D6IK36_MYCSM [3]	A0R006	MSMEG_4217	30 kDa				7	2	4
17	Cluster of Aldehyde dehydrogenase OS=Rhodococcus qingshengii GN=EN35_04595 PE=3 SV=1 (A0A069JDU4_9NOCA)	A0A069JDU4_9NOCA [19]	A0QSN7	MSMEG_1543	55 kDa		1			10	2
18	ATP-dependent RNA helicase DeaD OS=Mycobacterium smegmatis GN=deaD PE=3 SV=1	A0A0D6IV65_MYCSM (+4)	A0R2A4	MSMEG_5042	64 kDa				12
19	Cluster of 30S ribosomal protein S2 OS=Mycobacterium smegmatis GN=rpsB PE=3 SV=1 (A0A0D6HWE6_MYCSM)	A0A0D6HWE6_MYCSM [26]	A0QVB8	MSMEG_2519	30 kDa				6	5	1
20	Polyketide synthase OS=Mycobacterium smegmatis (strain ATCC 700084 / mc(2)155) GN=MSMEG_6392 PE=4 SV=1	A0R617_MYCS2 (+1)	A0R617	MSMEG_6392	194 kDa				9		2
21	Cluster of Ketol-acid reductoisomerase (NADP(+)) OS=Mycobacterium sp. YC-RL4 GN=ilvC PE=3 SV=1 (A0A172UQQ5_9MYCO)	A0A172UQQ5_9MYCO [22]	A0QUX8	MSMEG_2374	36 kDa				2	6	3
22	Cluster of Enolase OS=Mycobacterium smegmatis GN=eno_2 PE=3 SV=1 (A0A0D6IZM6_MYCSM)	A0A0D6IZM6_MYCSM [26]	A0R3B8	MSMEG_5415	45 kDa			1	3	1	4
23	Cluster of 50S ribosomal protein L3 OS=Mycobacterium smegmatis GN=rplC PE=3 SV=1 (A0A0D6H852_MYCSM)	A0A0D6H852_MYCSM [64]	A0QSD1	MSMEG_1436	23 kDa				3	6	1
24	Cluster of 30S ribosomal protein S4 OS=Mycobacterium sp. Root265 GN=rpsD PE=3 SV=1 (A0A0Q9AB85_9MYCO)	A0A0Q9AB85_9MYCO [4]	A0QSL7	MSMEG_1523	23 kDa				4	7
25	Alcohol dehydrogenase GroES-like protein OS=Mycobacterium smegmatis GN=fdm PE=3 SV=1	A0A0D6J2G9_MYCSM (+2)	A0R6N9	MSMEG_6616	42 kDa				5		5
26	Transcriptional regulator OS=Mycobacterium smegmatis GN=ERS451418_02010 PE=4 SV=1	A0A0D6HKN3_MYCSM (+2)	A0QTU7	MSMEG_1970	64 kDa				7	3
27	Catalase-peroxidase OS=Mycobacterium smegmatis GN=katG2 PE=3 SV=1	A0A0D6IB78_MYCSM (+1)	A0QXX7	MSMEG_3461	82 kDa				3	1	6
28	Cluster of Succinate--CoA ligase [ADP-forming] subunit beta OS=Mycobacterium smegmatis GN=sucC PE=3 SV=1 (A0A0D6IYL8_MYCSM)	A0A0D6IYL8_MYCSM [20]	A0R3M4	MSMEG_5525	41 kDa				2	1	6
29	Electron transfer flavoprotein subunit alpha OS=Mycobacterium smegmatis GN=etfA PE=4 SV=1	A0A0D6HS79_MYCSM (+2)	A0QUV7	MSMEG_2352	32 kDa				1	1	7
30	Isocitrate dehydrogenase (NADP) Icd2 OS=Mycobacterium smegmatis GN=icd2 PE=4 SV=1	A0A0D6HE50_MYCSM (+2)	A0QSZ3	MSMEG_1654	83 kDa				6		3
31	Cluster of DNA-directed RNA polymerase subunit alpha OS=Mycobacterium smegmatis GN=rpoA PE=3 SV=1 (A0A0D6H9R5_MYCSM)	A0A0D6H9R5_MYCSM [5]	A0QSL8	MSMEG_1524	38 kDa				2	3	2
32	Translation initiation factor IF-2 OS=Mycobacterium smegmatis GN=infB PE=3 SV=1	A0A0D6HXN2_MYCSM (+1)	A0QVM7	MSMEG_2628	97 kDa				7	1
33	Secreted protein OS=Mycobacterium smegmatis GN=ERS451418_05863 PE=4 SV=1	A0A0D6J0M0_MYCSM (+2)	A0R535	MSMEG_6049	41 kDa				5	2	1
34	Dihydrolipoamide acetyltransferase component of pyruvate dehydrogenase complex OS=Mycobacterium smegmatis GN=sucB PE=3 SV=1	A0A0D6IKZ4_MYCSM (+2)	A0R072	MSMEG_4283	61 kDa				1		7
35	DNA gyrase subunit B OS=Mycobacterium smegmatis GN=gyrB_1 PE=3 SV=1	A0A0D6FRI9_MYCSM (+1)	A0QNE0	MSMEG_0005	75 kDa				7		1
36	DoxX protein OS=Mycobacterium smegmatis GN=ERS451418_03244 PE=4 SV=1	A0A0D6I9J6_MYCSM (+2)	A0QXC8	MSMEG_3255	30 kDa				8
37	GTPase Der OS=Mycobacterium smegmatis GN=engA PE=3 SV=1	A0A0D6IG98_MYCSM (+3)	A0QYP9	MSMEG_3738	51 kDa				8
38	60 kDa chaperonin OS=Mycobacterium smegmatis GN=groL PE=3 SV=1	A0A0D6HJS2_MYCSM (+3)	A0QTV4	MSMEG_1978	58 kDa					7
39	Multifunctional fusion protein OS=Mycobacterium smegmatis (strain MKD8) GN=atpH PE=3 SV=1	L8F6N4_MYCSE	A0R203	MSMEG_4939	47 kDa				7
40	Extracellular solute-binding protein family 3 OS=Mycobacterium smegmatis GN=glnH_1 PE=3 SV=1	A0A0D6I7J9_MYCSM (+3)	A0QXB0	MSMEG_3235	31 kDa				4	1	1
41	Methane/Phenol/Toluene Hydroxylase OS=Mycobacterium smegmatis GN=mmoX PE=4 SV=1	A0A0D6HJL5_MYCSM (+6)	A0QTU8	#N/A	63 kDa				4	3
42	ATPase OS=Mycobacterium smegmatis GN=ERS451418_03139 PE=4 SV=1	A0A0D6I6J6_MYCSM (+4)	A0QX24	MSMEG_3147	42 kDa				7
43	Short chain dehydrogenase OS=Mycobacterium smegmatis (strain ATCC 700084 / mc(2)155) GN=MSMEG_1011 PE=3 SV=1	A0QR74_MYCS2 (+1)	A0QR74	MSMEG_1011	31 kDa				5	2
44	6-phosphogluconate dehydrogenase, decarboxylating OS=Mycobacterium smegmatis GN=gnd_2 PE=3 SV=1	A0A0D6IDM8_MYCSM (+2)	A0QYE7	MSMEG_3632	52 kDa				1		5
45	Ribosome hibernation promoting factor OS=Mycobacterium smegmatis GN=hpf PE=3 SV=1	A0A0D6HII9_MYCSM (+3)	A0QTK6	MSMEG_1878	26 kDa				7
46	Geranylgeranyl reductase OS=Mycobacterium smegmatis GN=ERS451418_02327 PE=4 SV=1	A0A0D6HR45_MYCSM (+4)	A0QR89	MSMEG_1028	43 kDa				4	3
47	Cytosine/purine/uracil/thiamine/allantoin permease family protein OS=Mycobacterium smegmatis (strain ATCC 700084 / mc(2)155) GN=MSMEG_1683 PE=3 SV=1	A0QT21_MYCS2 (+1)	A0QT21	MSMEG_1683	51 kDa				4	3
48	Cluster of Transcription termination factor Rho OS=Mycobacterium smegmatis GN=rho PE=3 SV=1 (A0A0D6IU75_MYCSM)	A0A0D6IU75_MYCSM [5]	A0R218	MSMEG_4954	72 kDa				6		1
49	Ectoine/hydroxyectoine ABC transporter solute-binding protein OS=Mycobacterium smegmatis GN=ehuB PE=4 SV=1	A0A0D6IY59_MYCSM (+3)	A0R373	MSMEG_5368	32 kDa				6
50	Carbamoyl-phosphate synthase subunit L OS=Mycobacterium smegmatis GN=accC PE=4 SV=1	A0A0D6HH40_MYCSM (+3)	A0QTE1	MSMEG_1807	63 kDa						4
51	Endoribonuclease L-PSP superfamily protein OS=Mycobacterium smegmatis (strain ATCC 700084 / mc(2)155) GN=MSMEG_1681 PE=4 SV=1	A0QT19_MYCS2 (+1)	A0QT19	MSMEG_1681	16 kDa				1		5
52	ABC transporter periplasmic protein OS=Mycobacterium smegmatis GN=ytfQ PE=4 SV=1	A0A0D6HFR6_MYCSM (+4)	A0QT50	MSMEG_1712	34 kDa				6
53	Integration host factor OS=Mycobacterium smegmatis (strain ATCC 700084 / mc(2)155) GN=MSMEG_3050 PE=4 SV=1	A0QWS8_MYCS2 (+54)	A0QWS8	MSMEG_3050	12 kDa					3	3
54	SPFH domain/band 7 family protein OS=Mycobacterium smegmatis GN=qmcA_1 PE=4 SV=1	A0A0D6I6M9_MYCSM (+3)	A0QX32	MSMEG_3155	44 kDa				6
55	Sulfate-binding lipoprotein SubI OS=Mycobacterium smegmatis GN=sbp PE=4 SV=1	A0A0D6IPA4_MYCSM (+3)	A0R0W7	MSMEG_4533	37 kDa				4	2
56	DNA gyrase subunit A OS=Mycobacterium smegmatis GN=gyrA_1 PE=3 SV=1	A0A0D6FSH4_MYCSM (+2)	P48354	MSMEG_0006	93 kDa				6
57	Glyceraldehyde-3-phosphate dehydrogenase OS=Mycobacterium smegmatis GN=gapA PE=3 SV=1	A0A0D6I537_MYCSM (+1)	A0QWW2	MSMEG_3084	36 kDa				2	1	3
58	DNA-directed RNA polymerase subunit beta OS=Mycobacterium smegmatis GN=rpoB PE=3 SV=1	A0A0D6H5X4_MYCSM (+5)	P60281	MSMEG_1367	128 kDa				3	2	1
59	Cluster of Pyruvate kinase OS=Mycobacterium neworleansense GN=pyk PE=3 SV=1 (A0A0H5S0E8_9MYCO)	A0A0H5S0E8_9MYCO [12]	A0QXA3	MSMEG_3227	49 kDa				2	2	2
60	Cluster of Acetyl-CoA acetyltransferase OS=Mycobacterium smegmatis GN=pcaF_1 PE=3 SV=1 (A0A0D6IXZ0_MYCSM)	A0A0D6IXZ0_MYCSM [7]	A0R2Y1	MSMEG_5273	43 kDa				1	2	2
61	Cluster of Glutamine synthetase OS=Rhodococcus sp. B7740 GN=NY08_630 PE=3 SV=1 (A0A0D5A6A6_9NOCA)	A0A0D5A6A6_9NOCA [21]	A0R079	MSMEG_4290	53 kDa				1	2	3
62	Cluster of Signal peptide protein OS=Modestobacter caceresii OX=1522368 GN=IN07_00765 PE=4 SV=1 (A0A098YFJ5_9ACTN)	A0A098YFJ5_9ACTN [33]	A0QYG2	MSMEG_3647	18 kDa			1			5
63	ATP-dependent Clp protease proteolytic subunit OS=Mycobacterium smegmatis GN=clpP1_1 PE=3 SV=1	A0A0D6IR04_MYCSM (+3)	A0R197	MSMEG_4672	24 kDa				4		1
64	Transketolase OS=Mycobacterium smegmatis OX=1772 GN=tkt_2 PE=3 SV=1	A0A0D6I5Z3_MYCSM (+3)	A0QWY0	MSMEG_3103	75 kDa						5
65	Ribosomal RNA small subunit methyltransferase A OS=Mycobacterium smegmatis GN=ksgA PE=3 SV=1	A0A0D6IY78_MYCSM (+3)	A0R3D9	MSMEG_5438	33 kDa				5
66	Dihydrolipoyl dehydrogenase OS=Mycobacterium smegmatis OX=1772 GN=lpd_1 PE=3 SV=1	A0A0D6GP71_MYCSM (+3)	A0QQW8	MSMEG_0903	49 kDa						5
67	2-C-methyl-D-erythritol 4-phosphate cytidylyltransferase OS=Mycobacterium smegmatis (strain ATCC 700084 / mc(2)155) OX=246196 GN=ispD PE=1 SV=1	A0R560_MYCS2 (+2)	A0R560	MSMEG_6076	22 kDa					2	3
68	DNA-binding protein Dps OS=Mycobacterium smegmatis OX=1772 GN=dps PE=3 SV=1	A0A0D6J3C8_MYCSM (+1)	A0R692	MSMEG_6467	20 kDa						4
69	Putative acetamidase/formamidase OS=Mycobacterium smegmatis OX=1772 GN=amdA_2 PE=4 SV=1	A0A0D6IM62_MYCSM (+3)	A0R0F4	MSMEG_4367	44 kDa						5
70	Transmembrane alanine and glycine rich protein OS=Mycobacterium smegmatis GN=ERS451418_02744 PE=4 SV=1	A0A0D6HZN4_MYCSM (+3)	A0QVY4	MSMEG_2739	86 kDa				5
71	TetR family transcriptional regulator OS=Mycobacterium smegmatis GN=ERS451418_00104 PE=4 SV=1	A0A0D6FVL6_MYCSM (+3)	A0QNM0	MSMEG_0092	20 kDa				2	1	2
72	Phage shock protein A, PspA OS=Mycobacterium smegmatis GN=ERS451418_02701 PE=4 SV=1	A0A0D6HZM6_MYCSM (+4)	A0QVU2	MSMEG_2695	30 kDa				2	2	1
73	30S ribosomal protein S9 OS=Mycobacterium smegmatis GN=rpsI PE=3 SV=1	A0A0D6HAD8_MYCSM (+21)	A0QSP9	MSMEG_1557	17 kDa				2	1	2
74	30S ribosomal protein S7 OS=Mycobacterium smegmatis OX=1772 GN=rpsG PE=3 SV=1	A0A0D6H933_MYCSM (+9)	A0QS97	MSMEG_1399	18 kDa				2	2	1
75	Short chain dehydrogenase OS=Mycobacterium smegmatis GN=ERS451418_06204 PE=4 SV=1	A0A0D6J358_MYCSM (+1)	A0R610	MSMEG_6385	27 kDa				2	2
76	UspA domain-containing protein OS=Mycobacterium smegmatis GN=ERS451418_03778 PE=3 SV=1	A0A0D6IFN6_MYCSM (+5)	A0QYW6	MSMEG_3811	15 kDa				2	2
77	Cluster of Elongation factor G OS=Mycobacterium smegmatis GN=fusA_1 PE=3 SV=1 (A0A0D6H795_MYCSM)	A0A0D6H795_MYCSM [78]	A4ZHU4	#N/A	77 kDa				3	1	1
78	Alcohol dehydrogenase, zinc-binding protein OS=Mycobacterium smegmatis GN=yhdH PE=4 SV=1	A0A0D6HMN9_MYCSM (+3)	A0QU52	MSMEG_2079	35 kDa				4
79	Succinate dehydrogenase flavoprotein subunit OS=Mycobacterium smegmatis GN=sdhA_1 PE=3 SV=1	A0A0D6HEH6_MYCSM (+11)	A0QT08	MSMEG_1670	64 kDa				4
80	Aconitate hydratase 1 OS=Mycobacterium smegmatis OX=1772 GN=acnA PE=4 SV=1	A0A0D6I6G1_MYCSM (+1)	A0QX20	MSMEG_3143	102 kDa					0	4
81	Fructose-bisphosphate aldolase OS=Mycobacterium smegmatis OX=1772 GN=fda PE=4 SV=1	A0A0D6IDC0_MYCSM (+3)	A0QY23	MSMEG_3507	32 kDa						3
82	Acyl-CoA dehydrogenase OS=Mycobacterium smegmatis OX=1772 GN=ERS451418_06313 PE=3 SV=1	A0A0D6J1W1_MYCSM (+3)	A0R6D7	MSMEG_6512	39 kDa						3
83	Oligopeptide transport ATP-binding protein OppD OS=Mycobacterium smegmatis (strain ATCC 700084 / mc(2)155) GN=MSMEG_0640 PE=3 SV=1	A0QQ62_MYCS2 (+1)	A0QQ62	MSMEG_0640	36 kDa				4
84	30S ribosomal protein S5 OS=Mycobacterium smegmatis GN=rpsE PE=3 SV=1	A0A0D6HAA3_MYCSM (+24)	A0QSG6	MSMEG_1472	22 kDa				3
85	Ribonucleotide ABC transporter ATP-binding protein Mkl OS=Mycobacterium smegmatis GN=mkl PE=4 SV=1	A0A0D6H7H3_MYCSM (+3)	A0QS64	MSMEG_1366	39 kDa				3	1
86	Transaldolase OS=Mycobacterium smegmatis OX=1772 GN=tal_1 PE=3 SV=1	A0A0D6I5B3_MYCSM (+1)	A0QWX9	MSMEG_3102	40 kDa						4
87	Ribose ABC transporter periplasmic binding protein OS=Mycobacterium smegmatis GN=rbsB_1 PE=4 SV=1	A0A0D6H8B5_MYCSM (+3)	A0QS72	MSMEG_1374	36 kDa				4
88	Pantothenate synthetase OS=Mycobacterium smegmatis GN=panC PE=3 SV=1	A0A0D6J1F3_MYCSM (+3)	A0R580	MSMEG_6097	34 kDa				4
89	Phosphate-specific transport system accessory protein PhoU OS=Mycobacterium smegmatis (strain ATCC 700084 / mc(2)155) GN=phoU PE=3 SV=1	A0R4B7_MYCS2 (+5)	A0R4B7	MSMEG_5776	25 kDa				3		1
90	30S ribosomal protein S13 OS=Mycobacterium smegmatis GN=rpsM PE=3 SV=1	A0A0D6HBZ0_MYCSM (+13)	A0QSL5	MSMEG_1521	14 kDa				1	2	1
91	NAD(P) transhydrogenase, alpha subunit OS=Mycobacterium smegmatis (strain ATCC 700084 / mc(2)155) GN=pntA PE=4 SV=1	A0QNN8_MYCS2 (+3)	A0QNN8	MSMEG_0110	53 kDa				4
92	Adenosylhomocysteinase OS=Mycobacterium smegmatis GN=ahcY PE=3 SV=1	A0A0D6HIF9_MYCSM (+4)	A4ZHR8	MSMEG_1843	53 kDa				2		2
93	Succinate dehydrogenase subunit A OS=Mycobacterium smegmatis GN=frdA PE=4 SV=1	A0A0D6G5S3_MYCSM (+4)	A0QPJ3	MSMEG_0418	70 kDa				4
94	30S ribosomal protein S1 OS=Mycobacterium smegmatis GN=rpsA PE=4 SV=1	A0A0D6IFX6_MYCSM (+118)	A0QYY6	MSMEG_3833	53 kDa						3
95	Periplasmic binding protein/LacI transcriptional regulator OS=Mycobacterium smegmatis GN=rbsB_5 PE=4 SV=1	A0A0D6J2M6_MYCSM (+3)	A0R773	MSMEG_6804	34 kDa				3	1
96	Cluster of Iron-dependent repressor ideR OS=Mycobacterium smegmatis GN=ideR PE=4 SV=1 (A0A0D6HZP8_MYCSM)	A0A0D6HZP8_MYCSM [135]	A0QVZ3	MSMEG_2750	25 kDa				3	1
97	Cluster of 30S ribosomal protein S12 OS=Mycobacterium tuberculosis OX=1773 GN=rpsL PE=3 SV=1 (E3VWD7_MYCTX)	E3VWD7_MYCTX [4]	A0QS96	MSMEG_1398	14 kDa				1	3
98	Peptidyl-prolyl cis-trans isomerase OS=Mycobacterium smegmatis OX=1772 GN=ppiA PE=3 SV=1	A0A0D6FS61_MYCSM (+3)	A0QNF6	MSMEG_0024	19 kDa						3
99	Antitoxin OS=Mycobacterium tuberculosis GN=CLD25_11505 PE=4 SV=1	A0A045JH29_MYCTX (+18)	A0QSZ1	MSMEG_1652	9 kDa					3
100	ABC transporter substrate-binding protein OS=Mycobacterium smegmatis GN=ERS451418_04514 PE=4 SV=1	A0A0D6IQS1_MYCSM (+7)	A0R183	MSMEG_4658	34 kDa				3
101	50S ribosomal protein L4 OS=Mycobacterium smegmatis GN=rplD PE=3 SV=1	A0A0D6H7R4_MYCSM (+2)	A0QSD2	MSMEG_1437	23 kDa					3
102	Aliphatic sulfonates family ABC transporter, periplasmic ligand-binding protein OS=Mycobacterium smegmatis GN=ssuA_1 PE=4 SV=1	A0A0D6GBH0_MYCSM (+5)	A0QPX3	MSMEG_0550	35 kDa				3
103	Sugar ABC transporter ATP-binding protein OS=Mycobacterium smegmatis GN=ugpC_7 PE=3 SV=1	A0A0D6J0D3_MYCSM (+3)	A0R3R8	MSMEG_5571	30 kDa				3
104	50S ribosomal protein L6 OS=Mycobacterium smegmatis GN=rplF PE=3 SV=1	A0A0D6H902_MYCSM (+2)	A0QSG4	MSMEG_1470	19 kDa				3
105	Short-chain dehydrogenase OS=Mycobacterium smegmatis GN=yueD PE=3 SV=1	A0A0D6IZ16_MYCSM (+2)	A0R3D1	MSMEG_5430	31 kDa					3
106	Iron-sulfur-binding reductase OS=Mycobacterium smegmatis GN=ERS451418_00712 PE=4 SV=1	A0A0D6GIT8_MYCSM (+5)	A0QQB0	MSMEG_0690	111 kDa				3
107	ATP synthase subunit alpha OS=Mycobacterium smegmatis GN=atpA PE=3 SV=1	A0A0D6IV93_MYCSM (+1)	A0R202	MSMEG_4938	59 kDa				3	0
108	Putative gluconeogenesis factor OS=Mycobacterium smegmatis GN=ERS451418_03074 PE=3 SV=1	A0A0D6I5N8_MYCSM (+2)	A0QWV8	MSMEG_3080	37 kDa				3
109	Anion-transporting ATPase OS=Mycobacterium smegmatis GN=arsA_3 PE=4 SV=1	A0A0D6J2J9_MYCSM (+13)	A0R5H6	MSMEG_6195	40 kDa				3
110	Fumarate hydratase class II OS=Mycobacterium smegmatis (strain ATCC 700084 / mc(2)155) OX=246196 GN=fumC PE=1 SV=1	A0R2U8_MYCS2 (+1)	A0R2U8	MSMEG_5240	50 kDa						2
111	Solute binding protein of ABC transporter system OS=Mycobacterium smegmatis GN=ERS451418_06323 PE=4 SV=1	A0A0D6J1W9_MYCSM (+3)	A0R6E9	MSMEG_6524	40 kDa				3
112	Superoxide dismutase OS=Mycobacterium setense OX=431269 GN=A5761_26340 PE=3 SV=1	A0A0B2YBJ8_9MYCO (+2)	A0R652	MSMEG_6427	23 kDa						3
113	Malate synthase G OS=Mycobacterium smegmatis OX=1772 GN=glcB PE=3 SV=1	A0A0D6IEW9_MYCSM (+3)	A0QYF5	MSMEG_3640	79 kDa						2
114	30S ribosomal protein S11 OS=Mycobacterium smegmatis GN=rpsK PE=3 SV=1	A0A0D6HBD4_MYCSM (+490)	A0QSL6	MSMEG_1522	15 kDa				1	2
115	Single-stranded DNA-binding protein OS=Mycobacterium smegmatis GN=ssb_2 PE=3 SV=1	A0A0D6J3N6_MYCSM (+228)	Q9AFI5	MSMEG_6896	17 kDa					1	2
116	DNA polymerase I OS=Mycobacterium smegmatis GN=polA_1 PE=3 SV=1	A0A0D6IG91_MYCSM (+10)	A0QYZ2	MSMEG_3839	100 kDa				3
117	Hydrogenase accessory protein HypB OS=Mycobacterium smegmatis GN=hypB_1 PE=4 SV=1	A0A0D6HQN4_MYCSM (+2)	A0QUN5	MSMEG_2271	24 kDa				2	1
118	Chromosomal replication initiator protein DnaA OS=Mycobacterium smegmatis GN=dnaA PE=3 SV=1	A0A0D6FRU1_MYCSM (+300)	A0R7K1	MSMEG_6947	57 kDa				3
119	Homoserine dehydrogenase OS=Mycobacterium smegmatis GN=hom PE=3 SV=1	A0A0D6IUL3_MYCSM (+4)	A0R221	MSMEG_4957	46 kDa				3
120	von Willebrand factor, type A OS=Mycobacterium smegmatis GN=ERS451418_03607 PE=4 SV=1	A0A0D6IEX2_MYCSM (+3)	A0QYF6	MSMEG_3641	80 kDa				3
121	GTP cyclohydrolase 1 OS=Mycobacterium smegmatis GN=folE PE=3 SV=1	A0A0D6J110_MYCSM (+4)	A0R587	MSMEG_6104	22 kDa				2	1
122	50S ribosomal protein L10 OS=Mycobacterium smegmatis GN=rplJ PE=3 SV=1	A0A0D6H7F9_MYCSM (+20)	A0QS62	MSMEG_1364	18 kDa					2
123	Carboxyl transferase OS=Mycobacterium smegmatis OX=1772 GN=accD5_1 PE=4 SV=1	A0A0D6HFN2_MYCSM (+6)	A0QTE7	MSMEG_1813	58 kDa						2
124	Isoniazid inducible gene protein IniA OS=Mycobacterium smegmatis GN=iniA PE=4 SV=1	A0A0D6GJA7_MYCSM (+4)	A0QQB4	MSMEG_0695	68 kDa				2
125	NADH dehydrogenase OS=Mycobacterium smegmatis (strain ATCC 700084 / mc(2)155) GN=ndh PE=4 SV=1	A0QYD6_MYCS2 (+3)	A0QYD6	MSMEG_3621	49 kDa				2
126	3-alpha-hydroxysteroid dehydrogenase OS=Mycobacterium smegmatis GN=hsdA_1 PE=4 SV=1	A0A0D6IE83_MYCSM (+3)	A0QYL7	MSMEG_3704	29 kDa					2
127	3-hydroxyacyl-CoA dehydrogenase OS=Mycobacterium smegmatis OX=1772 GN=fabG3_1 PE=4 SV=1	A0A0D6FZC8_MYCSM (+3)	A0QNZ3	MSMEG_0216	27 kDa						2
128	Acetyl-CoA acetyltransferase OS=Mycobacterium smegmatis GN=fadI PE=3 SV=1	A0A0D6G4Z1_MYCSM (+24)	A0QPE8	MSMEG_0373	45 kDa					2
129	50S ribosomal protein L19 OS=Mycobacterium smegmatis GN=rplS PE=3 SV=1	A0A0D6HUB6_MYCSM (+74)	A0QV42	MSMEG_2440	13 kDa				2
130	Elongation factor Ts OS=Mycobacterium smegmatis OX=1772 GN=tsf PE=3 SV=1	A0A0D6HVJ1_MYCSM (+1)	A0QVB9	MSMEG_2520	29 kDa						2
131	Signal recognition particle protein OS=Mycobacterium smegmatis GN=ffh PE=3 SV=1	A0A0D6HW02_MYCSM (+107)	A0QV32	MSMEG_2430	55 kDa				2
132	30S ribosomal protein S16 OS=Mycobacterium smegmatis OX=1772 GN=rpsP PE=3 SV=1	A0A0D6HW34_MYCSM (+1)	A0QV37	MSMEG_2435	17 kDa						2
133	Transcription termination/antitermination protein NusG OS=Mycobacterium smegmatis GN=nusG PE=3 SV=1	A0A0D6H7H7_MYCSM (+240)	A0QS44	MSMEG_1345	30 kDa					2
134	Membrane protein, MmpL family protein OS=Mycobacterium smegmatis (strain ATCC 700084 / mc(2)155) GN=MSMEG_0250 PE=4 SV=1	A0QP27_MYCS2 (+2)	A0QP27	MSMEG_0250	109 kDa				2
135	Membrane protein OS=Mycobacterium smegmatis GN=ERS451418_00251 PE=4 SV=1	A0A0D6G126_MYCSM (+3)	A0QP20	MSMEG_0243	13 kDa					2
136	Phosphoserine phosphatase serB2 OS=Mycobacterium smegmatis GN=serB2 PE=4 SV=1	A0A0D6HTL1_MYCSM (+4)	A0QRA0	MSMEG_1041	44 kDa				2
137	50S ribosomal protein L13 OS=Mycobacterium smegmatis GN=rplM PE=3 SV=1	A0A0D6HC13_MYCSM (+4)	A0QSP8	MSMEG_1556	16 kDa				1	1
138	Polyribonucleotide nucleotidyltransferase OS=Mycobacterium smegmatis OX=1772 GN=gpsI PE=3 SV=1	A0A0D6HZ60_MYCSM (+28)	A0QVQ5	MSMEG_2656	81 kDa						2
139	Pup--protein ligase OS=Mycobacterium smegmatis GN=pafA PE=3 SV=1	A0A0D6IGT4_MYCSM (+146)	A0QZ42	MSMEG_3890	51 kDa				2
140	Ubiquinol-cytochrome C reductase QcrB OS=Mycobacterium smegmatis GN=qcrB PE=4 SV=1	A0A0D6IKC7_MYCSM (+7)	A0R052	MSMEG_4263	60 kDa				2
141	UDP-galactopyranose mutase Glf OS=Mycobacterium smegmatis OX=1772 GN=glf PE=4 SV=1	A0A0D6J1Y0_MYCSM (+6)	A0R629	MSMEG_6404	47 kDa						2
142	Cell division ATP-binding protein FtsE OS=Mycobacterium smegmatis (strain ATCC 700084 / mc(2)155) GN=ftsE PE=4 SV=1	A0QU61_MYCS2 (+1)	A0QU61	MSMEG_2089	25 kDa				2
143	Isocitrate lyase aceab second part (Isocitrase) (Isocitratase) OS=Mycobacterium smegmatis OX=1772 GN=aceAb PE=4 SV=1	A0A0D6IEG7_MYCSM (+35)	A0QYL9	MSMEG_3706	85 kDa						2
144	Serine protease htrA OS=Mycobacterium smegmatis GN=htrA_1 PE=4 SV=1	A0A0D6IW13_MYCSM (+7)	A0R2D2	MSMEG_5070	52 kDa				2
145	ABC transporter ferric iron-binding periplasmic protein OS=Mycobacterium smegmatis GN=fbpA_1 PE=4 SV=1	A0A0D6IEV0_MYCSM (+3)	A0QYF1	MSMEG_3636	36 kDa				2
146	Sodium:solute symporter OS=Mycobacterium smegmatis GN=sglT_2 PE=3 SV=1	A0A0D6IE59_MYCSM (+3)	A0QYK4	MSMEG_3689	61 kDa				2
147	3-hydroxybutyryl-CoA dehydrogenase OS=Mycobacterium smegmatis OX=1772 GN=fadB2 PE=4 SV=1	A0A0D6GR47_MYCSM (+3)	A0QQX7	MSMEG_0912	31 kDa						2
148	UspA domain-containing protein OS=Mycobacterium smegmatis GN=ERS451418_03914 PE=3 SV=1	A0A0D6IJ31_MYCSM (+3)	A0QZ96	MSMEG_3945	32 kDa				2
149	Conserved alanine, arginine and proline rich membrane protein OS=Mycobacterium smegmatis GN=ERS451418_05913 PE=4 SV=1	A0A0D6J105_MYCSM (+4)	A0R582	MSMEG_6099	56 kDa				2
150	Sugar-transport ATP-binding protein ABC transporter sugC OS=Mycobacterium smegmatis GN=sugC PE=3 SV=1	A0A0D6IVW7_MYCSM (+26)	A0R2C0	MSMEG_5058	44 kDa				2
151	Putative sporulation transcription regulator WhiA OS=Mycobacterium smegmatis GN=whiA PE=3 SV=1	A0A0D6I524_MYCSM (+437)	A0QWV9	MSMEG_3081	35 kDa					2
152	2,3-bisphosphoglycerate-dependent phosphoglycerate mutase OS=Mycobacterium smegmatis OX=1772 GN=gpmA_1 PE=3 SV=1	A0A0D6GRY5_MYCSM (+3)	A0QR00	MSMEG_0935	27 kDa						2
153	Putative succinate-semialdehyde dehydrogenase OS=Mycobacterium smegmatis (strain MKD8) GN=D806_5974 PE=3 SV=1	L8F5J8_MYCSE	A0R4Q0	MSMEG_5912	55 kDa					2
154	Ribonucleoside-diphosphate reductase OS=Mycobacterium smegmatis GN=nrdE PE=3 SV=1	A0A0D6HT44_MYCSM (+362)	P0CG99	#N/A	82 kDa				2
155	Phosphoglycerate kinase OS=Mycobacterium smegmatis OX=1772 GN=pgk PE=3 SV=1	A0A0D6I5R5_MYCSM (+15)	A0QWW3	MSMEG_3085	42 kDa						2
156	Sugar-binding lipoprotein LpqY OS=Mycobacterium smegmatis GN=lpqY PE=4 SV=1	A0A0D6IVF2_MYCSM (+3)	A0R2C3	MSMEG_5061	50 kDa				2
157	Response regulator with CheY-like receiver domain and winged-helix DNA-binding domain OS=Mycobacterium smegmatis GN=prrA_2 PE=4 SV=1	A0A0D6IZZ4_MYCSM (+21)	A0R407	MSMEG_5662	24 kDa				2
158	ATP synthase epsilon chain OS=Mycobacterium smegmatis GN=atpC PE=3 SV=1	A0A0D6IU73_MYCSM (+23)	A0R1Z9	MSMEG_4935	13 kDa				2
159	AAA ATPase OS=Mycobacterium smegmatis GN=eccA1_1 PE=4 SV=1	A0A0D6FTB5_MYCSM (+1)	A0QNI9	MSMEG_0059	62 kDa				2
160	Nucleoside diphosphate kinase OS=Mycobacterium smegmatis OX=1772 GN=ndkA PE=3 SV=1	A0A0D6IQ52_MYCSM (+80)	O85501	MSMEG_4627	15 kDa						2
161	ATP-dependent zinc metalloprotease FtsH OS=Mycobacterium smegmatis GN=ftsH_2 PE=3 SV=1	A0A0D6J0R9_MYCSM (+206)	A0R588	MSMEG_6105	84 kDa				2
162	Transmembrane ATP-binding protein ABC transporter OS=Mycobacterium smegmatis GN=artM_2 PE=4 SV=1	A0A0D6HCJ0_MYCSM (+20)	A0QSY1	MSMEG_1642	96 kDa				2
163	Propane monooxygenase hydroxylase small subunit OS=Mycobacterium smegmatis GN=mmoY PE=4 SV=1	A0A0D6HKN0_MYCSM (+5)	A4ZHS0	#N/A	42 kDa					2
164	Choline/carnitine/betaine transporter OS=Mycobacterium smegmatis GN=betP_2 PE=3 SV=1	A0A0D6HJB4_MYCSM (+2)	A0QTL1	MSMEG_1883	66 kDa				2
165	50S ribosomal protein L13 OS=Mycobacterium phlei DSM 43239 = CCUG 21000 GN=rplM PE=3 SV=1	A0A139V2B5_MYCPH (+2)	A0QSP8	MSMEG_1556	16 kDa					1
166	Periplasmic oligopeptide-binding protein OS=Mycobacterium obuense GN=oppA_1 PE=4 SV=1	A0A0J6ZB44_9MYCO (+5)	A0QQ65	MSMEG_0643	63 kDa				1
167	Uncharacterized protein OS=Mycobacterium sp. SWH-M5 GN=EB74_16530 PE=4 SV=1	A0A1Q4SN33_9MYCO	A0QP93	MSMEG_0317	43 kDa				1

## Sheet: info
Starved_Msm_Cpa_coIP, Publication report created on 05/13/2018
Experiment: Starved_Msm_Cpa_coIP
	Peak List Generator: unknown
		Version: unknown
		Charge States Calculated: unknown
		Deisotoped: unknown
		Textual Annotation: unknown
	Database Set: 2 Databases
		Database Name: the trembl_autoup_20171220 database
			Version: unknown
			Taxonomy: Bacteria
			Number of Proteins: 70097586
		Database Name: the trembl_autoup_20180425 database
			Version: unknown
			Taxonomy: Bacteria
			Number of Proteins: 79196117
		Does database contain common contaminants?: unknown
	Search Engine Set: 1 Search Engine
		Search Engine: Mascot
			Version: 2.5.1.3
			Samples: All Samples
			Fragment Tolerance: 0.030 Da (Monoisotopic)
			Parent Tolerance: 10.0 PPM (Monoisotopic)
			Fixed Modifications:
			Variable Modifications: +16 on M (Oxidation)
			Database: the trembl_autoup_20171220 database (selected for Bacteria, unknown version, 70097586 entries) (20180212mz_10508_C_ctrl (F261457), 20180212mz_10508_C_AbCpa (F261440), 20180221mz_10536_s3wt_cpa_002 (F261668), 20180221mz_10536_s6de_cpa (F261670)), the trembl_autoup_20180425 database (selected for Bacteria, unknown version, 79196117 entries) (20180502mz_10818_del (F264064), 20180502mz_1081…
			Digestion Enzyme: Trypsin (20180212mz_10508_C_ctrl (F261457), 20180212mz_10508_C_AbCpa (F261440), 20180221mz_10536_s3wt_cpa_002 (F261668), 20180221mz_10536_s6de_cpa (F261670)), Trypsin (20180502mz_10818_del (F264064), 20180502mz_10818_wt_002 (F264081))
			Max Missed Cleavages: 2 (20180212mz_10508_C_ctrl (F261457), 20180212mz_10508_C_AbCpa (F261440), 20180221mz_10536_s3wt_cpa_002 (F261668), 20180221mz_10536_s6de_cpa (F261670)), 2 (20180502mz_10818_del (F264064), 20180502mz_10818_wt_002 (F264081))
			Probability Model:
				20180212mz_10508_C_ctrl (F261457): LFDR Model, Classifier data: Bayes, Good (50%) m:NA m:72.3/s:10.5 m:NA m:NA m:NA, Bad (50%) m:NA m:58.4/s:5.18 m:NA m:NA m:NA [all charge states]
				20180212mz_10508_C_AbCpa (F261440): LFDR Model, Classifier data: Bayes, Good (50%) m:11.6/s:13.1 m:69.4/s:13.6 m:NA m:NA m:25.9/s:23.4, Bad (50%) m:-17.9/s:8.76 m:39.6/s:9.12 m:NA m:NA m:4.83/s:6.13 [all charge states]
				20180221mz_10536_s3wt_cpa_002 (F261668): LFDR Model, Classifier data: Bayes, Good (50%) m:11.5/s:13.5 m:69.1/s:13.8 m:NA m:NA m:27.3/s:22.5, Bad (50%) m:-18.3/s:8.16 m:38.6/s:9.06 m:NA m:NA m:5.43/s:6.25 [all charge states]
				20180221mz_10536_s6de_cpa (F261670): LFDR Model, Classifier data: Bayes, Good (50%) m:NA m:NA m:NA m:NA m:16.2/s:14.6, Bad (50%) m:NA m:NA m:NA m:NA m:2.76/s:4.36 [all charge states]
				20180502mz_10818_del (F264064): LFDR Model, Classifier data: Bayes, Good (50%) m:NA m:NA m:NA m:NA m:28.0/s:24.7, Bad (50%) m:NA m:NA m:NA m:NA m:8.01/s:7.04 [all charge states]
				20180502mz_10818_wt_002 (F264081): LFDR Model, Classifier data: Bayes, Good (50%) m:18.6/s:14.1 m:76.9/s:14.4 m:NA m:NA m:30.3/s:27.3, Bad (50%) m:-10.7/s:6.16 m:46.8/s:7.15 m:NA m:NA m:7.20/s:6.82 [all charge states]
	Scaffold: Version: Scaffold_4.8.4
		Modification Metadata Set: 2334 modifications
			Source: C:\Program Files\Scaffold 4\parameters\unimod.xml
			Comment:
		Protein Grouping Strategy: Experiment-wide grouping with protein cluster analysis
		Peptide Thresholds: 9.0% minimum
		Protein Thresholds: 29.0% minimum and 2 peptides minimum
		Peptide FDR: 0.0% (Decoy)
		Protein FDR: 0.2% (Decoy)
		GO Annotation Source(s):
		Alternate ID Source(s):
DATABASE SEARCHING-- Tandem mass spectra were extracted by [unknown] version
[unknown]. Charge state deconvolution and deisotoping were not performed. All
MS/MS samples were analyzed using Mascot (Matrix Science, London, UK; version
2.5.1.3). Mascot was set up to search the trembl_autoup_20171220 database
(selected for Bacteria, unknown version, 70097586 entries) (only samples
20180212mz_10508_C_ctrl (F261457), "20180212mz_10508_C_AbCpa (F261440)",
20180221mz_10536_s3wt_cpa_002 (F261668) and "20180221mz_10536_s6de_cpa
(F261670)") assuming the digestion enzyme trypsin and the trembl_autoup_20180425
database (selected for Bacteria, unknown version, 79196117 entries) (only
samples "20180502mz_10818_del (F264064)" and "20180502mz_10818_wt_002
(F264081)") also assuming trypsin. Mascot was searched with a fragment ion mass
tolerance of 0.030 Da and a parent ion tolerance of 10.0 PPM. Oxidation of
methionine was specified in Mascot as a variable modification.
CRITERIA FOR PROTEIN IDENTIFICATION-- Scaffold (version Scaffold_4.8.4, Proteome
Software Inc., Portland, OR) was used to validate MS/MS based peptide and
protein identifications. Peptide identifications were accepted if they could be
established at greater than 9.0% probability to achieve an FDR less than 0.1% by
the Scaffold Local FDR algorithm. Protein identifications were accepted if they
could be established at greater than 29.0% probability to achieve an FDR less
than 1.0% and contained at least 2 identified peptides. Protein probabilities
were assigned by the Protein Prophet algorithm (Nesvizhskii, Al et al Anal.
Chem. 2003;75(17):4646-58). Proteins that contained similar peptides and could
not be differentiated based on MS/MS analysis alone were grouped to satisfy the
principles of parsimony. Proteins sharing significant peptide evidence were
grouped into clusters.

## Sheet: samples
									Exclusive Spectrum Count	Exclusive Spectrum Count	Exclusive Spectrum Count	Exclusive Spectrum Count	Exclusive Spectrum Count	Exclusive Spectrum Count
									ctrl	ctrl	ctrl	wt	wt	wt
#	Visible?	Starred?	Identified Proteins (218/588)	Accession Number	Alternate ID	Molecular Weight	Protein Grouping Ambiguity	Taxonomy	BioSample 1a	BioSample 2a	BioSample 3a	BioSample 1b	BioSample 2b	BioSample 3b
1	TRUE	Empty					TRUE	unknown				34	52	11
1.1	TRUE	Empty					TRUE	unknown				22	36	7
1.2	TRUE	Empty					TRUE	unknown				1	1
1.3	TRUE	Empty					TRUE	unknown				1	1
1.4	TRUE	Empty					TRUE	unknown				1
1.5	TRUE	Empty					TRUE	unknown
2	TRUE	Empty					TRUE	unknown				10	10	10
2.1	TRUE	Empty					TRUE	unknown				5	1	5
2.2	TRUE	Empty					TRUE	unknown				0	2	0
2.3	TRUE	Empty					TRUE	unknown				0	1
3	TRUE	Empty						unknown				18	3	3
4	TRUE	Empty					TRUE	unknown	1			13	4	2
4.1	TRUE	Empty					TRUE	unknown				5		1
4.2	TRUE	Empty					TRUE	unknown				1	3
4.3	TRUE	Empty					TRUE	unknown	1			1
4.4	TRUE	Empty					TRUE	unknown				1	1
4.5	TRUE	Empty					TRUE	unknown				1
4.6	TRUE	Empty					TRUE	unknown				1
5	TRUE	Empty					TRUE	unknown				10	7	3
5.1	TRUE	Empty					TRUE	unknown				8	6	3
5.2	TRUE	Empty					TRUE	unknown					1
6	TRUE	Empty					TRUE	unknown				3	14
6.1	TRUE	Empty					TRUE	unknown				3	7
6.2	TRUE	Empty					TRUE	unknown					2
6.3	TRUE	Empty					TRUE	unknown					1
6.4	TRUE	Empty					TRUE	unknown					0
7	TRUE	Empty					TRUE	unknown				17	1
7.1	TRUE	Empty					TRUE	unknown				7	1
7.2	TRUE	Empty					TRUE	unknown				1
8	TRUE	Empty					TRUE	unknown					17
8.1	TRUE	Empty					TRUE	unknown					3
8.2	TRUE	Empty					TRUE	unknown					3
8.3	TRUE	Empty					TRUE	unknown					1
9	TRUE	Empty					TRUE	unknown				15	1
9.1	TRUE	Empty					TRUE	unknown				8	0
9.2	TRUE	Empty					TRUE	unknown				1
10	TRUE	Empty					TRUE	unknown				1	7	7
10.1	TRUE	Empty					TRUE	unknown				0	0	6
10.2	TRUE	Empty					TRUE	unknown				0	5	0
11	TRUE	Empty					TRUE	unknown				1	6	4
11.1	TRUE	Empty					TRUE	unknown				0	0	3
11.2	TRUE	Empty					TRUE	unknown				0	1	0
11.3	TRUE	Empty					TRUE	unknown					1
12	TRUE	Empty					TRUE	unknown			1		3	9
12.1	TRUE	Empty					TRUE	unknown					0	2
12.2	TRUE	Empty					TRUE	unknown			1		0	1
12.3	TRUE	Empty					TRUE	unknown					1	0
12.4	TRUE	Empty					TRUE	unknown						1
13	TRUE	Empty						unknown				13
14	TRUE	Empty						unknown				9	1	3
15	TRUE	Empty					TRUE	unknown			2	2	3	6
15.1	TRUE	Empty					TRUE	unknown			1		0	1
15.2	TRUE	Empty					TRUE	unknown				0	0	1
15.3	TRUE	Empty					TRUE	unknown			1		0	0
15.4	TRUE	Empty					TRUE	unknown				0		1
16	TRUE	Empty					TRUE	unknown				7	2	4
16.1	TRUE	Empty					TRUE	unknown				3	1	2
16.2	TRUE	Empty					TRUE	unknown				1	1	1
17	TRUE	Empty					TRUE	unknown		1			10	2
17.1	TRUE	Empty					TRUE	unknown					7
17.2	TRUE	Empty					TRUE	unknown					0	2
17.3	TRUE	Empty					TRUE	unknown					1
17.4	TRUE	Empty					TRUE	unknown		1
18	TRUE	Empty						unknown				12
19	TRUE	Empty					TRUE	unknown				6	5	1
19.1	TRUE	Empty					TRUE	unknown				2	2	1
19.2	TRUE	Empty					TRUE	unknown				0	2
20	TRUE	Empty						unknown				9		2
21	TRUE	Empty					TRUE	unknown				2	6	3
21.1	TRUE	Empty					TRUE	unknown				1	0	2
21.2	TRUE	Empty					TRUE	unknown				0	1
21.3	TRUE	Empty					TRUE	unknown					0	1
22	TRUE	Empty					TRUE	unknown			1	3	1	4
22.1	TRUE	Empty					TRUE	unknown				2		3
22.2	TRUE	Empty					TRUE	unknown					1	0
22.3	TRUE	Empty					TRUE	unknown			1
22.4	TRUE	Empty					TRUE	unknown
23	TRUE	Empty					TRUE	unknown				3	6	1
23.1	TRUE	Empty					TRUE	unknown				1	3	0
23.2	TRUE	Empty					TRUE	unknown
24	TRUE	Empty					TRUE	unknown				4	7
24.1	TRUE	Empty					TRUE	unknown				0	1
24.2	TRUE	Empty					TRUE	unknown				0	1
25	TRUE	Empty						unknown				5		5
26	TRUE	Empty						unknown				7	3
27	TRUE	Empty						unknown				3	1	6
28	TRUE	Empty					TRUE	unknown				2	1	6
28.1	TRUE	Empty					TRUE	unknown				1	0	2
28.2	TRUE	Empty					TRUE	unknown				0	0	1
28.3	TRUE	Empty					TRUE	unknown					0
29	TRUE	Empty					TRUE	unknown				1	1	7
30	TRUE	Empty					TRUE	unknown				6		3
31	TRUE	Empty					TRUE	unknown				2	3	2
31.1	TRUE	Empty					TRUE	unknown				1	0	1
31.2	TRUE	Empty					TRUE	unknown				0	1	0
32	TRUE	Empty						unknown				7	1
33	TRUE	Empty						unknown				5	2	1
34	TRUE	Empty						unknown				1		7
35	TRUE	Empty						unknown				7		1
36	TRUE	Empty						unknown				8
37	TRUE	Empty						unknown				8
38	TRUE	Empty						unknown					7
39	TRUE	Empty						unknown				7
40	TRUE	Empty						unknown				4	1	1
41	TRUE	Empty						unknown				4	3
42	TRUE	Empty						unknown				7
43	TRUE	Empty						unknown				5	2
44	TRUE	Empty						unknown				1		5
45	TRUE	Empty						unknown				7
46	TRUE	Empty						unknown				4	3
47	TRUE	Empty						unknown				4	3
48	TRUE	Empty					TRUE	unknown				6		1
48.1	TRUE	Empty					TRUE	unknown				4
48.2	TRUE	Empty					TRUE	unknown				0		1
49	TRUE	Empty						unknown				6
50	TRUE	Empty						unknown						4
51	TRUE	Empty						unknown				1		5
52	TRUE	Empty						unknown				6
53	TRUE	Empty						unknown					3	3
54	TRUE	Empty						unknown				6
55	TRUE	Empty						unknown				4	2
56	TRUE	Empty						unknown				6
57	TRUE	Empty					TRUE	unknown				2	1	3
58	TRUE	Empty						unknown				3	2	1
59	TRUE	Empty					TRUE	unknown				2	2	2
59.1	TRUE	Empty					TRUE	unknown				0	1	0
59.2	TRUE	Empty					TRUE	unknown				1	0	0
60	TRUE	Empty					TRUE	unknown				1	2	2
60.1	TRUE	Empty					TRUE	unknown				0	1	0
60.2	TRUE	Empty					TRUE	unknown				0	0	1
61	TRUE	Empty					TRUE	unknown				1	2	3
61.1	TRUE	Empty					TRUE	unknown					2	0
61.2	TRUE	Empty					TRUE	unknown						1
62	TRUE	Empty					TRUE	unknown			1			5
62.1	TRUE	Empty					TRUE	unknown			1			1
62.2	TRUE	Empty					TRUE	unknown						2
63	TRUE	Empty						unknown				4		1
64	TRUE	Empty						unknown						5
65	TRUE	Empty					TRUE	unknown				5
66	TRUE	Empty						unknown						5
67	TRUE	Empty						unknown					2	3
68	TRUE	Empty						unknown						4
69	TRUE	Empty						unknown						5
70	TRUE	Empty						unknown				5
71	TRUE	Empty						unknown				2	1	2
72	TRUE	Empty					TRUE	unknown				2	2	1
73	TRUE	Empty						unknown				2	1	2
74	TRUE	Empty					TRUE	unknown				2	2	1
75	TRUE	Empty						unknown				2	2
76	TRUE	Empty						unknown				2	2
77	TRUE	Empty					TRUE	unknown				3	1	1
77.1	TRUE	Empty					TRUE	unknown				2		1
77.2	TRUE	Empty					TRUE	unknown				0	1
78	TRUE	Empty						unknown				4
79	TRUE	Empty						unknown				4
80	TRUE	Empty					FALSE	unknown					0	4
81	TRUE	Empty						unknown						3
82	TRUE	Empty						unknown						3
83	TRUE	Empty						unknown				4
84	TRUE	Empty					TRUE	unknown				3
85	TRUE	Empty						unknown				3	1
86	TRUE	Empty					TRUE	unknown						4
87	TRUE	Empty						unknown				4
88	TRUE	Empty						unknown				4
89	TRUE	Empty						unknown				3		1
90	TRUE	Empty						unknown				1	2	1
91	TRUE	Empty						unknown				4
92	TRUE	Empty						unknown				2		2
93	TRUE	Empty						unknown				4
94	TRUE	Empty						unknown						3
95	TRUE	Empty						unknown				3	1
96	TRUE	Empty					TRUE	unknown				3	1
96.1	TRUE	Empty					TRUE	unknown				2
96.2	TRUE	Empty					TRUE	unknown				0	1
97	TRUE	Empty					TRUE	unknown				1	3
97.1	TRUE	Empty					TRUE	unknown				1	1
97.2	TRUE	Empty					TRUE	unknown					2
98	TRUE	Empty						unknown						3
99	TRUE	Empty						unknown					3
100	TRUE	Empty						unknown				3
101	TRUE	Empty						unknown					3
102	TRUE	Empty						unknown				3
103	TRUE	Empty						unknown				3
104	TRUE	Empty						unknown				3
105	TRUE	Empty						unknown					3
106	TRUE	Empty						unknown				3
107	TRUE	Empty					TRUE	unknown				3	0
108	TRUE	Empty						unknown				3
109	TRUE	Empty						unknown				3
110	TRUE	Empty						unknown						2
111	TRUE	Empty						unknown				3
112	TRUE	Empty						unknown						3
113	TRUE	Empty						unknown						2
114	TRUE	Empty						unknown				1	2
115	TRUE	Empty						unknown					1	2
116	TRUE	Empty						unknown				3
117	TRUE	Empty						unknown				2	1
118	TRUE	Empty						unknown				3
119	TRUE	Empty						unknown				3
120	TRUE	Empty						unknown				3
121	TRUE	Empty						unknown				2	1
122	TRUE	Empty						unknown					2
123	TRUE	Empty						unknown						2
124	TRUE	Empty						unknown				2
125	TRUE	Empty						unknown				2
126	TRUE	Empty						unknown					2
127	TRUE	Empty						unknown						2
128	TRUE	Empty						unknown					2
129	TRUE	Empty					TRUE	unknown				2
130	TRUE	Empty						unknown						2
131	TRUE	Empty						unknown				2
132	TRUE	Empty						unknown						2
133	TRUE	Empty						unknown					2
134	TRUE	Empty						unknown				2
135	TRUE	Empty						unknown					2
136	TRUE	Empty						unknown				2
137	TRUE	Empty					TRUE	unknown				1	1
138	TRUE	Empty					TRUE	unknown						2
139	TRUE	Empty						unknown				2
140	TRUE	Empty						unknown				2
141	TRUE	Empty						unknown						2
142	TRUE	Empty						unknown				2
143	TRUE	Empty						unknown						2
144	TRUE	Empty						unknown				2
145	TRUE	Empty						unknown				2
146	TRUE	Empty						unknown				2
147	TRUE	Empty						unknown						2
148	TRUE	Empty						unknown				2
149	TRUE	Empty						unknown				2
150	TRUE	Empty						unknown				2
151	TRUE	Empty						unknown					2
152	TRUE	Empty						unknown						2
153	TRUE	Empty						unknown					2
154	TRUE	Empty						unknown				2
155	TRUE	Empty						unknown						2
156	TRUE	Empty						unknown				2
157	TRUE	Empty						unknown				2
158	TRUE	Empty						unknown				2
159	TRUE	Empty						unknown				2
160	TRUE	Empty						unknown						2
161	TRUE	Empty						unknown				2
162	TRUE	Empty						unknown				2
163	TRUE	Empty						unknown					2
164	TRUE	Empty						unknown				2
165	TRUE	Empty					TRUE	unknown					1
166	TRUE	Empty					TRUE	unknown				1
167	TRUE	Empty						unknown				1
END OF FILE

## Sheet: spectra
									Quantitative Value	Quantitative Value	Quantitative Value	Quantitative Value	Quantitative Value	Quantitative Value	Protein Identification Probability	Protein Identification Probability	Protein Identification Probability	Protein Identification Probability	Protein Identification Probability	Protein Identification Probability
									ctrl	ctrl	ctrl	wt	wt	wt	ctrl	ctrl	ctrl	wt	wt	wt
#	Visible?	Starred?	Identified Proteins (218/588)	Accession Number	Alternate ID	Molecular Weight	Protein Grouping Ambiguity	Taxonomy	BioSample 1a	BioSample 2a	BioSample 3a	BioSample 1b	BioSample 2b	BioSample 3b	BioSample 1a	BioSample 2a	BioSample 3a	BioSample 1b	BioSample 2b	BioSample 3b
1.1	TRUE	Empty	Cell division control protein Cdc48 OS=Mycobacterium smegmatis (strain ATCC 700084 / mc(2)155) OX=246196 GN=MSMEG_0858 PE=1 SV=1	A0QQS4_MYCS2 (+1)		78 kDa	TRUE	unknown	0	0	0	16.548	21.226	9.1778				1	1	1
3	TRUE	Empty	Secreted protein OS=Mycobacterium smegmatis (strain ATCC 700084 / mc(2)155) OX=246196 GN=MSMEG_4210 PE=4 SV=1	A0QZZ9_MYCS2 (+1)		35 kDa		unknown	0	0	0	9.6087	1.2246	2.503				1	0.97	0.88
5.1	TRUE	Empty	ATP synthase subunit beta OS=Mycobacterium smegmatis GN=atpD PE=3 SV=1	A0A0D6IU77_MYCSM (+1)		52 kDa	TRUE	unknown	0	0	0	5.872	2.4491	3.3374				1	1	1
14	TRUE	Empty	Probable cytosol aminopeptidase OS=Mycobacterium smegmatis GN=pepA PE=3 SV=1	A0A0D6IKL7_MYCSM (+2)		53 kDa		unknown	0	0	0	4.8044	0.40819	2.503				1	0.77	1
13	TRUE	Empty	UPF0182 protein ERS451418_01991 OS=Mycobacterium smegmatis GN=ERS451418_01991 PE=3 SV=1	A0A0D6HIW7_MYCSM (+1)		109 kDa		unknown	0	0	0	6.9396	0	0				1
18	TRUE	Empty	ATP-dependent RNA helicase DeaD OS=Mycobacterium smegmatis GN=deaD PE=3 SV=1	A0A0D6IV65_MYCSM (+4)		64 kDa		unknown	0	0	0	6.4058	0	0				1
2.1	TRUE	Empty	Elongation factor Tu OS=Mycobacterium smegmatis GN=tuf PE=3 SV=1	A0A0D6H956_MYCSM (+1)		44 kDa	TRUE	unknown	0	0	0	5.872	2.8573	8.3434				1	0.97	1
20	TRUE	Empty	Polyketide synthase OS=Mycobacterium smegmatis (strain ATCC 700084 / mc(2)155) GN=MSMEG_6392 PE=4 SV=1	A0R617_MYCS2 (+1)		194 kDa		unknown	0	0	0	4.8044	0	1.6687				1		1
6.1	TRUE	Empty	50S ribosomal protein L2 OS=Mycobacterium smegmatis GN=rplB PE=3 SV=1	A0A0D6H9F9_MYCSM (+11)		30 kDa	TRUE	unknown	0	0	0	1.6015	4.0819	0				0.87	1
25	TRUE	Empty	Alcohol dehydrogenase GroES-like protein OS=Mycobacterium smegmatis GN=fdm PE=3 SV=1	A0A0D6J2G9_MYCSM (+2)		42 kDa		unknown	0	0	0	2.6691	0	4.1717				1		1
26	TRUE	Empty	Transcriptional regulator OS=Mycobacterium smegmatis GN=ERS451418_02010 PE=4 SV=1	A0A0D6HKN3_MYCSM (+2)		64 kDa		unknown	0	0	0	3.7367	1.2246	0				1	1
27	TRUE	Empty	Catalase-peroxidase OS=Mycobacterium smegmatis GN=katG2 PE=3 SV=1	A0A0D6IB78_MYCSM (+1)		82 kDa		unknown	0	0	0	1.6015	0.40819	5.0061				0.82	0.06	1
30	TRUE	Empty	Isocitrate dehydrogenase (NADP) Icd2 OS=Mycobacterium smegmatis GN=icd2 PE=4 SV=1	A0A0D6HE50_MYCSM (+2)		83 kDa	TRUE	unknown	0	0	0	3.7367	0	3.3374				1		0.98
29	TRUE	Empty	Electron transfer flavoprotein subunit alpha OS=Mycobacterium smegmatis GN=etfA PE=4 SV=1	A0A0D6HS79_MYCSM (+2)		32 kDa	TRUE	unknown	0	0	0	0.53382	0.40819	7.5091				0.33	0.29	1
33	TRUE	Empty	Secreted protein OS=Mycobacterium smegmatis GN=ERS451418_05863 PE=4 SV=1	A0A0D6J0M0_MYCSM (+2)		41 kDa		unknown	0	0	0	2.6691	0.81638	0.83434				1	1	0.55
32	TRUE	Empty	Translation initiation factor IF-2 OS=Mycobacterium smegmatis GN=infB PE=3 SV=1	A0A0D6HXN2_MYCSM (+1)		97 kDa		unknown	0	0	0	3.7367	0.40819	0				1	0.44
7.1	TRUE	Empty	Protein translocase subunit SecA OS=Mycobacterium smegmatis GN=secA1 PE=3 SV=1	A0A0D6HIG4_MYCSM (+1)		106 kDa	TRUE	unknown	0	0	0	9.0749	0.40819	0				1	0.43
9.1	TRUE	Empty	Pyruvate dehydrogenase E1 component OS=Mycobacterium smegmatis GN=aceE_2 PE=4 SV=1	A0A0D6IL61_MYCSM		103 kDa	TRUE	unknown	0	0	0	7.4735	0.40819	0				1	0.09
35	TRUE	Empty	DNA gyrase subunit B OS=Mycobacterium smegmatis GN=gyrB_1 PE=3 SV=1	A0A0D6FRI9_MYCSM (+1)		75 kDa		unknown	0	0	0	3.7367	0	0.83434				1		0.08
34	TRUE	Empty	Dihydrolipoamide acetyltransferase component of pyruvate dehydrogenase complex OS=Mycobacterium smegmatis GN=sucB PE=3 SV=1	A0A0D6IKZ4_MYCSM (+2)		61 kDa		unknown	0	0	0	0.53382	0	5.8404				0.06		1
36	TRUE	Empty	DoxX protein OS=Mycobacterium smegmatis GN=ERS451418_03244 PE=4 SV=1	A0A0D6I9J6_MYCSM (+2)		30 kDa		unknown	0	0	0	4.2706	0	0				1
37	TRUE	Empty	GTPase Der OS=Mycobacterium smegmatis GN=engA PE=3 SV=1	A0A0D6IG98_MYCSM (+3)		51 kDa		unknown	0	0	0	4.2706	0	0				1
40	TRUE	Empty	Extracellular solute-binding protein family 3 OS=Mycobacterium smegmatis GN=glnH_1 PE=3 SV=1	A0A0D6I7J9_MYCSM (+3)		31 kDa		unknown	0	0	0	2.1353	0.40819	0.83434				1	0.93	0.95
41	TRUE	Empty	Methane/Phenol/Toluene Hydroxylase OS=Mycobacterium smegmatis GN=mmoX PE=4 SV=1	A0A0D6HJL5_MYCSM (+6)		63 kDa		unknown	0	0	0	2.1353	1.2246	0				1	1
43	TRUE	Empty	Short chain dehydrogenase OS=Mycobacterium smegmatis (strain ATCC 700084 / mc(2)155) GN=MSMEG_1011 PE=3 SV=1	A0QR74_MYCS2 (+1)		31 kDa		unknown	0	0	0	2.6691	0.81638	0				1	1
46	TRUE	Empty	Geranylgeranyl reductase OS=Mycobacterium smegmatis GN=ERS451418_02327 PE=4 SV=1	A0A0D6HR45_MYCSM (+4)		43 kDa		unknown	0	0	0	2.1353	1.2246	0				0.98	1
47	TRUE	Empty	Cytosine/purine/uracil/thiamine/allantoin permease family protein OS=Mycobacterium smegmatis (strain ATCC 700084 / mc(2)155) GN=MSMEG_1683 PE=3 SV=1	A0QT21_MYCS2 (+1)		51 kDa		unknown	0	0	0	2.1353	1.2246	0				0.97	1
44	TRUE	Empty	6-phosphogluconate dehydrogenase, decarboxylating OS=Mycobacterium smegmatis GN=gnd_2 PE=3 SV=1	A0A0D6IDM8_MYCSM (+2)		52 kDa		unknown	0	0	0	0.53382	0	5.0061				0.59		1
39	TRUE	Empty	Multifunctional fusion protein OS=Mycobacterium smegmatis (strain MKD8) GN=atpH PE=3 SV=1	L8F6N4_MYCSE		47 kDa		unknown	0	0	0	3.7367	0	0				1
38	TRUE	Empty	60 kDa chaperonin OS=Mycobacterium smegmatis GN=groL PE=3 SV=1	A0A0D6HJS2_MYCSM (+3)		58 kDa		unknown	0	0	0	0	2.8573	0					1
42	TRUE	Empty	ATPase OS=Mycobacterium smegmatis GN=ERS451418_03139 PE=4 SV=1	A0A0D6I6J6_MYCSM (+4)		42 kDa		unknown	0	0	0	3.7367	0	0				1
45	TRUE	Empty	Ribosome hibernation promoting factor OS=Mycobacterium smegmatis GN=hpf PE=3 SV=1	A0A0D6HII9_MYCSM (+3)		26 kDa		unknown	0	0	0	3.7367	0	0				1
17.1	TRUE	Empty	Aldehyde dehydrogenase OS=Rhodococcus qingshengii GN=EN35_04595 PE=3 SV=1	A0A069JDU4_9NOCA (+8)		55 kDa	TRUE	unknown	0	0	0	0	4.8983	0					1
16.1	TRUE	Empty	DivIVA family protein OS=Mycobacterium smegmatis GN=ag84 PE=4 SV=1	A0A0D6IK36_MYCSM (+1)		30 kDa	TRUE	unknown	0	0	0	4.2706	1.2246	4.1717				1	1	1
57	TRUE	Empty	Glyceraldehyde-3-phosphate dehydrogenase OS=Mycobacterium smegmatis GN=gapA PE=3 SV=1	A0A0D6I537_MYCSM (+1)		36 kDa	TRUE	unknown	0	0	0	1.6015	0.81638	2.503				0.99	0.99	0.93
10.1	TRUE	Empty	Chaperone protein DnaK OS=Mycobacterium smegmatis GN=dnaK_3 PE=2 SV=1	A0A0D6GJL7_MYCSM (+2)		67 kDa	TRUE	unknown	0	0	0	1.0676	0.81638	5.8404				0.6	0.58	1
53	TRUE	Empty	Integration host factor OS=Mycobacterium smegmatis (strain ATCC 700084 / mc(2)155) GN=MSMEG_3050 PE=4 SV=1	A0QWS8_MYCS2 (+54)		12 kDa		unknown	0	0	0	0	1.2246	2.503					1	1
58	TRUE	Empty	DNA-directed RNA polymerase subunit beta OS=Mycobacterium smegmatis GN=rpoB PE=3 SV=1	A0A0D6H5X4_MYCSM (+5)		128 kDa		unknown	0	0	0	1.6015	0.81638	0.83434				0.89	0.73	0.34
55	TRUE	Empty	Sulfate-binding lipoprotein SubI OS=Mycobacterium smegmatis GN=sbp PE=4 SV=1	A0A0D6IPA4_MYCSM (+3)		37 kDa		unknown	0	0	0	2.1353	0.81638	0				1	0.74
4.1	TRUE	Empty	DNA-directed RNA polymerase subunit beta' OS=Mycobacterium smegmatis GN=rpoC PE=3 SV=1	A0A0D6H858_MYCSM (+6)		146 kDa	TRUE	unknown	0	0	0	5.3382	0	0.83434				1		0.68
51	TRUE	Empty	Endoribonuclease L-PSP superfamily protein OS=Mycobacterium smegmatis (strain ATCC 700084 / mc(2)155) GN=MSMEG_1681 PE=4 SV=1	A0QT19_MYCS2 (+1)		16 kDa		unknown	0	0	0	0.53382	0	4.1717				0.18		1
50	TRUE	Empty	Carbamoyl-phosphate synthase subunit L OS=Mycobacterium smegmatis GN=accC PE=4 SV=1	A0A0D6HH40_MYCSM (+3)		63 kDa		unknown	0	0	0	0	0	3.3374						1
49	TRUE	Empty	Ectoine/hydroxyectoine ABC transporter solute-binding protein OS=Mycobacterium smegmatis GN=ehuB PE=4 SV=1	A0A0D6IY59_MYCSM (+3)		32 kDa		unknown	0	0	0	3.2029	0	0				1
52	TRUE	Empty	ABC transporter periplasmic protein OS=Mycobacterium smegmatis GN=ytfQ PE=4 SV=1	A0A0D6HFR6_MYCSM (+4)		34 kDa		unknown	0	0	0	3.2029	0	0				1
54	TRUE	Empty	SPFH domain/band 7 family protein OS=Mycobacterium smegmatis GN=qmcA_1 PE=4 SV=1	A0A0D6I6M9_MYCSM (+3)		44 kDa		unknown	0	0	0	3.2029	0	0				1
56	TRUE	Empty	DNA gyrase subunit A OS=Mycobacterium smegmatis GN=gyrA_1 PE=3 SV=1	A0A0D6FSH4_MYCSM (+2)		93 kDa		unknown	0	0	0	3.2029	0	0				0.99
19.1	TRUE	Empty	30S ribosomal protein S2 OS=Mycobacterium smegmatis GN=rpsB PE=3 SV=1	A0A0D6HWE6_MYCSM (+17)		30 kDa	TRUE	unknown	0	0	0	3.2029	1.2246	0.83434				1	1	0.99
74	TRUE	Empty	30S ribosomal protein S7 OS=Mycobacterium smegmatis OX=1772 GN=rpsG PE=3 SV=1	A0A0D6H933_MYCSM (+9)		18 kDa	TRUE	unknown	0	0	0	1.0676	2.4491	1.6687				0.99	0.99	1
72	TRUE	Empty	Phage shock protein A, PspA OS=Mycobacterium smegmatis GN=ERS451418_02701 PE=4 SV=1	A0A0D6HZM6_MYCSM (+4)		30 kDa	TRUE	unknown	0	0	0	1.0676	1.2246	0.83434				1	0.99	0.99
71	TRUE	Empty	TetR family transcriptional regulator OS=Mycobacterium smegmatis GN=ERS451418_00104 PE=4 SV=1	A0A0D6FVL6_MYCSM (+3)		20 kDa		unknown	0	0	0	1.0676	0.40819	1.6687				0.99	0.99	1
73	TRUE	Empty	30S ribosomal protein S9 OS=Mycobacterium smegmatis GN=rpsI PE=3 SV=1	A0A0D6HAD8_MYCSM (+21)		17 kDa		unknown	0	0	0	1.0676	0.40819	1.6687				0.89	0.36	1
67	TRUE	Empty	2-C-methyl-D-erythritol 4-phosphate cytidylyltransferase OS=Mycobacterium smegmatis (strain ATCC 700084 / mc(2)155) OX=246196 GN=ispD PE=1 SV=1	A0R560_MYCS2 (+2)		22 kDa		unknown	0	0	0	0	0.81638	2.503					1	1
63	TRUE	Empty	ATP-dependent Clp protease proteolytic subunit OS=Mycobacterium smegmatis GN=clpP1_1 PE=3 SV=1	A0A0D6IR04_MYCSM (+3)		24 kDa		unknown	0	0	0	2.1353	0	0.83434				1		0.99
75	TRUE	Empty	Short chain dehydrogenase OS=Mycobacterium smegmatis GN=ERS451418_06204 PE=4 SV=1	A0A0D6J358_MYCSM (+1)		27 kDa		unknown	0	0	0	1.0676	0.81638	0				0.94	0.99
76	TRUE	Empty	UspA domain-containing protein OS=Mycobacterium smegmatis GN=ERS451418_03778 PE=3 SV=1	A0A0D6IFN6_MYCSM (+5)		15 kDa		unknown	0	0	0	1.0676	0.81638	0				0.87	0.86
22.1	TRUE	Empty	Enolase OS=Mycobacterium smegmatis GN=eno_2 PE=3 SV=1	A0A0D6IZM6_MYCSM (+3)		45 kDa	TRUE	unknown	0	0	0	2.1353	0	3.3374				0.75		1
10.2	TRUE	Empty	Chaperone protein DnaK OS=Rhodococcus erythropolis GN=dnaK PE=2 SV=1	A0A0E4A418_RHOER (+7)		66 kDa	TRUE	unknown	0	0	0	1.0676	2.8573	0.83434				0.63	1	0.09
64	TRUE	Empty	Transketolase OS=Mycobacterium smegmatis OX=1772 GN=tkt_2 PE=3 SV=1	A0A0D6I5Z3_MYCSM (+3)		75 kDa		unknown	0	0	0	0	0	4.1717						1
65	TRUE	Empty	Ribosomal RNA small subunit methyltransferase A OS=Mycobacterium smegmatis GN=ksgA PE=3 SV=1	A0A0D6IY78_MYCSM (+3)		33 kDa	TRUE	unknown	0	0	0	3.2029	0	0				1
66	TRUE	Empty	Dihydrolipoyl dehydrogenase OS=Mycobacterium smegmatis OX=1772 GN=lpd_1 PE=3 SV=1	A0A0D6GP71_MYCSM (+3)		49 kDa		unknown	0	0	0	0	0	4.1717						1
68	TRUE	Empty	DNA-binding protein Dps OS=Mycobacterium smegmatis OX=1772 GN=dps PE=3 SV=1	A0A0D6J3C8_MYCSM (+1)		20 kDa		unknown	0	0	0	0	0	3.3374						1
69	TRUE	Empty	Putative acetamidase/formamidase OS=Mycobacterium smegmatis OX=1772 GN=amdA_2 PE=4 SV=1	A0A0D6IM62_MYCSM (+3)		44 kDa		unknown	0	0	0	0	0	4.1717						1
70	TRUE	Empty	Transmembrane alanine and glycine rich protein OS=Mycobacterium smegmatis GN=ERS451418_02744 PE=4 SV=1	A0A0D6HZN4_MYCSM (+3)		86 kDa		unknown	0	0	0	2.6691	0	0				1
90	TRUE	Empty	30S ribosomal protein S13 OS=Mycobacterium smegmatis GN=rpsM PE=3 SV=1	A0A0D6HBZ0_MYCSM (+13)		14 kDa		unknown	0	0	0	0.53382	0.81638	0.83434				0.71	0.99	0.97
11.1	TRUE	Empty	Electron transfer flavoprotein beta subunit OS=Mycobacterium smegmatis GN=etfB PE=4 SV=1	A0A0D6HS72_MYCSM (+4)		28 kDa	TRUE	unknown	0	0	0	0.53382	1.6328	3.3374				0.29	0.89	1
23.1	TRUE	Empty	50S ribosomal protein L3 OS=Mycobacterium smegmatis GN=rplC PE=3 SV=1	A0A0D6H852_MYCSM (+2)		23 kDa	TRUE	unknown	0	0	0	1.6015	2.4491	0.83434				0.96	1	0.08
85	TRUE	Empty	Ribonucleotide ABC transporter ATP-binding protein Mkl OS=Mycobacterium smegmatis GN=mkl PE=4 SV=1	A0A0D6H7H3_MYCSM (+3)		39 kDa		unknown	0	0	0	1.6015	0.40819	0				1	0.97
92	TRUE	Empty	Adenosylhomocysteinase OS=Mycobacterium smegmatis GN=ahcY PE=3 SV=1	A0A0D6HIF9_MYCSM (+4)		53 kDa		unknown	0	0	0	1.0676	0	1.6687				0.98		0.94
95	TRUE	Empty	Periplasmic binding protein/LacI transcriptional regulator OS=Mycobacterium smegmatis GN=rbsB_5 PE=4 SV=1	A0A0D6J2M6_MYCSM (+3)		34 kDa		unknown	0	0	0	1.6015	0.40819	0				0.95	0.57
80	TRUE	Empty	Aconitate hydratase 1 OS=Mycobacterium smegmatis OX=1772 GN=acnA PE=4 SV=1	A0A0D6I6G1_MYCSM (+1)		102 kDa	FALSE	unknown	0	0	0	0	0.40819	4.1717					0.46	1
4.2	TRUE	Empty	DNA-directed RNA polymerase subunit beta' OS=Ochrobactrum anthropi GN=rpoC PE=3 SV=1	A0A011UYW7_OCHAN (+3)		156 kDa	TRUE	unknown	0	0	0	1.0676	1.2246	0				0.47	0.95
89	TRUE	Empty	Phosphate-specific transport system accessory protein PhoU OS=Mycobacterium smegmatis (strain ATCC 700084 / mc(2)155) GN=phoU PE=3 SV=1	A0R4B7_MYCS2 (+5)		25 kDa		unknown	0	0	0	1.6015	0	0.83434				1		0.1
84	TRUE	Empty	30S ribosomal protein S5 OS=Mycobacterium smegmatis GN=rpsE PE=3 SV=1	A0A0D6HAA3_MYCSM (+24)		22 kDa	TRUE	unknown	0	0	0	2.1353	0	0				1
94	TRUE	Empty	30S ribosomal protein S1 OS=Mycobacterium smegmatis GN=rpsA PE=4 SV=1	A0A0D6IFX6_MYCSM (+118)		53 kDa		unknown	0	0	0	0	0	2.503						0.96
78	TRUE	Empty	Alcohol dehydrogenase, zinc-binding protein OS=Mycobacterium smegmatis GN=yhdH PE=4 SV=1	A0A0D6HMN9_MYCSM (+3)		35 kDa		unknown	0	0	0	2.1353	0	0				1
79	TRUE	Empty	Succinate dehydrogenase flavoprotein subunit OS=Mycobacterium smegmatis GN=sdhA_1 PE=3 SV=1	A0A0D6HEH6_MYCSM (+11)		64 kDa		unknown	0	0	0	2.1353	0	0				1
48.1	TRUE	Empty	Transcription termination factor Rho OS=Mycobacterium smegmatis GN=rho PE=3 SV=1	A0A0D6IU75_MYCSM (+3)		72 kDa	TRUE	unknown	0	0	0	3.7367	0	0				1
81	TRUE	Empty	Fructose-bisphosphate aldolase OS=Mycobacterium smegmatis OX=1772 GN=fda PE=4 SV=1	A0A0D6IDC0_MYCSM (+3)		32 kDa		unknown	0	0	0	0	0	2.503						1
82	TRUE	Empty	Acyl-CoA dehydrogenase OS=Mycobacterium smegmatis OX=1772 GN=ERS451418_06313 PE=3 SV=1	A0A0D6J1W1_MYCSM (+3)		39 kDa		unknown	0	0	0	0	0	2.503						1
83	TRUE	Empty	Oligopeptide transport ATP-binding protein OppD OS=Mycobacterium smegmatis (strain ATCC 700084 / mc(2)155) GN=MSMEG_0640 PE=3 SV=1	A0QQ62_MYCS2 (+1)		36 kDa		unknown	0	0	0	2.1353	0	0				1
86	TRUE	Empty	Transaldolase OS=Mycobacterium smegmatis OX=1772 GN=tal_1 PE=3 SV=1	A0A0D6I5B3_MYCSM (+1)		40 kDa	TRUE	unknown	0	0	0	0	0	4.1717						1
87	TRUE	Empty	Ribose ABC transporter periplasmic binding protein OS=Mycobacterium smegmatis GN=rbsB_1 PE=4 SV=1	A0A0D6H8B5_MYCSM (+3)		36 kDa		unknown	0	0	0	2.1353	0	0				1
88	TRUE	Empty	Pantothenate synthetase OS=Mycobacterium smegmatis GN=panC PE=3 SV=1	A0A0D6J1F3_MYCSM (+3)		34 kDa		unknown	0	0	0	2.1353	0	0				1
91	TRUE	Empty	NAD(P) transhydrogenase, alpha subunit OS=Mycobacterium smegmatis (strain ATCC 700084 / mc(2)155) GN=pntA PE=4 SV=1	A0QNN8_MYCS2 (+3)		53 kDa		unknown	0	0	0	2.1353	0	0				0.99
93	TRUE	Empty	Succinate dehydrogenase subunit A OS=Mycobacterium smegmatis GN=frdA PE=4 SV=1	A0A0D6G5S3_MYCSM (+4)		70 kDa		unknown	0	0	0	2.1353	0	0				0.98
28.1	TRUE	Empty	Succinate--CoA ligase [ADP-forming] subunit beta OS=Mycobacterium smegmatis GN=sucC PE=3 SV=1	A0A0D6IYL8_MYCSM (+2)		41 kDa	TRUE	unknown	0	0	0	1.0676	0.40819	4.1717				0.81	0.63	1
16.2	TRUE	Empty	Cell wall synthesis protein OS=Mycobacterium sp. 1100029.7 GN=A5647_03585 PE=4 SV=1	A0A1A0KTE6_9MYCO		29 kDa	TRUE	unknown	0	0	0	3.2029	0.81638	2.503				0.99	0.39	1
115	TRUE	Empty	Single-stranded DNA-binding protein OS=Mycobacterium smegmatis GN=ssb_2 PE=3 SV=1	A0A0D6J3N6_MYCSM (+228)		17 kDa		unknown	0	0	0	0	0.40819	1.6687					0.97	1
114	TRUE	Empty	30S ribosomal protein S11 OS=Mycobacterium smegmatis GN=rpsK PE=3 SV=1	A0A0D6HBD4_MYCSM (+490)		15 kDa		unknown	0	0	0	0.53382	0.81638	0				0.96	1
31.1	TRUE	Empty	DNA-directed RNA polymerase subunit alpha OS=Mycobacterium smegmatis GN=rpoA PE=3 SV=1	A0A0D6H9R5_MYCSM (+1)		38 kDa	TRUE	unknown	0	0	0	1.0676	0.81638	1.6687				0.57	0.61	0.71
21.1	TRUE	Empty	Ketol-acid reductoisomerase (NADP(+)) OS=Mycobacterium sp. YC-RL4 GN=ilvC PE=3 SV=1	A0A172UQQ5_9MYCO (+1)		36 kDa	TRUE	unknown	0	0	0	1.0676	1.2246	1.6687				0.43	0.52	0.92
117	TRUE	Empty	Hydrogenase accessory protein HypB OS=Mycobacterium smegmatis GN=hypB_1 PE=4 SV=1	A0A0D6HQN4_MYCSM (+2)		24 kDa		unknown	0	0	0	1.0676	0.40819	0				0.99	0.6
77.1	TRUE	Empty	Elongation factor G OS=Mycobacterium smegmatis GN=fusA_1 PE=3 SV=1	A0A0D6H795_MYCSM (+76)		77 kDa	TRUE	unknown	0	0	0	1.6015	0	0.83434				0.8		0.78
121	TRUE	Empty	GTP cyclohydrolase 1 OS=Mycobacterium smegmatis GN=folE PE=3 SV=1	A0A0D6J110_MYCSM (+4)		22 kDa		unknown	0	0	0	1.0676	0.40819	0				0.81	0.68
1.2	TRUE	Empty	ATPase (Fragment) OS=Mycobacterium sp. 1482268.1 GN=A5662_17580 PE=3 SV=1	A0A1A0NHN9_9MYCO		65 kDa	TRUE	unknown	0	0	0	4.2706	4.8983	0				0.54	0.89
107	TRUE	Empty	ATP synthase subunit alpha OS=Mycobacterium smegmatis GN=atpA PE=3 SV=1	A0A0D6IV93_MYCSM (+1)		59 kDa	TRUE	unknown	0	0	0	3.2029	1.2246	0				1	0.12
8.1	TRUE	Empty	Isocitrate lyase OS=Rhodococcus qingshengii GN=BXO91_20890 PE=4 SV=1	A0A069JBH7_9NOCA (+8)		47 kDa	TRUE	unknown	0	0	0	0	4.8983	0					1
8.2	TRUE	Empty	Isocitrate lyase OS=Rhodococcus sp. B7740 GN=NY08_4679 PE=4 SV=1	A0A0D5AI07_9NOCA (+14)		47 kDa	TRUE	unknown	0	0	0	0	5.3065	0					1
98	TRUE	Empty	Peptidyl-prolyl cis-trans isomerase OS=Mycobacterium smegmatis OX=1772 GN=ppiA PE=3 SV=1	A0A0D6FS61_MYCSM (+3)		19 kDa		unknown	0	0	0	0	0	2.503						1
99	TRUE	Empty	Antitoxin OS=Mycobacterium tuberculosis GN=CLD25_11505 PE=4 SV=1	A0A045JH29_MYCTX (+18)		9 kDa		unknown	0	0	0	0	1.2246	0					1
100	TRUE	Empty	ABC transporter substrate-binding protein OS=Mycobacterium smegmatis GN=ERS451418_04514 PE=4 SV=1	A0A0D6IQS1_MYCSM (+7)		34 kDa		unknown	0	0	0	1.6015	0	0				1
101	TRUE	Empty	50S ribosomal protein L4 OS=Mycobacterium smegmatis GN=rplD PE=3 SV=1	A0A0D6H7R4_MYCSM (+2)		23 kDa		unknown	0	0	0	0	1.2246	0					1
102	TRUE	Empty	Aliphatic sulfonates family ABC transporter, periplasmic ligand-binding protein OS=Mycobacterium smegmatis GN=ssuA_1 PE=4 SV=1	A0A0D6GBH0_MYCSM (+5)		35 kDa		unknown	0	0	0	1.6015	0	0				1
103	TRUE	Empty	Sugar ABC transporter ATP-binding protein OS=Mycobacterium smegmatis GN=ugpC_7 PE=3 SV=1	A0A0D6J0D3_MYCSM (+3)		30 kDa		unknown	0	0	0	1.6015	0	0				1
104	TRUE	Empty	50S ribosomal protein L6 OS=Mycobacterium smegmatis GN=rplF PE=3 SV=1	A0A0D6H902_MYCSM (+2)		19 kDa		unknown	0	0	0	1.6015	0	0				1
105	TRUE	Empty	Short-chain dehydrogenase OS=Mycobacterium smegmatis GN=yueD PE=3 SV=1	A0A0D6IZ16_MYCSM (+2)		31 kDa		unknown	0	0	0	0	1.2246	0					1
106	TRUE	Empty	Iron-sulfur-binding reductase OS=Mycobacterium smegmatis GN=ERS451418_00712 PE=4 SV=1	A0A0D6GIT8_MYCSM (+5)		111 kDa		unknown	0	0	0	1.6015	0	0				1
108	TRUE	Empty	Putative gluconeogenesis factor OS=Mycobacterium smegmatis GN=ERS451418_03074 PE=3 SV=1	A0A0D6I5N8_MYCSM (+2)		37 kDa		unknown	0	0	0	1.6015	0	0				1
109	TRUE	Empty	Anion-transporting ATPase OS=Mycobacterium smegmatis GN=arsA_3 PE=4 SV=1	A0A0D6J2J9_MYCSM (+13)		40 kDa		unknown	0	0	0	1.6015	0	0				1
110	TRUE	Empty	Fumarate hydratase class II OS=Mycobacterium smegmatis (strain ATCC 700084 / mc(2)155) OX=246196 GN=fumC PE=1 SV=1	A0R2U8_MYCS2 (+1)		50 kDa		unknown	0	0	0	0	0	1.6687						1
111	TRUE	Empty	Solute binding protein of ABC transporter system OS=Mycobacterium smegmatis GN=ERS451418_06323 PE=4 SV=1	A0A0D6J1W9_MYCSM (+3)		40 kDa		unknown	0	0	0	1.6015	0	0				1
112	TRUE	Empty	Superoxide dismutase OS=Mycobacterium setense OX=431269 GN=A5761_26340 PE=3 SV=1	A0A0B2YBJ8_9MYCO (+2)		23 kDa		unknown	0	0	0	0	0	2.503						1
113	TRUE	Empty	Malate synthase G OS=Mycobacterium smegmatis OX=1772 GN=glcB PE=3 SV=1	A0A0D6IEW9_MYCSM (+3)		79 kDa		unknown	0	0	0	0	0	1.6687						1
116	TRUE	Empty	DNA polymerase I OS=Mycobacterium smegmatis GN=polA_1 PE=3 SV=1	A0A0D6IG91_MYCSM (+10)		100 kDa		unknown	0	0	0	1.6015	0	0				0.99
118	TRUE	Empty	Chromosomal replication initiator protein DnaA OS=Mycobacterium smegmatis GN=dnaA PE=3 SV=1	A0A0D6FRU1_MYCSM (+300)		57 kDa		unknown	0	0	0	1.6015	0	0				0.99
119	TRUE	Empty	Homoserine dehydrogenase OS=Mycobacterium smegmatis GN=hom PE=3 SV=1	A0A0D6IUL3_MYCSM (+4)		46 kDa		unknown	0	0	0	1.6015	0	0				0.98
120	TRUE	Empty	von Willebrand factor, type A OS=Mycobacterium smegmatis GN=ERS451418_03607 PE=4 SV=1	A0A0D6IEX2_MYCSM (+3)		80 kDa		unknown	0	0	0	1.6015	0	0				0.88
122	TRUE	Empty	50S ribosomal protein L10 OS=Mycobacterium smegmatis GN=rplJ PE=3 SV=1	A0A0D6H7F9_MYCSM (+20)		18 kDa		unknown	0	0	0	0	0.81638	0					0.66
2.2	TRUE	Empty	Elongation factor Tu OS=Mycobacterium heraklionense GN=tuf PE=3 SV=1	A0A1A2W1C0_9MYCO (+4)		44 kDa	TRUE	unknown	0	0	0	3.2029	3.2655	5.0061				0.48	1	0.47
60.1	TRUE	Empty	Acetyl-CoA acetyltransferase OS=Mycobacterium smegmatis GN=pcaF_1 PE=3 SV=1	A0A0D6IXZ0_MYCSM (+3)		43 kDa	TRUE	unknown	0	0	0	0.53382	0.81638	0.83434				0.35	0.81	0.77
1.3	TRUE	Empty	ATPase OS=Mycobacterium sp. Root135 GN=ASD37_09625 PE=3 SV=1	A0A0T1WHF4_9MYCO (+1)		76 kDa	TRUE	unknown	0	0	0	2.6691	3.2655	0				0.89	0.89
12.1	TRUE	Empty	10 kDa chaperonin OS=Mycobacterium smegmatis OX=1772 GN=groES PE=3 SV=1	A0A0D6HDA1_MYCSM (+7)		11 kDa	TRUE	unknown	0	0	0	0	0.81638	5.8404					0.73	1
4.3	TRUE	Empty	DNA-directed RNA polymerase subunit beta' OS=Thermoflexus hugenholtzii JAD2 GN=rpoC PE=3 SV=1	A0A212PR23_9CHLR		160 kDa	TRUE	unknown	183.28	0	0	1.0676	0	0	1			0.66
61.1	TRUE	Empty	Glutamine synthetase OS=Rhodococcus sp. B7740 GN=NY08_630 PE=3 SV=1	A0A0D5A6A6_9NOCA (+17)		53 kDa	TRUE	unknown	0	0	0	0	0.81638	1.6687					0.93	0.63
17.2	TRUE	Empty	Eptc-inducible aldehyde dehydrogenase OS=Mycobacterium smegmatis OX=1772 GN=thcA_3 PE=3 SV=1	A0A0D6HCD0_MYCSM (+4)		55 kDa	TRUE	unknown	0	0	0	0	1.2246	1.6687					0.6	0.99
19.2	TRUE	Empty	30S ribosomal protein S2 OS=Rhodococcus qingshengii GN=rpsB PE=3 SV=1	A0A069JAL6_9NOCA (+7)		31 kDa	TRUE	unknown	0	0	0	2.1353	1.2246	0				0.55	0.94
62.1	TRUE	Empty	Signal peptide protein OS=Modestobacter caceresii OX=1522368 GN=IN07_00765 PE=4 SV=1	A0A098YFJ5_9ACTN (+7)		18 kDa	TRUE	unknown	0	0	2.1478	0	0	2.503			0.61			0.81
15.1	TRUE	Empty	50S ribosomal protein L7/L12 OS=Mycobacterium sp. 1164966.3 OX=1856861 GN=rplL PE=3 SV=1	A0A1A0M8F4_9MYCO (+3)		13 kDa	TRUE	unknown	0	0	2.1478	0	1.6328	2.503			0.24		0.62	0.45
137	TRUE	Empty	50S ribosomal protein L13 OS=Mycobacterium smegmatis GN=rplM PE=3 SV=1	A0A0D6HC13_MYCSM (+4)		16 kDa	TRUE	unknown	0	0	0	0.53382	0.81638	0				0.3	0.99
97.1	TRUE	Empty	30S ribosomal protein S12 OS=Mycobacterium tuberculosis OX=1773 GN=rpsL PE=3 SV=1	E3VWD7_MYCTX (+2)		14 kDa	TRUE	unknown	0	0	0	0.53382	1.2246	0				0.51	0.54
138	TRUE	Empty	Polyribonucleotide nucleotidyltransferase OS=Mycobacterium smegmatis OX=1772 GN=gpsI PE=3 SV=1	A0A0D6HZ60_MYCSM (+28)		81 kDa	TRUE	unknown	0	0	0	0	0	1.6687						0.99
123	TRUE	Empty	Carboxyl transferase OS=Mycobacterium smegmatis OX=1772 GN=accD5_1 PE=4 SV=1	A0A0D6HFN2_MYCSM (+6)		58 kDa		unknown	0	0	0	0	0	1.6687						1
124	TRUE	Empty	Isoniazid inducible gene protein IniA OS=Mycobacterium smegmatis GN=iniA PE=4 SV=1	A0A0D6GJA7_MYCSM (+4)		68 kDa		unknown	0	0	0	1.0676	0	0				1
125	TRUE	Empty	NADH dehydrogenase OS=Mycobacterium smegmatis (strain ATCC 700084 / mc(2)155) GN=ndh PE=4 SV=1	A0QYD6_MYCS2 (+3)		49 kDa		unknown	0	0	0	1.0676	0	0				1
126	TRUE	Empty	3-alpha-hydroxysteroid dehydrogenase OS=Mycobacterium smegmatis GN=hsdA_1 PE=4 SV=1	A0A0D6IE83_MYCSM (+3)		29 kDa		unknown	0	0	0	0	0.81638	0					1
127	TRUE	Empty	3-hydroxyacyl-CoA dehydrogenase OS=Mycobacterium smegmatis OX=1772 GN=fabG3_1 PE=4 SV=1	A0A0D6FZC8_MYCSM (+3)		27 kDa		unknown	0	0	0	0	0	1.6687						1
128	TRUE	Empty	Acetyl-CoA acetyltransferase OS=Mycobacterium smegmatis GN=fadI PE=3 SV=1	A0A0D6G4Z1_MYCSM (+24)		45 kDa		unknown	0	0	0	0	0.81638	0					1
129	TRUE	Empty	50S ribosomal protein L19 OS=Mycobacterium smegmatis GN=rplS PE=3 SV=1	A0A0D6HUB6_MYCSM (+74)		13 kDa	TRUE	unknown	0	0	0	1.6015	0	0				1
130	TRUE	Empty	Elongation factor Ts OS=Mycobacterium smegmatis OX=1772 GN=tsf PE=3 SV=1	A0A0D6HVJ1_MYCSM (+1)		29 kDa		unknown	0	0	0	0	0	1.6687						1
131	TRUE	Empty	Signal recognition particle protein OS=Mycobacterium smegmatis GN=ffh PE=3 SV=1	A0A0D6HW02_MYCSM (+107)		55 kDa		unknown	0	0	0	1.0676	0	0				1
132	TRUE	Empty	30S ribosomal protein S16 OS=Mycobacterium smegmatis OX=1772 GN=rpsP PE=3 SV=1	A0A0D6HW34_MYCSM (+1)		17 kDa		unknown	0	0	0	0	0	1.6687						1
133	TRUE	Empty	Transcription termination/antitermination protein NusG OS=Mycobacterium smegmatis GN=nusG PE=3 SV=1	A0A0D6H7H7_MYCSM (+240)		30 kDa		unknown	0	0	0	0	0.81638	0					1
134	TRUE	Empty	Membrane protein, MmpL family protein OS=Mycobacterium smegmatis (strain ATCC 700084 / mc(2)155) GN=MSMEG_0250 PE=4 SV=1	A0QP27_MYCS2 (+2)		109 kDa		unknown	0	0	0	1.0676	0	0				1
135	TRUE	Empty	Membrane protein OS=Mycobacterium smegmatis GN=ERS451418_00251 PE=4 SV=1	A0A0D6G126_MYCSM (+3)		13 kDa		unknown	0	0	0	0	0.81638	0					1
6.2	TRUE	Empty	50S ribosomal protein L2 OS=Rhodococcus erythropolis GN=rplB PE=3 SV=1	A0A0E4A4L0_RHOER (+6)		30 kDa	TRUE	unknown	0	0	0	0	2.4491	0					1
136	TRUE	Empty	Phosphoserine phosphatase serB2 OS=Mycobacterium smegmatis GN=serB2 PE=4 SV=1	A0A0D6HTL1_MYCSM (+4)		44 kDa		unknown	0	0	0	1.0676	0	0				0.99
4.4	TRUE	Empty	DNA-directed RNA polymerase subunit OS=Actinobacteria bacterium ADurb.Bin444 GN=rpoC_1 PE=3 SV=1	A0A1V5LGA6_9ACTN (+1)		128 kDa	TRUE	unknown	0	0	0	1.6015	0.40819	0				0.47	0.52
139	TRUE	Empty	Pup--protein ligase OS=Mycobacterium smegmatis GN=pafA PE=3 SV=1	A0A0D6IGT4_MYCSM (+146)		51 kDa		unknown	0	0	0	1.0676	0	0				0.98
140	TRUE	Empty	Ubiquinol-cytochrome C reductase QcrB OS=Mycobacterium smegmatis GN=qcrB PE=4 SV=1	A0A0D6IKC7_MYCSM (+7)		60 kDa		unknown	0	0	0	1.0676	0	0				0.98
141	TRUE	Empty	UDP-galactopyranose mutase Glf OS=Mycobacterium smegmatis OX=1772 GN=glf PE=4 SV=1	A0A0D6J1Y0_MYCSM (+6)		47 kDa		unknown	0	0	0	0	0	1.6687						0.98
142	TRUE	Empty	Cell division ATP-binding protein FtsE OS=Mycobacterium smegmatis (strain ATCC 700084 / mc(2)155) GN=ftsE PE=4 SV=1	A0QU61_MYCS2 (+1)		25 kDa		unknown	0	0	0	1.0676	0	0				0.98
143	TRUE	Empty	Isocitrate lyase aceab second part (Isocitrase) (Isocitratase) OS=Mycobacterium smegmatis OX=1772 GN=aceAb PE=4 SV=1	A0A0D6IEG7_MYCSM (+35)		85 kDa		unknown	0	0	0	0	0	1.6687						0.97
144	TRUE	Empty	Serine protease htrA OS=Mycobacterium smegmatis GN=htrA_1 PE=4 SV=1	A0A0D6IW13_MYCSM (+7)		52 kDa		unknown	0	0	0	1.0676	0	0				0.97
145	TRUE	Empty	ABC transporter ferric iron-binding periplasmic protein OS=Mycobacterium smegmatis GN=fbpA_1 PE=4 SV=1	A0A0D6IEV0_MYCSM (+3)		36 kDa		unknown	0	0	0	1.0676	0	0				0.97
146	TRUE	Empty	Sodium:solute symporter OS=Mycobacterium smegmatis GN=sglT_2 PE=3 SV=1	A0A0D6IE59_MYCSM (+3)		61 kDa		unknown	0	0	0	1.0676	0	0				0.96
147	TRUE	Empty	3-hydroxybutyryl-CoA dehydrogenase OS=Mycobacterium smegmatis OX=1772 GN=fadB2 PE=4 SV=1	A0A0D6GR47_MYCSM (+3)		31 kDa		unknown	0	0	0	0	0	1.6687						0.95
148	TRUE	Empty	UspA domain-containing protein OS=Mycobacterium smegmatis GN=ERS451418_03914 PE=3 SV=1	A0A0D6IJ31_MYCSM (+3)		32 kDa		unknown	0	0	0	1.0676	0	0				0.94
149	TRUE	Empty	Conserved alanine, arginine and proline rich membrane protein OS=Mycobacterium smegmatis GN=ERS451418_05913 PE=4 SV=1	A0A0D6J105_MYCSM (+4)		56 kDa		unknown	0	0	0	1.0676	0	0				0.94
150	TRUE	Empty	Sugar-transport ATP-binding protein ABC transporter sugC OS=Mycobacterium smegmatis GN=sugC PE=3 SV=1	A0A0D6IVW7_MYCSM (+26)		44 kDa		unknown	0	0	0	1.0676	0	0				0.92
151	TRUE	Empty	Putative sporulation transcription regulator WhiA OS=Mycobacterium smegmatis GN=whiA PE=3 SV=1	A0A0D6I524_MYCSM (+437)		35 kDa		unknown	0	0	0	0	0.81638	0					0.92
152	TRUE	Empty	2,3-bisphosphoglycerate-dependent phosphoglycerate mutase OS=Mycobacterium smegmatis OX=1772 GN=gpmA_1 PE=3 SV=1	A0A0D6GRY5_MYCSM (+3)		27 kDa		unknown	0	0	0	0	0	1.6687						0.91
97.2	TRUE	Empty	30S ribosomal protein S12 OS=Sutterella sp. CAG:521 GN=rpsL PE=3 SV=1	R7KNL4_9BURK		14 kDa	TRUE	unknown	0	0	0	0	1.6328	0					0.9
153	TRUE	Empty	Putative succinate-semialdehyde dehydrogenase OS=Mycobacterium smegmatis (strain MKD8) GN=D806_5974 PE=3 SV=1	L8F5J8_MYCSE		55 kDa		unknown	0	0	0	0	0.81638	0					0.9
154	TRUE	Empty	Ribonucleoside-diphosphate reductase OS=Mycobacterium smegmatis GN=nrdE PE=3 SV=1	A0A0D6HT44_MYCSM (+362)		82 kDa		unknown	0	0	0	1.0676	0	0				0.89
155	TRUE	Empty	Phosphoglycerate kinase OS=Mycobacterium smegmatis OX=1772 GN=pgk PE=3 SV=1	A0A0D6I5R5_MYCSM (+15)		42 kDa		unknown	0	0	0	0	0	1.6687						0.89
156	TRUE	Empty	Sugar-binding lipoprotein LpqY OS=Mycobacterium smegmatis GN=lpqY PE=4 SV=1	A0A0D6IVF2_MYCSM (+3)		50 kDa		unknown	0	0	0	1.0676	0	0				0.86
157	TRUE	Empty	Response regulator with CheY-like receiver domain and winged-helix DNA-binding domain OS=Mycobacterium smegmatis GN=prrA_2 PE=4 SV=1	A0A0D6IZZ4_MYCSM (+21)		24 kDa		unknown	0	0	0	1.0676	0	0				0.86
12.2	TRUE	Empty	10 kDa chaperonin OS=Mycobacterium hassiacum (strain DSM 44199 / CIP 105218 / JCM 12690 / 3849) OX=1122247 GN=groS PE=3 SV=1	K5BHG0_MYCHD		11 kDa	TRUE	unknown	0	0	2.1478	0	0.81638	5.0061			0.27		0.06	0.51
158	TRUE	Empty	ATP synthase epsilon chain OS=Mycobacterium smegmatis GN=atpC PE=3 SV=1	A0A0D6IU73_MYCSM (+23)		13 kDa		unknown	0	0	0	1.0676	0	0				0.83
159	TRUE	Empty	AAA ATPase OS=Mycobacterium smegmatis GN=eccA1_1 PE=4 SV=1	A0A0D6FTB5_MYCSM (+1)		62 kDa		unknown	0	0	0	1.0676	0	0				0.83
160	TRUE	Empty	Nucleoside diphosphate kinase OS=Mycobacterium smegmatis OX=1772 GN=ndkA PE=3 SV=1	A0A0D6IQ52_MYCSM (+80)		15 kDa		unknown	0	0	0	0	0	1.6687						0.8
161	TRUE	Empty	ATP-dependent zinc metalloprotease FtsH OS=Mycobacterium smegmatis GN=ftsH_2 PE=3 SV=1	A0A0D6J0R9_MYCSM (+206)		84 kDa		unknown	0	0	0	1.0676	0	0				0.71
162	TRUE	Empty	Transmembrane ATP-binding protein ABC transporter OS=Mycobacterium smegmatis GN=artM_2 PE=4 SV=1	A0A0D6HCJ0_MYCSM (+20)		96 kDa		unknown	0	0	0	1.0676	0	0				0.68
163	TRUE	Empty	Propane monooxygenase hydroxylase small subunit OS=Mycobacterium smegmatis GN=mmoY PE=4 SV=1	A0A0D6HKN0_MYCSM (+5)		42 kDa		unknown	0	0	0	0	0.81638	0					0.63
62.2	TRUE	Empty	Oxoglutarate dehydrogenase inhibitor OS=Mycobacterium smegmatis (strain MKD8) OX=1214915 GN=odhI PE=4 SV=1	L8FBF4_MYCSE (+24)		12 kDa	TRUE	unknown	0	0	0	0	0	3.3374						0.48
96.1	TRUE	Empty	Iron-dependent repressor ideR OS=Mycobacterium smegmatis GN=ideR PE=4 SV=1	A0A0D6HZP8_MYCSM (+6)		25 kDa	TRUE	unknown	0	0	0	1.6015	0	0				0.45
164	TRUE	Empty	Choline/carnitine/betaine transporter OS=Mycobacterium smegmatis GN=betP_2 PE=3 SV=1	A0A0D6HJB4_MYCSM (+2)		66 kDa		unknown	0	0	0	1.0676	0	0				0.35
59.1	TRUE	Empty	Pyruvate kinase OS=Mycobacterium neworleansense GN=pyk PE=3 SV=1	A0A0H5S0E8_9MYCO (+6)		49 kDa	TRUE	unknown	0	0	0	0.53382	0.81638	1.6687				0.58	0.97	0.97
15.2	TRUE	Empty	50S ribosomal protein L7/L12 OS=Mycobacterium smegmatis GN=rplL PE=3 SV=1	A0A0D6H6B1_MYCSM (+8)		13 kDa	TRUE	unknown	0	0	0	1.0676	1.6328	3.3374				0.59	0.55	0.78
24.1	TRUE	Empty	30S ribosomal protein S4 OS=Mycobacterium sp. Root265 GN=rpsD PE=3 SV=1	A0A0Q9AB85_9MYCO (+1)		23 kDa	TRUE	unknown	0	0	0	2.1353	2.4491	0				0.82	0.92
15.3	TRUE	Empty	50S ribosomal protein L7/L12 OS=Mycobacterium sp. Root135 OX=1736457 GN=rplL PE=3 SV=1	A0A0T1WFB2_9MYCO (+1)		13 kDa	TRUE	unknown	0	0	2.1478	0	1.2246	1.6687			0.77		0.52	0.37
12.3	TRUE	Empty	10 kDa chaperonin OS=Rhodococcus aetherivorans GN=groS PE=3 SV=1	A0A059MNS5_9NOCA (+10)		11 kDa	TRUE	unknown	0	0	0	0	1.2246	3.3374					0.95	0.48
21.2	TRUE	Empty	Ketol-acid reductoisomerase (NADP(+)) OS=Rhodococcus sp. B7740 GN=ilvC PE=3 SV=1	A0A0D5A8P9_9NOCA (+18)		36 kDa	TRUE	unknown	0	0	0	0.53382	2.4491	0				0.2	1
24.2	TRUE	Empty	30S ribosomal protein S4 OS=Mycobacterium smegmatis GN=rpsD PE=3 SV=1	A0A0D6HBE3_MYCSM (+1)		23 kDa	TRUE	unknown	0	0	0	2.1353	2.4491	0				0.51	0.64
96.2	TRUE	Empty	Iron-dependent regulator IdeR OS=Nocardia brasiliensis NBRC 14402 GN=ideR PE=4 SV=1	A0A034UAE4_9NOCA (+127)		25 kDa	TRUE	unknown	0	0	0	0.53382	0.40819	0				0.47	0.65
31.2	TRUE	Empty	DNA-directed RNA polymerase subunit alpha OS=Rhodococcus sp. RD6.2 OX=260936 GN=rpoA PE=3 SV=1	A0A0K2YD94_9NOCA (+2)		38 kDa	TRUE	unknown	0	0	0	0.53382	1.2246	1.6687				0.11	0.56	0.4
6.3	TRUE	Empty	50S ribosomal protein L2 OS=Nocardiopsis sp. NRRL B-16309 GN=rplB PE=3 SV=1	A0A0M8Y3R0_9ACTN (+10)		31 kDa	TRUE	unknown	0	0	0	0	1.6328	0					1
2.3	TRUE	Empty	Elongation factor Tu OS=Blastococcus endophyticus GN=tuf PE=3 SV=1	A0A1H8RLU0_9ACTN		44 kDa	TRUE	unknown	0	0	0	1.0676	1.2246	0				0.05	0.91
61.2	TRUE	Empty	Glutamine synthetase OS=Mycobacterium smegmatis (strain MKD8) GN=D806_4347 PE=3 SV=1	L8F9N7_MYCSE (+2)		54 kDa	TRUE	unknown	0	0	0	0	0	2.503						0.92
165	TRUE	Empty	50S ribosomal protein L13 OS=Mycobacterium phlei DSM 43239 = CCUG 21000 GN=rplM PE=3 SV=1	A0A139V2B5_MYCPH (+2)		16 kDa	TRUE	unknown	0	0	0	0	0.81638	0					0.94
17.3	TRUE	Empty	Aldehyde dehydrogenase OS=Rhodococcus kroppenstedtii GN=SAMN05444374_107172 PE=3 SV=1	A0A1I0TNI5_9NOCA		55 kDa	TRUE	unknown	0	0	0	0	2.041	0					0.89
11.2	TRUE	Empty	Electron transfer flavoprotein subunit beta OS=Rhodococcus qingshengii OX=334542 GN=BXO91_12695 PE=4 SV=1	A0A069J7U3_9NOCA (+12)		28 kDa	TRUE	unknown	0	0	0	0.53382	2.041	0.83434				0.07	0.7	0.12
77.2	TRUE	Empty	Translation elongation factor 2 (EF-2/EF-G) OS=Serinibacter salmoneus GN=ATL40_0481 PE=4 SV=1	A0A2A9CWW3_9MICO		77 kDa	TRUE	unknown	0	0	0	0.53382	0.40819	0				0.14	0.66
7.2	TRUE	Empty	Protein translocase subunit SecA OS=Mycobacterium sp. MS1601 GN=secA PE=3 SV=1	A0A1P8X537_9MYCO		104 kDa	TRUE	unknown	0	0	0	5.3382	0	0				0.73
166	TRUE	Empty	Periplasmic oligopeptide-binding protein OS=Mycobacterium obuense GN=oppA_1 PE=4 SV=1	A0A0J6ZB44_9MYCO (+5)		63 kDa	TRUE	unknown	0	0	0	1.6015	0	0				0.62
22.2	TRUE	Empty	Enolase OS=Rhodococcus qingshengii GN=eno PE=3 SV=1	A0A069JI74_9NOCA (+14)		45 kDa	TRUE	unknown	0	0	0	0	0.40819	0.83434					0.51	0.11
15.4	TRUE	Empty	50S ribosomal protein L7/L12 OS=Frankia sp. BMG5.23 OX=683305 GN=rplL PE=3 SV=1	A0A062XA20_9ACTN (+3)		13 kDa	TRUE	unknown	0	0	0	0.53382	0	1.6687				0.14		0.45
9.2	TRUE	Empty	Pyruvate dehydrogenase E1 component OS=Mycobacterium triplex GN=aceE PE=4 SV=1	A0A024K0B7_9MYCO (+2)		103 kDa	TRUE	unknown	0	0	0	3.7367	0	0				0.56
28.2	TRUE	Empty	Succinate--CoA ligase [ADP-forming] subunit beta OS=Mycobacterium sp. ACS1612 OX=1834117 GN=sucC PE=3 SV=1	A0A1A1Y8N9_9MYCO		41 kDa	TRUE	unknown	0	0	0	0.53382	0.40819	3.3374				0.05	0.07	0.41
167	TRUE	Empty	Uncharacterized protein OS=Mycobacterium sp. SWH-M5 GN=EB74_16530 PE=4 SV=1	A0A1Q4SN33_9MYCO		43 kDa		unknown	0	0	0	1.0676	0	0				0.51
21.3	TRUE	Empty	Ketol-acid reductoisomerase (NADP(+)) OS=Nocardia nova SH22a GN=ilvC PE=3 SV=1	W5TMA8_9NOCA		36 kDa	TRUE	unknown	0	0	0	0	1.6328	0.83434					0.39	0.08
11.3	TRUE	Empty	Electron transfer flavoprotein, beta subunit OS=Rhodococcus sp. B7740 OX=1564114 GN=NY08_1534 PE=4 SV=1	A0A0D5A937_9NOCA (+10)		28 kDa	TRUE	unknown	0	0	0	0	1.6328	0					0.35
60.2	TRUE	Empty	Acetyl-CoA acetyltransferase OS=Mycobacterium sp. ACS4054 OX=1834119 GN=A5730_06340 PE=3 SV=1	A0A1A1WVR9_9MYCO (+2)		43 kDa	TRUE	unknown	0	0	0	0.53382	0.40819	1.6687				0.07	0.1	0.25
59.2	TRUE	Empty	Pyruvate kinase OS=Mycobacterium smegmatis GN=pyk_2 PE=3 SV=1	A0A0D6I7T5_MYCSM (+4)		48 kDa	TRUE	unknown	0	0	0	1.0676	0.40819	1.6687				0.14	0.06	0.17
1.4	TRUE	Empty	ATPase OS=Mycobacterium brisbanense GN=RMCB_1865 PE=3 SV=1	A0A117I516_9MYCO (+2)		77 kDa	TRUE	unknown	0	0	0	3.7367	0	0				0.34
8.3	TRUE	Empty	Isocitrate lyase OS=Mycobacterium sp. GA-2945b GN=AU184_01930 PE=4 SV=1	A0A100Z712_9MYCO (+9)		47 kDa	TRUE	unknown	0	0	0	0	2.4491	0					0.36
17.4	TRUE	Empty	Aldehyde dehydrogenase B OS=Candidatus Methylopumilus turicensis GN=aldB PE=3 SV=1	A0A0B7IXA4_9PROT (+3)		55 kDa	TRUE	unknown	0	137.46	0	0	0	0		0.25
48.2	TRUE	Empty	Transcription termination factor Rho OS=Williamsia sp. Leaf354 OX=1736349 GN=rho PE=3 SV=1	A0A0Q5QCM2_9ACTN		77 kDa	TRUE	unknown	0	0	0	1.6015	0	0.83434				0.05		0.2
22.3	TRUE	Empty	Enolase OS=Candidatus Omnitrophica bacterium CG1_02_43_210 OX=1805286 GN=eno PE=3 SV=1	A0A1J4ZB77_9BACT (+4)		46 kDa	TRUE	unknown	0	0	2.1478	0	0	0			0.19
12.4	TRUE	Empty	10 kDa chaperonin OS=Saccharomonospora glauca K62 OX=928724 GN=groS PE=3 SV=1	I1CXQ3_9PSEU		10 kDa	TRUE	unknown	0	0	0	0	0	1.6687						0.12
28.3	TRUE	Empty	Succinate--CoA ligase [ADP-forming] subunit beta OS=Rhodococcus sp. Leaf278 GN=sucC PE=3 SV=1	A0A0Q6JTV9_9NOCA (+15)		40 kDa	TRUE	unknown	0	0	0	0	0.40819	0					0.06
5.2	TRUE	Empty	ATP synthase subunit beta OS=Rhodococcus sp. AD45 GN=atpD PE=3 SV=1	A0A0D8HQU8_9NOCA (+7)		52 kDa	TRUE	unknown	0	0	0	0	0.40819	0					0.07
4.5	TRUE	Empty	DNA-directed RNA polymerase subunit beta' OS=Krasilnikoviella flava GN=rpoC PE=3 SV=1	A0A1T5JAE5_9MICO		144 kDa	TRUE	unknown	0	0	0	2.6691	0	0				0.06
6.4	TRUE	Empty	50S ribosomal protein L2 OS=Amycolatopsis methanolica 239 GN=rplB PE=3 SV=1	A0A076MSG7_AMYME (+4)		30 kDa	TRUE	unknown	0	0	0	0	1.6328	0					0.06
23.2	TRUE	Empty	50S ribosomal protein L3 OS=Mycobacterium aromaticivorans JS19b1 = JCM 16368 GN=rplC PE=3 SV=1	A0A064CJS6_9MYCO (+60)		23 kDa	TRUE	unknown	0	0	0	0	0	0
4.6	TRUE	Empty	DNA-directed RNA polymerase subunit beta OS=Verrucomicrobiae bacterium Tous-C2TDCM GN=B9S36_05845 PE=4 SV=1	A0A2A2PWP5_9BACT		154 kDa	TRUE	unknown	0	0	0	1.0676	0	0				0.05
1.5	TRUE	Empty	ATPase OS=Mycobacterium sp. YC-RL4 GN=A7U43_26780 PE=3 SV=1	A0A172UT35_9MYCO (+2)		76 kDa	TRUE	unknown	0	0	0	0	0	0
22.4	TRUE	Empty	Enolase OS=Ignavibacteria bacterium GWA2_35_9 OX=1798418 GN=eno PE=3 SV=1	A0A1G0NXV3_9BACT (+1)		46 kDa	TRUE	unknown	0	0	0	0	0	0
END OF FILE

## Sheet: peptides
Experiment name	Biological sample category	Biological sample name	MS/MS sample name	Protein name	Protein accession numbers	Database sources	Protein molecular weight (Da)	Protein identification probability	Exclusive unique peptide count	Exclusive unique spectrum count	Total spectrum count	Percentage of total spectra	Percentage sequence coverage	Peptide sequence	Previous amino acid	Next amino acid	Best Peptide identification probability	Best Mascot Ion Score	Best Mascot Identity Score	Best Mascot Homology Score	Best Mascot Delta Ion Score	Number of identified +1H spectra	Number of identified +2H spectra	Number of identified +3H spectra	Number of identified +4H spectra	Number of enzymatic termini	Calculated +1H Peptide Mass (AMU)	Median Retention Time	Total Precursor Intensity	Total TIC	Peptide start index	Peptide stop index	Star Category	Assigned	Other Proteins
Starved_Msm_Cpa_coIP	ctrl	BioSample 1a	20180212mz_10508_C_ctrl (F261457)	DNA-directed RNA polymerase subunit beta' OS=Thermoflexus hugenholtzii JAD2 GN=rpoC PE=3 SV=1	A0A212PR23_9CHLR	trembl_autoup_20171220.fasta	159775	0.997	1	1	1	0.000216	0.00635	LILQDINAR	R	L	0.997	34.6	56.1	39.9	0	0	1	0	0	2	1055.62	47.429		129138	1306	1314	Empty	TRUE
Starved_Msm_Cpa_coIP	ctrl	BioSample 1a	20180212mz_10508_C_ctrl (F261457)	Uncharacterized ACR, COG1259 OS=Mycobacterium tuberculosis GN=CLD25_10080 PE=4 SV=1	A0A045IYG0_MYCTX,A0A0D6IDH4_MYCSM,A0A0H3LAP7_MYCTE,A0A0H3ME16_MYCBP,A0A0K2HWC3_MYCBI,A0A0Q2LQP7_MYCGO,A0A0Q9AVL5_9MYCO,A0A109SNC2_9MYCO,A0A120J199_9MYCO,A0A124E263_9MYCO,A0A132PJB3_9MYCO,A0A197J4R1_9MYCO,A0A1A0NC38_9MYCO,A0A1A3HM99_MYCAS,A0A1A3JVL9_MYCGO,A0A1A3MMU9_MYCAS,A0A1A3P6A6_MYCAS,A0A1A3T7G2_9MYCO,A0A1A6BK08_MYCGO,A0A1G4WQH2_9MYCO,A0A1Q4H917_9MYCO,A0A1Q4STQ6_9MYCO,A0A1Q4U0U1_9MYCO,A0A1S1BB…	trembl_autoup_20171220.fasta	18043.5	0.961	0	0	1	0.000216	0.0854	VSARPSDSVAIALR	K	V	0.997	89.3	58.4	54.3	0	0	0	1	0	2	1441.81	42.943		575097	97	110	Empty	TRUE
Starved_Msm_Cpa_coIP	ctrl	BioSample 1a	20180212mz_10508_C_ctrl (F261457)	Immunoglobulin G binding protein A OS=Staphylococcus aureus subsp. aureus 71193 GN=ST398NM01_0122 PE=4 SV=1	A0A0E0VM50_STAA5,A0A0E1XAJ8_STAAU,A0A122EN55_STAAU,A0A1K8GFM3_STAAU,A0A2A3KIK3_STAAU,A1KE68_STAAU,A1KE73_STAAU,M4QBE8_STAAU,Q2UW23_STAAU,Q2UW25_STAAU	trembl_autoup_20171220.fasta	54686.6	0.997	1	1	1	0.000216	0.0273	DDPSQSANLLAEAK	K	K	0.997	71.2	56.8	22.1	49.6	0	1	0	0	2	1458.71	42.5431		117068	189	202	Empty	TRUE
Starved_Msm_Cpa_coIP	wt	BioSample 1b	20180212mz_10508_C_AbCpa (F261440)	Signal recognition particle protein OS=Mycobacterium triplex GN=ffh PE=3 SV=1	A0A024JW52_9MYCO,A0A045HDZ6_MYCTX,A0A064CH25_9MYCO,A0A083VX37_MYCBI,A0A0D6HW02_MYCSM,A0A0E4CMN8_9MYCO,A0A0G3IJR0_9MYCO,A0A0H3LD73_MYCTE,A0A0H3MDM9_MYCBP,A0A0K0XC84_MYCGD,A0A0K2I0I4_MYCBI,A0A0U0RRJ4_MYCTX,A0A100X4Z4_9MYCO,A0A100XIS5_MYCTH,A0A100ZD14_9MYCO,A0A100ZKU2_9MYCO,A0A100ZTJ0_9MYCO,A0A101BJZ9_9MYCO,A0A117JIU3_9MYCO,A0A117JZ75_9MYCO,A0A120IY26_9MYCO,A0A120J2H0_9MYCO,A0A132PGN8_9MYCO,A0A139VK…	trembl_autoup_20171220.fasta	54849.6	0.998	2	2	2	0.000157	0.0477	LALLEADVSLPVVR	R	A	0.949	58.4	53.1	27.8	0	0	1	0	0	2	1494.89	68.8724		94098.3	36	49	Empty	TRUE
Starved_Msm_Cpa_coIP	wt	BioSample 1b	20180212mz_10508_C_AbCpa (F261440)	Signal recognition particle protein OS=Mycobacterium triplex GN=ffh PE=3 SV=1	A0A024JW52_9MYCO,A0A045HDZ6_MYCTX,A0A064CH25_9MYCO,A0A083VX37_MYCBI,A0A0D6HW02_MYCSM,A0A0E4CMN8_9MYCO,A0A0G3IJR0_9MYCO,A0A0H3LD73_MYCTE,A0A0H3MDM9_MYCBP,A0A0K0XC84_MYCGD,A0A0K2I0I4_MYCBI,A0A0U0RRJ4_MYCTX,A0A100X4Z4_9MYCO,A0A100XIS5_MYCTH,A0A100ZD14_9MYCO,A0A100ZKU2_9MYCO,A0A100ZTJ0_9MYCO,A0A101BJZ9_9MYCO,A0A117JIU3_9MYCO,A0A117JZ75_9MYCO,A0A120IY26_9MYCO,A0A120J2H0_9MYCO,A0A132PGN8_9MYCO,A0A139VK…	trembl_autoup_20171220.fasta	54849.6	0.998	2	2	2	0.000157	0.0477	LTDADIDATTR	R	E	0.969	60.8	57.4	33	16.2	0	1	0	0	2	1191.59	33.3883		83131.1	22	32	Empty	TRUE
Starved_Msm_Cpa_coIP	wt	BioSample 1b	20180212mz_10508_C_AbCpa (F261440)	Molybdopterin biosynthesis-like protein MoeZ OS=Mycobacterium smegmatis GN=moeZ PE=4 SV=1	A0A0D6HIS4_MYCSM,A0QTR5_MYCS2,I7FZ54_MYCS2	trembl_autoup_20171220.fasta	42891.4	0.967	2	2	2	0.000157	0.0833	DSIAEINPLVTVNLHEFR	R	L	0.377	21.5	59.2	13.6	16.8	0	0	1	0	2	2067.09	68.3731		101054	107	124	Empty	TRUE
Starved_Msm_Cpa_coIP	wt	BioSample 1b	20180212mz_10508_C_AbCpa (F261440)	Molybdopterin biosynthesis-like protein MoeZ OS=Mycobacterium smegmatis GN=moeZ PE=4 SV=1	A0A0D6HIS4_MYCSM,A0QTR5_MYCS2,I7FZ54_MYCS2	trembl_autoup_20171220.fasta	42891.4	0.967	2	2	2	0.000157	0.0833	ELLDSGKPLALIDVR	K	E	0.947	60.8	55.9	32.4	0	0	0	1	0	2	1638.94	61.4455		139506	300	314	Empty	TRUE
Starved_Msm_Cpa_coIP	wt	BioSample 1b	20180212mz_10508_C_AbCpa (F261440)	Pyruvate dehydrogenase E1 component OS=Mycobacterium smegmatis GN=aceE_2 PE=4 SV=1	A0A0D6IL61_MYCSM	trembl_autoup_20171220.fasta	103078	1	7	8	14	0.0011	0.172	ALGGFVPSR	R	R	0.482	38	60.6	39.2	10.3	0	1	0	0	2	903.505	42.3696		160296	491	499	Empty	TRUE
Starved_Msm_Cpa_coIP	wt	BioSample 1b	20180212mz_10508_C_AbCpa (F261440)	Pyruvate dehydrogenase E1 component OS=Mycobacterium smegmatis GN=aceE_2 PE=4 SV=1	A0A0D6IL61_MYCSM	trembl_autoup_20171220.fasta	103078	1	7	8	14	0.0011	0.172	DGEIDASVAAQAAEQYR	R	I	0.183	5.99	54.9	13.6	1.04	0	1	0	0	2	1793.83	46.5453		43328.8	896	912	Empty	TRUE
Starved_Msm_Cpa_coIP	wt	BioSample 1b	20180212mz_10508_C_AbCpa (F261440)	Pyruvate dehydrogenase E1 component OS=Mycobacterium smegmatis GN=aceE_2 PE=4 SV=1	A0A0D6IL61_MYCSM	trembl_autoup_20171220.fasta	103078	1	7	8	14	0.0011	0.172	GAGWNVIK	R	V	0.59	43	59.4	43.2	0	0	1	0	0	2	844.468	42.624		211342	314	321	Empty	FALSE	A0A1X1U0M1_9MYCO,A0A1A1Y5B8_9MYCO,A0A024K0B7_9MYCO
Starved_Msm_Cpa_coIP	wt	BioSample 1b	20180212mz_10508_C_AbCpa (F261440)	Pyruvate dehydrogenase E1 component OS=Mycobacterium smegmatis GN=aceE_2 PE=4 SV=1	A0A0D6IL61_MYCSM	trembl_autoup_20171220.fasta	103078	1	7	8	14	0.0011	0.172	GFVLGATAGR	R	T	0.589	43	59.2	40.4	0	0	1	0	0	2	948.526	42.155		386453	655	664	Empty	FALSE	A0A1X1U0M1_9MYCO,A0A1A1Y5B8_9MYCO,A0A024K0B7_9MYCO
Starved_Msm_Cpa_coIP	wt	BioSample 1b	20180212mz_10508_C_AbCpa (F261440)	Pyruvate dehydrogenase E1 component OS=Mycobacterium smegmatis GN=aceE_2 PE=4 SV=1	A0A0D6IL61_MYCSM	trembl_autoup_20171220.fasta	103078	1	7	8	14	0.0011	0.172	GLYLYRPAPEK	K	R	0.143	21.9	58.9	24.9	5.8	0	0	1	0	2	1306.72	41.987		121109	747	757	Empty	TRUE
Starved_Msm_Cpa_coIP	wt	BioSample 1b	20180212mz_10508_C_AbCpa (F261440)	Pyruvate dehydrogenase E1 component OS=Mycobacterium smegmatis GN=aceE_2 PE=4 SV=1	A0A0D6IL61_MYCSM	trembl_autoup_20171220.fasta	103078	1	7	8	14	0.0011	0.172	GQPTVILAK	K	T	0.103	18.9	54.4	28.4	0	0	1	0	0	2	926.567	37.7152		410243	411	419	Empty	FALSE	A0A1X1U0M1_9MYCO,A0A1A1Y5B8_9MYCO,A0A024K0B7_9MYCO
Starved_Msm_Cpa_coIP	wt	BioSample 1b	20180212mz_10508_C_AbCpa (F261440)	Pyruvate dehydrogenase E1 component OS=Mycobacterium smegmatis GN=aceE_2 PE=4 SV=1	A0A0D6IL61_MYCSM	trembl_autoup_20171220.fasta	103078	1	7	8	14	0.0011	0.172	GSGSQAVATTMATVR	K	T	0.951	48	58.7	36.8	27.5	0	1	1	0	2	1436.72	39.6216		103531	520	534	Empty	TRUE
Starved_Msm_Cpa_coIP	wt	BioSample 1b	20180212mz_10508_C_AbCpa (F261440)	Pyruvate dehydrogenase E1 component OS=Mycobacterium smegmatis GN=aceE_2 PE=4 SV=1	A0A0D6IL61_MYCSM	trembl_autoup_20171220.fasta	103078	1	7	8	14	0.0011	0.172	IIQELESFFR	K	G	0.673	47.8	58.6	48.2	0	0	1	0	0	2	1281.68	68.2474		111883	304	313	Empty	FALSE	A0A1X1U0M1_9MYCO,A0A1A1Y5B8_9MYCO,A0A024K0B7_9MYCO
Starved_Msm_Cpa_coIP	wt	BioSample 1b	20180212mz_10508_C_AbCpa (F261440)	Pyruvate dehydrogenase E1 component OS=Mycobacterium smegmatis GN=aceE_2 PE=4 SV=1	A0A0D6IL61_MYCSM	trembl_autoup_20171220.fasta	103078	1	7	8	14	0.0011	0.172	LTTDQLDGFR	R	Q	0.795	47.3	58.1	31.5	14.9	0	1	0	0	2	1165.59	44.3712		50251.9	185	194	Empty	TRUE
Starved_Msm_Cpa_coIP	wt	BioSample 1b	20180212mz_10508_C_AbCpa (F261440)	Pyruvate dehydrogenase E1 component OS=Mycobacterium smegmatis GN=aceE_2 PE=4 SV=1	A0A0D6IL61_MYCSM	trembl_autoup_20171220.fasta	103078	1	7	8	14	0.0011	0.172	SAQILASGVAMPEALR	K	A	0.997	66.8	59.1	32.3	39.6	0	1	0	0	2	1613.87	57.6855		125949	761	776	Empty	TRUE
Starved_Msm_Cpa_coIP	wt	BioSample 1b	20180212mz_10508_C_AbCpa (F261440)	Pyruvate dehydrogenase E1 component OS=Mycobacterium smegmatis GN=aceE_2 PE=4 SV=1	A0A0D6IL61_MYCSM	trembl_autoup_20171220.fasta	103078	1	7	8	14	0.0011	0.172	TFGMDSWFPSLK	R	I	0.134	13.9	54.5	14.1	9.43	0	1	0	0	2	1431.66	63.8971		99046.8	559	570	Empty	FALSE	A0A1X1U0M1_9MYCO,A0A1A1Y5B8_9MYCO,A0A024K0B7_9MYCO
Starved_Msm_Cpa_coIP	wt	BioSample 1b	20180212mz_10508_C_AbCpa (F261440)	Pyruvate dehydrogenase E1 component OS=Mycobacterium smegmatis GN=aceE_2 PE=4 SV=1	A0A0D6IL61_MYCSM	trembl_autoup_20171220.fasta	103078	1	7	8	14	0.0011	0.172	TGDGLWAAADQMAR	R	G	0.145	22.7	54.3	27.3	0	0	1	0	0	2	1462.67	54.0253		43922.7	641	654	Empty	FALSE	A0A1X1U0M1_9MYCO,A0A1A1Y5B8_9MYCO,A0A024K0B7_9MYCO
Starved_Msm_Cpa_coIP	wt	BioSample 1b	20180212mz_10508_C_AbCpa (F261440)	Pyruvate dehydrogenase E1 component OS=Mycobacterium smegmatis GN=aceE_2 PE=4 SV=1	A0A0D6IL61_MYCSM	trembl_autoup_20171220.fasta	103078	1	7	8	14	0.0011	0.172	YFNTDAESVVVAVLQGLAR	R	D	0.971	50.8	59.3	23.7	29.6	0	0	1	0	2	2052.08	90.3355		279291	877	895	Empty	TRUE
Starved_Msm_Cpa_coIP	wt	BioSample 1b	20180212mz_10508_C_AbCpa (F261440)	Periplasmic oligopeptide-binding protein OS=Mycobacterium obuense GN=oppA_1 PE=4 SV=1	A0A0J6ZB44_9MYCO,A0A0M2JNH1_9MYCO,A0A1A1YA84_9MYCO,A0A1H6IPV4_9MYCO,A0A1Q4SM74_9MYCO,L0IPS3_9MYCO	trembl_autoup_20171220.fasta	60789.3	0.623	1	1	3	0.000235	0.0646	DITVWTDDEPDR	R	K	0.108	13.5	51.4	20.1	0	0	1	0	0	2	1461.65	46.5833		61714.1	385	396	Empty	FALSE	I7FDW2_MYCS2,A0A0D6GH35_MYCSM,A0QQ65_MYCS2
Starved_Msm_Cpa_coIP	wt	BioSample 1b	20180212mz_10508_C_AbCpa (F261440)	Periplasmic oligopeptide-binding protein OS=Mycobacterium obuense GN=oppA_1 PE=4 SV=1	A0A0J6ZB44_9MYCO,A0A0M2JNH1_9MYCO,A0A1A1YA84_9MYCO,A0A1H6IPV4_9MYCO,A0A1Q4SM74_9MYCO,L0IPS3_9MYCO	trembl_autoup_20171220.fasta	60789.3	0.623	1	1	3	0.000235	0.0646	QAINYAVDPEALNR	R	I	0.608	43.8	58.7	39.6	4.03	0	0	1	0	2	1573.8	48.4935		180241	325	338	Empty	TRUE
Starved_Msm_Cpa_coIP	wt	BioSample 1b	20180212mz_10508_C_AbCpa (F261440)	Periplasmic oligopeptide-binding protein OS=Mycobacterium obuense GN=oppA_1 PE=4 SV=1	A0A0J6ZB44_9MYCO,A0A0M2JNH1_9MYCO,A0A1A1YA84_9MYCO,A0A1H6IPV4_9MYCO,A0A1Q4SM74_9MYCO,L0IPS3_9MYCO	trembl_autoup_20171220.fasta	60789.3	0.623	1	1	3	0.000235	0.0646	QLIAEANPADR	K	D	0.32	34	58.2	36.5	0	0	1	0	0	2	1197.62	35.9503		38795.5	374	384	Empty	FALSE	I7FDW2_MYCS2,A0A0D6GH35_MYCSM,A0QQ65_MYCS2
Starved_Msm_Cpa_coIP	wt	BioSample 1b	20180212mz_10508_C_AbCpa (F261440)	Bbc-1 OS=Mycobacterium smegmatis GN=ubiB_1 PE=4 SV=1	A0A0D6H7A0_MYCSM,A0A1Q4TL69_9MYCO,A0QS52_MYCS2,I7FFZ0_MYCS2,L8FKC6_MYCSE	trembl_autoup_20171220.fasta	50997	0.999	2	2	5	0.000392	0.11	ALLFSVFEGGLR	K	H	0.986	51.6	57.4	30.8	33.4	0	1	0	0	2	1308.73	74.2243		52171.5	261	272	Empty	TRUE
Starved_Msm_Cpa_coIP	wt	BioSample 1b	20180212mz_10508_C_AbCpa (F261440)	Bbc-1 OS=Mycobacterium smegmatis GN=ubiB_1 PE=4 SV=1	A0A0D6H7A0_MYCSM,A0A1Q4TL69_9MYCO,A0QS52_MYCS2,I7FFZ0_MYCS2,L8FKC6_MYCSE	trembl_autoup_20171220.fasta	50997	0.999	2	2	5	0.000392	0.11	QFLYVER	K	Y	0.302	32.4	57	41	2.12	0	1	0	0	2	954.504	43.6484		81989.1	396	402	Empty	TRUE
Starved_Msm_Cpa_coIP	wt	BioSample 1b	20180212mz_10508_C_AbCpa (F261440)	Bbc-1 OS=Mycobacterium smegmatis GN=ubiB_1 PE=4 SV=1	A0A0D6H7A0_MYCSM,A0A1Q4TL69_9MYCO,A0QS52_MYCS2,I7FFZ0_MYCS2,L8FKC6_MYCSE	trembl_autoup_20171220.fasta	50997	0.999	2	2	5	0.000392	0.11	QLSALADAYDVK	R	L	0.86	53.8	59.4	33.6	0	0	1	0	0	2	1293.67	47.9363		67250.2	374	385	Empty	TRUE
Starved_Msm_Cpa_coIP	wt	BioSample 1b	20180212mz_10508_C_AbCpa (F261440)	Bbc-1 OS=Mycobacterium smegmatis GN=ubiB_1 PE=4 SV=1	A0A0D6H7A0_MYCSM,A0A1Q4TL69_9MYCO,A0QS52_MYCS2,I7FFZ0_MYCS2,L8FKC6_MYCSE	trembl_autoup_20171220.fasta	50997	0.999	2	2	5	0.000392	0.11	VAADLQILK	R	R	0.869	49.5	55.7	45.5	15.7	0	1	0	0	2	970.593	48.9093		195648	152	160	Empty	TRUE
Starved_Msm_Cpa_coIP	wt	BioSample 1b	20180212mz_10508_C_AbCpa (F261440)	Bbc-1 OS=Mycobacterium smegmatis GN=ubiB_1 PE=4 SV=1	A0A0D6H7A0_MYCSM,A0A1Q4TL69_9MYCO,A0QS52_MYCS2,I7FFZ0_MYCS2,L8FKC6_MYCSE	trembl_autoup_20171220.fasta	50997	0.999	2	2	5	0.000392	0.11	VPTVYWDLTSER	R	V	0.352	27.8	58.6	17.7	13.6	0	1	0	0	2	1465.73	56.7283		56759.3	219	230	Empty	TRUE
Starved_Msm_Cpa_coIP	wt	BioSample 1b	20180212mz_10508_C_AbCpa (F261440)	30S ribosomal protein S1 OS=Ochrobactrum anthropi GN=BG46_12015 PE=3 SV=1	A0A011VGP4_OCHAN,A0A1J6HJ96_9RHIZ,A0A256GRL2_9RHIZ,A6WUV6_OCHA4	trembl_autoup_20171220.fasta	62558.1	1	8	8	12	0.00094	0.274	EAVAQYGSSDSGASLGDILGAALK	K	K	0.158	17.5	59	19.2	9.28	0	0	1	0	2	2280.14	69.5064		47039.2	538	561	Empty	TRUE
Starved_Msm_Cpa_coIP	wt	BioSample 1b	20180212mz_10508_C_AbCpa (F261440)	30S ribosomal protein S1 OS=Ochrobactrum anthropi GN=BG46_12015 PE=3 SV=1	A0A011VGP4_OCHAN,A0A1J6HJ96_9RHIZ,A0A256GRL2_9RHIZ,A6WUV6_OCHA4	trembl_autoup_20171220.fasta	62558.1	1	8	8	12	0.00094	0.274	GGFTVDLDGAVAFLPR	K	S	0.992	55.9	59.9	30.4	37.7	0	1	0	0	2	1634.85	73.0411		72020.5	124	139	Empty	TRUE
Starved_Msm_Cpa_coIP	wt	BioSample 1b	20180212mz_10508_C_AbCpa (F261440)	30S ribosomal protein S1 OS=Ochrobactrum anthropi GN=BG46_12015 PE=3 SV=1	A0A011VGP4_OCHAN,A0A1J6HJ96_9RHIZ,A0A256GRL2_9RHIZ,A6WUV6_OCHA4	trembl_autoup_20171220.fasta	62558.1	1	8	8	12	0.00094	0.274	IENALGEAVLSR	R	E	0.922	59.8	59	46.3	0	0	1	0	0	2	1271.7	48.8682		165832	81	92	Empty	TRUE
Starved_Msm_Cpa_coIP	wt	BioSample 1b	20180212mz_10508_C_AbCpa (F261440)	30S ribosomal protein S1 OS=Ochrobactrum anthropi GN=BG46_12015 PE=3 SV=1	A0A011VGP4_OCHAN,A0A1J6HJ96_9RHIZ,A0A256GRL2_9RHIZ,A6WUV6_OCHA4	trembl_autoup_20171220.fasta	62558.1	1	8	8	12	0.00094	0.274	ILSTTQEVEVVVLEVDPVK	K	R	0.15	24.9	56.6	17.1	0	0	0	1	0	2	2097.17	77.8911		57133.9	327	345	Empty	TRUE
Starved_Msm_Cpa_coIP	wt	BioSample 1b	20180212mz_10508_C_AbCpa (F261440)	30S ribosomal protein S1 OS=Ochrobactrum anthropi GN=BG46_12015 PE=3 SV=1	A0A011VGP4_OCHAN,A0A1J6HJ96_9RHIZ,A0A256GRL2_9RHIZ,A6WUV6_OCHA4	trembl_autoup_20171220.fasta	62558.1	1	8	8	12	0.00094	0.274	ILSTTQEVEVVVLEVDPVKR	K	R	0.148	23.8	55.2	18.1	0	0	0	1	0	2	2253.27	72.3794		41829.8	327	346	Empty	TRUE
Starved_Msm_Cpa_coIP	wt	BioSample 1b	20180212mz_10508_C_AbCpa (F261440)	30S ribosomal protein S1 OS=Ochrobactrum anthropi GN=BG46_12015 PE=3 SV=1	A0A011VGP4_OCHAN,A0A1J6HJ96_9RHIZ,A0A256GRL2_9RHIZ,A6WUV6_OCHA4	trembl_autoup_20171220.fasta	62558.1	1	8	8	12	0.00094	0.274	LVDHDLESFIK	R	R	0.988	70.8	58.9	32	0	0	0	1	0	2	1315.69	52.0962		225312	478	488	Empty	TRUE
Starved_Msm_Cpa_coIP	wt	BioSample 1b	20180212mz_10508_C_AbCpa (F261440)	30S ribosomal protein S1 OS=Ochrobactrum anthropi GN=BG46_12015 PE=3 SV=1	A0A011VGP4_OCHAN,A0A1J6HJ96_9RHIZ,A0A256GRL2_9RHIZ,A6WUV6_OCHA4	trembl_autoup_20171220.fasta	62558.1	1	8	8	12	0.00094	0.274	QLESDPWDGIGAK	K	Y	0.196	27.8	56.5	22.4	9.17	0	1	0	0	2	1415.68	48.8391		77461.8	267	279	Empty	TRUE
Starved_Msm_Cpa_coIP	wt	BioSample 1b	20180212mz_10508_C_AbCpa (F261440)	30S ribosomal protein S1 OS=Ochrobactrum anthropi GN=BG46_12015 PE=3 SV=1	A0A011VGP4_OCHAN,A0A1J6HJ96_9RHIZ,A0A256GRL2_9RHIZ,A6WUV6_OCHA4	trembl_autoup_20171220.fasta	62558.1	1	8	8	12	0.00094	0.274	QTLDNPWTTFAQK	K	Y	0.997	66.8	58.4	28.2	51.1	0	1	0	0	2	1549.76	56.7979		127661	354	366	Empty	TRUE
Starved_Msm_Cpa_coIP	wt	BioSample 1b	20180212mz_10508_C_AbCpa (F261440)	30S ribosomal protein S1 OS=Ochrobactrum anthropi GN=BG46_12015 PE=3 SV=1	A0A011VGP4_OCHAN,A0A1J6HJ96_9RHIZ,A0A256GRL2_9RHIZ,A6WUV6_OCHA4	trembl_autoup_20171220.fasta	62558.1	1	8	8	12	0.00094	0.274	SQVDIRPIR	R	D	0.158	22.8	55.9	31.6	11.8	0	0	1	0	2	1083.63	35.4868		47886.7	140	148	Empty	TRUE
Starved_Msm_Cpa_coIP	wt	BioSample 1b	20180212mz_10508_C_AbCpa (F261440)	30S ribosomal protein S1 OS=Ochrobactrum anthropi GN=BG46_12015 PE=3 SV=1	A0A011VGP4_OCHAN,A0A1J6HJ96_9RHIZ,A0A256GRL2_9RHIZ,A6WUV6_OCHA4	trembl_autoup_20171220.fasta	62558.1	1	8	8	12	0.00094	0.274	VDGVIFNQVK	R	G	0.904	49.4	59.2	43	21.3	0	1	0	0	2	1118.62	46.4048		259800	114	123	Empty	TRUE
Starved_Msm_Cpa_coIP	wt	BioSample 1b	20180212mz_10508_C_AbCpa (F261440)	30S ribosomal protein S1 OS=Ochrobactrum anthropi GN=BG46_12015 PE=3 SV=1	A0A011VGP4_OCHAN,A0A1J6HJ96_9RHIZ,A0A256GRL2_9RHIZ,A6WUV6_OCHA4	trembl_autoup_20171220.fasta	62558.1	1	8	8	12	0.00094	0.274	VNHPSEILTIGQTVK	R	V	0.239	30	57.9	28.6	5.95	0	0	1	0	2	1635.91	48.0133		133785	234	248	Empty	TRUE
Starved_Msm_Cpa_coIP	wt	BioSample 1b	20180212mz_10508_C_AbCpa (F261440)	30S ribosomal protein S1 OS=Ochrobactrum anthropi GN=BG46_12015 PE=3 SV=1	A0A011VGP4_OCHAN,A0A1J6HJ96_9RHIZ,A0A256GRL2_9RHIZ,A6WUV6_OCHA4	trembl_autoup_20171220.fasta	62558.1	1	8	8	12	0.00094	0.274	YPVGTVVEGEVK	K	N	0.986	59.3	59.8	35.4	28	0	1	0	0	2	1276.68	42.0516		77095.1	367	378	Empty	TRUE
Starved_Msm_Cpa_coIP	wt	BioSample 1b	20180212mz_10508_C_AbCpa (F261440)	ATP-dependent Clp protease proteolytic subunit OS=Mycobacterium phlei DSM 43239 = CCUG 21000 GN=clpP PE=3 SV=1	A0A139V633_MYCPH	trembl_autoup_20171220.fasta	21903	0.963	3	3	3	0.000235	0.286	GASQGLNLVDSVYER	R	L	0.951	61	58.9	26.9	0	0	1	0	0	2	1607.8	53.0045		103915	6	20	Empty	TRUE
Starved_Msm_Cpa_coIP	wt	BioSample 1b	20180212mz_10508_C_AbCpa (F261440)	ATP-dependent Clp protease proteolytic subunit OS=Mycobacterium phlei DSM 43239 = CCUG 21000 GN=clpP PE=3 SV=1	A0A139V633_MYCPH	trembl_autoup_20171220.fasta	21903	0.963	3	3	3	0.000235	0.286	IIFLGSQVDDDIANR	R	L	0.119	12.7	59.6	18	7.36	0	0	1	0	2	1675.87	58.6203		67481.3	26	40	Empty	TRUE
Starved_Msm_Cpa_coIP	wt	BioSample 1b	20180212mz_10508_C_AbCpa (F261440)	ATP-dependent Clp protease proteolytic subunit OS=Mycobacterium phlei DSM 43239 = CCUG 21000 GN=clpP PE=3 SV=1	A0A139V633_MYCPH	trembl_autoup_20171220.fasta	21903	0.963	3	3	3	0.000235	0.286	ILMHQPLGGVTGSAADIAIQAEQFAVIK	R	K	0.151	10.6	57.7	13.5	7.24	0	0	1	0	2	2894.54	71.8926		93067.8	117	144	Empty	TRUE
Starved_Msm_Cpa_coIP	wt	BioSample 1b	20180212mz_10508_C_AbCpa (F261440)	GTP cyclohydrolase 1 OS=Mycobacterium smegmatis GN=folE PE=3 SV=1	A0A0D6J110_MYCSM,A0A1Q4SRB8_9MYCO,A0R587_MYCS2,I7FU46_MYCS2,L8F3R9_MYCSE	trembl_autoup_20171220.fasta	20733.8	0.812	2	2	2	0.000157	0.103	EGLVDTPAR	R	V	0.448	36.5	56	35.2	0	0	1	0	0	2	957.5	32.4722		144299	25	33	Empty	TRUE
Starved_Msm_Cpa_coIP	wt	BioSample 1b	20180212mz_10508_C_AbCpa (F261440)	GTP cyclohydrolase 1 OS=Mycobacterium smegmatis GN=folE PE=3 SV=1	A0A0D6J110_MYCSM,A0A1Q4SRB8_9MYCO,A0R587_MYCS2,I7FU46_MYCS2,L8F3R9_MYCSE	trembl_autoup_20171220.fasta	20733.8	0.812	2	2	2	0.000157	0.103	ELLIAIGEDPER	R	E	0.66	46.3	58.7	30.7	0	0	1	0	0	2	1354.72	55.9889		86053	13	24	Empty	TRUE
Starved_Msm_Cpa_coIP	wt	BioSample 1b	20180212mz_10508_C_AbCpa (F261440)	Iron ABC transporter substrate-binding protein OS=Ochrobactrum anthropi GN=BG46_22295 PE=3 SV=1	A0A011TKG1_OCHAN	trembl_autoup_20171220.fasta	32610.1	0.995	4	5	5	0.000392	0.197	AELTAIPEDK	R	R	0.56	38.1	57.4	27.6	13.6	0	1	0	0	2	1086.57	37.7913		166609	180	189	Empty	TRUE
Starved_Msm_Cpa_coIP	wt	BioSample 1b	20180212mz_10508_C_AbCpa (F261440)	Iron ABC transporter substrate-binding protein OS=Ochrobactrum anthropi GN=BG46_22295 PE=3 SV=1	A0A011TKG1_OCHAN	trembl_autoup_20171220.fasta	32610.1	0.995	4	5	5	0.000392	0.197	ELYLWPINADQQGTPQQVR	K	K	0.11	14.8	59.1	17.7	0	0	0	1	0	2	2256.14	64.4299		97969.2	210	228	Empty	TRUE
Starved_Msm_Cpa_coIP	wt	BioSample 1b	20180212mz_10508_C_AbCpa (F261440)	Iron ABC transporter substrate-binding protein OS=Ochrobactrum anthropi GN=BG46_22295 PE=3 SV=1	A0A011TKG1_OCHAN	trembl_autoup_20171220.fasta	32610.1	0.995	4	5	5	0.000392	0.197	ENGITAVFSESTVSPAPAK	R	Q	0.924	37.6	59.1	15.8	30.5	0	1	1	0	2	1904.96	54.5601		172616	236	254	Empty	TRUE
Starved_Msm_Cpa_coIP	wt	BioSample 1b	20180212mz_10508_C_AbCpa (F261440)	Iron ABC transporter substrate-binding protein OS=Ochrobactrum anthropi GN=BG46_22295 PE=3 SV=1	A0A011TKG1_OCHAN	trembl_autoup_20171220.fasta	32610.1	0.995	4	5	5	0.000392	0.197	VTSSTIAQGLK	K	-	0.847	47.2	58.8	28.9	23.1	0	1	0	0	2	1104.63	36.582		397000	289	299	Empty	TRUE
Starved_Msm_Cpa_coIP	wt	BioSample 1b	20180212mz_10508_C_AbCpa (F261440)	50S ribosomal protein L16 OS=Ochrobactrum anthropi GN=rplP PE=3 SV=1	A0A011UHY5_OCHAN,A0A0E1XDC8_9RHIZ,A0A0M1WAL6_BRUAO,A0A0U5MT70_9RHIZ,A0A1G4EZ39_9RHIZ,A0A1H0E6V3_9RHIZ,A0A1J6I4B5_9RHIZ,A0A1M3MH41_9RHIZ,A0A1M4LB76_9RHIZ,A0A1P8S5Q6_9RHIZ,A0A1V3YJ34_9RHIZ,A0A1Z1ZLM4_BRUML,A0A248UJ94_9RHIZ,A0A256FIX5_9RHIZ,A0A256G8I3_9RHIZ,A0A256GYE6_9RHIZ,A0A292DZP8_BRUCA,C0G6W2_9RHIZ,C4IRS7_BRUAO,C4WKB9_9RHIZ,C7LCH6_BRUMC,C9VB28_BRUNE,D0PDJ0_BRUSS,D0RJD4_9RHIZ,D1CYI3_9RHIZ,D6LKR8…	trembl_autoup_20171220.fasta	15501.7	0.991	1	1	1	7.83e-05	0.0949	GGTDLNFGAFGLK	K	A	0.997	75.7	58.8	36.6	31.1	0	1	0	0	2	1296.66	61.689		383939	23	35	Empty	TRUE
Starved_Msm_Cpa_coIP	wt	BioSample 1b	20180212mz_10508_C_AbCpa (F261440)	Ribosome hibernation promoting factor OS=Mycobacterium smegmatis GN=hpf PE=3 SV=1	A0A0D6HII9_MYCSM,A0QTK6_MYCS2,I7G565_MYCS2,L8FJI3_MYCSE	trembl_autoup_20171220.fasta	26368.3	1	7	7	7	0.000548	0.304	DPLAGLDVSR	K	E	0.12	21.4	56.9	22.8	3.5	0	1	0	0	2	1042.55	46.0813		404788	147	156	Empty	TRUE
Starved_Msm_Cpa_coIP	wt	BioSample 1b	20180212mz_10508_C_AbCpa (F261440)	Ribosome hibernation promoting factor OS=Mycobacterium smegmatis GN=hpf PE=3 SV=1	A0A0D6HII9_MYCSM,A0QTK6_MYCS2,I7G565_MYCS2,L8FJI3_MYCSE	trembl_autoup_20171220.fasta	26368.3	1	7	7	7	0.000548	0.304	ETDRPSVVYR	K	R	0.173	29.2	59.3	32.9	0	0	0	1	0	2	1221.62	29.7897		123319	209	218	Empty	TRUE
Starved_Msm_Cpa_coIP	wt	BioSample 1b	20180212mz_10508_C_AbCpa (F261440)	Ribosome hibernation promoting factor OS=Mycobacterium smegmatis GN=hpf PE=3 SV=1	A0A0D6HII9_MYCSM,A0QTK6_MYCS2,I7G565_MYCS2,L8FJI3_MYCSE	trembl_autoup_20171220.fasta	26368.3	1	7	7	7	0.000548	0.304	HAFDYGLIR	R	L	0.173	28.1	59.3	23.5	0	0	1	0	0	2	1091.56	46.5781		74459.4	220	228	Empty	TRUE
Starved_Msm_Cpa_coIP	wt	BioSample 1b	20180212mz_10508_C_AbCpa (F261440)	Ribosome hibernation promoting factor OS=Mycobacterium smegmatis GN=hpf PE=3 SV=1	A0A0D6HII9_MYCSM,A0QTK6_MYCS2,I7G565_MYCS2,L8FJI3_MYCSE	trembl_autoup_20171220.fasta	26368.3	1	7	7	7	0.000548	0.304	NVEVPDHFR	R	T	0.114	11.9	57.1	14.7	0	0	1	0	0	2	1112.55	37.8822		36120.5	39	47	Empty	TRUE
Starved_Msm_Cpa_coIP	wt	BioSample 1b	20180212mz_10508_C_AbCpa (F261440)	Ribosome hibernation promoting factor OS=Mycobacterium smegmatis GN=hpf PE=3 SV=1	A0A0D6HII9_MYCSM,A0QTK6_MYCS2,I7G565_MYCS2,L8FJI3_MYCSE	trembl_autoup_20171220.fasta	26368.3	1	7	7	7	0.000548	0.304	TIYLFDVELDHER	K	N	0.966	41.5	58.6	20.9	33.3	0	0	1	0	2	1649.82	62.4495		305581	63	75	Empty	TRUE
Starved_Msm_Cpa_coIP	wt	BioSample 1b	20180212mz_10508_C_AbCpa (F261440)	Ribosome hibernation promoting factor OS=Mycobacterium smegmatis GN=hpf PE=3 SV=1	A0A0D6HII9_MYCSM,A0QTK6_MYCS2,I7G565_MYCS2,L8FJI3_MYCSE	trembl_autoup_20171220.fasta	26368.3	1	7	7	7	0.000548	0.304	TMVVEDDR	R	E	0.153	20.8	53.7	25.8	3.85	0	1	0	0	2	964.441	28.7562		79248.6	11	18	Empty	TRUE
Starved_Msm_Cpa_coIP	wt	BioSample 1b	20180212mz_10508_C_AbCpa (F261440)	Ribosome hibernation promoting factor OS=Mycobacterium smegmatis GN=hpf PE=3 SV=1	A0A0D6HII9_MYCSM,A0QTK6_MYCS2,I7G565_MYCS2,L8FJI3_MYCSE	trembl_autoup_20171220.fasta	26368.3	1	7	7	7	0.000548	0.304	TPVSLAEATAK	K	D	0.977	59.1	59.6	32.9	23.9	0	1	0	0	2	1087.6	38.2699		148603	136	146	Empty	TRUE
Starved_Msm_Cpa_coIP	wt	BioSample 1b	20180212mz_10508_C_AbCpa (F261440)	Endoribonuclease L-PSP superfamily protein OS=Mycobacterium smegmatis (strain ATCC 700084 / mc(2)155) GN=MSMEG_1681 PE=4 SV=1	A0QT19_MYCS2,I7FYL2_MYCS2	trembl_autoup_20171220.fasta	15985.1	0.185	1	1	1	7.83e-05	0.0612	VTVYLTDIR	K	Y	0.425	38.5	57.3	33.8	0	0	1	0	0	2	1079.61	49.901		164751	89	97	Empty	TRUE
Starved_Msm_Cpa_coIP	wt	BioSample 1b	20180212mz_10508_C_AbCpa (F261440)	GTPase Der OS=Mycobacterium smegmatis GN=engA PE=3 SV=1	A0A0D6IG98_MYCSM,A0QYP9_MYCS2,I7FF59_MYCS2,L8FBA9_MYCSE	trembl_autoup_20171220.fasta	51061.6	1	8	8	8	0.000627	0.202	ELVQVQWAPR	R	I	0.984	62.4	57.6	57.3	24	0	1	0	0	2	1225.67	51.1783		100114	348	357	Empty	TRUE
Starved_Msm_Cpa_coIP	wt	BioSample 1b	20180212mz_10508_C_AbCpa (F261440)	GTPase Der OS=Mycobacterium smegmatis GN=engA PE=3 SV=1	A0A0D6IG98_MYCSM,A0QYP9_MYCS2,I7FF59_MYCS2,L8FBA9_MYCSE	trembl_autoup_20171220.fasta	51061.6	1	8	8	8	0.000627	0.202	ETFGFEGSPIR	R	V	0.397	34	56.6	25.6	0	0	1	0	0	2	1239.6	50.7195		67742.9	449	459	Empty	TRUE
Starved_Msm_Cpa_coIP	wt	BioSample 1b	20180212mz_10508_C_AbCpa (F261440)	GTPase Der OS=Mycobacterium smegmatis GN=engA PE=3 SV=1	A0A0D6IG98_MYCSM,A0QYP9_MYCS2,I7FF59_MYCS2,L8FBA9_MYCSE	trembl_autoup_20171220.fasta	51061.6	1	8	8	8	0.000627	0.202	FVVQDTGGWEPDAK	R	G	0.178	8.06	56.2	15.9	8.06	0	1	0	0	2	1548.73	47.7358		55278	85	98	Empty	TRUE
Starved_Msm_Cpa_coIP	wt	BioSample 1b	20180212mz_10508_C_AbCpa (F261440)	GTPase Der OS=Mycobacterium smegmatis GN=engA PE=3 SV=1	A0A0D6IG98_MYCSM,A0QYP9_MYCS2,I7FF59_MYCS2,L8FBA9_MYCSE	trembl_autoup_20171220.fasta	51061.6	1	8	8	8	0.000627	0.202	GVADLLDTVMEK	R	L	0.967	59.4	59.3	35.2	18.9	0	1	0	0	2	1290.66	66.6177		65857.3	183	194	Empty	TRUE
Starved_Msm_Cpa_coIP	wt	BioSample 1b	20180212mz_10508_C_AbCpa (F261440)	GTPase Der OS=Mycobacterium smegmatis GN=engA PE=3 SV=1	A0A0D6IG98_MYCSM,A0QYP9_MYCS2,I7FF59_MYCS2,L8FBA9_MYCSE	trembl_autoup_20171220.fasta	51061.6	1	8	8	8	0.000627	0.202	INISALTGR	R	A	0.243	33.5	59.9	41.6	4.12	0	1	0	0	2	944.552	47.7876		143823	358	366	Empty	TRUE
Starved_Msm_Cpa_coIP	wt	BioSample 1b	20180212mz_10508_C_AbCpa (F261440)	GTPase Der OS=Mycobacterium smegmatis GN=engA PE=3 SV=1	A0A0D6IG98_MYCSM,A0QYP9_MYCS2,I7FF59_MYCS2,L8FBA9_MYCSE	trembl_autoup_20171220.fasta	51061.6	1	8	8	8	0.000627	0.202	LVPALETSLTSWDTR	K	I	0.131	22.6	59.6	15.2	8.09	0	1	0	0	2	1688.89	63.8997		74592.4	371	385	Empty	TRUE
Starved_Msm_Cpa_coIP	wt	BioSample 1b	20180212mz_10508_C_AbCpa (F261440)	GTPase Der OS=Mycobacterium smegmatis GN=engA PE=3 SV=1	A0A0D6IG98_MYCSM,A0QYP9_MYCS2,I7FF59_MYCS2,L8FBA9_MYCSE	trembl_autoup_20171220.fasta	51061.6	1	8	8	8	0.000627	0.202	VGQATGHEFYASVR	K	T	0.127	15.9	58	15.1	6.83	0	0	1	0	2	1521.74	37.2815		45667.2	271	284	Empty	TRUE
Starved_Msm_Cpa_coIP	wt	BioSample 1b	20180212mz_10508_C_AbCpa (F261440)	GTPase Der OS=Mycobacterium smegmatis GN=engA PE=3 SV=1	A0A0D6IG98_MYCSM,A0QYP9_MYCS2,I7FF59_MYCS2,L8FBA9_MYCSE	trembl_autoup_20171220.fasta	51061.6	1	8	8	8	0.000627	0.202	VSYDANWLGR	R	R	0.138	23.2	57.3	24.8	0	0	1	0	0	2	1180.57	48.3083		47985.8	74	83	Empty	TRUE
Starved_Msm_Cpa_coIP	wt	BioSample 1b	20180212mz_10508_C_AbCpa (F261440)	Periplasmic serine endoprotease DegP-like OS=Ochrobactrum anthropi GN=BG46_17905 PE=3 SV=1	A0A011TN62_OCHAN,A0A256GYC4_9RHIZ	trembl_autoup_20171220.fasta	50240.6	1	7	8	8	0.000627	0.202	DETTDLAVLK	R	I	0.634	44.8	59.6	36.2	14.5	0	1	0	0	2	1104.58	45.1633		185449	143	152	Empty	TRUE
Starved_Msm_Cpa_coIP	wt	BioSample 1b	20180212mz_10508_C_AbCpa (F261440)	Periplasmic serine endoprotease DegP-like OS=Ochrobactrum anthropi GN=BG46_17905 PE=3 SV=1	A0A011TN62_OCHAN,A0A256GYC4_9RHIZ	trembl_autoup_20171220.fasta	50240.6	1	7	8	8	0.000627	0.202	ETTPAVVNVYAAR	K	Q	0.173	24.9	59.9	22.6	8.33	0	1	0	0	2	1390.73	43.8582		137310	53	65	Empty	TRUE
Starved_Msm_Cpa_coIP	wt	BioSample 1b	20180212mz_10508_C_AbCpa (F261440)	Periplasmic serine endoprotease DegP-like OS=Ochrobactrum anthropi GN=BG46_17905 PE=3 SV=1	A0A011TN62_OCHAN,A0A256GYC4_9RHIZ	trembl_autoup_20171220.fasta	50240.6	1	7	8	8	0.000627	0.202	IQQSLGSGVIVDSSGIVVTNNHVIK	R	D	0.191	16.7	56.8	18.7	11.2	0	0	1	0	2	2564.4	56.6179		71513.3	96	120	Empty	TRUE
Starved_Msm_Cpa_coIP	wt	BioSample 1b	20180212mz_10508_C_AbCpa (F261440)	Periplasmic serine endoprotease DegP-like OS=Ochrobactrum anthropi GN=BG46_17905 PE=3 SV=1	A0A011TN62_OCHAN,A0A256GYC4_9RHIZ	trembl_autoup_20171220.fasta	50240.6	1	7	8	8	0.000627	0.202	LGLRPGDIVR	R	S	0.129	14.9	52.6	24.2	0	0	0	1	0	2	1095.66	44.2451		35867.6	426	435	Empty	TRUE
Starved_Msm_Cpa_coIP	wt	BioSample 1b	20180212mz_10508_C_AbCpa (F261440)	Periplasmic serine endoprotease DegP-like OS=Ochrobactrum anthropi GN=BG46_17905 PE=3 SV=1	A0A011TN62_OCHAN,A0A256GYC4_9RHIZ	trembl_autoup_20171220.fasta	50240.6	1	7	8	8	0.000627	0.202	SGGSVGIGFAIPSNMVR	R	A	0.138	21.5	59.5	27.3	0	0	1	0	0	2	1648.85	61.8754		33495.9	244	260	Empty	TRUE
Starved_Msm_Cpa_coIP	wt	BioSample 1b	20180212mz_10508_C_AbCpa (F261440)	Periplasmic serine endoprotease DegP-like OS=Ochrobactrum anthropi GN=BG46_17905 PE=3 SV=1	A0A011TN62_OCHAN,A0A256GYC4_9RHIZ	trembl_autoup_20171220.fasta	50240.6	1	7	8	8	0.000627	0.202	SINGNPIR	R	S	0.089	14.2	56	22.9	0	0	1	0	0	2	870.479	29.9299		80782.1	436	443	Empty	TRUE
Starved_Msm_Cpa_coIP	wt	BioSample 1b	20180212mz_10508_C_AbCpa (F261440)	Periplasmic serine endoprotease DegP-like OS=Ochrobactrum anthropi GN=BG46_17905 PE=3 SV=1	A0A011TN62_OCHAN,A0A256GYC4_9RHIZ	trembl_autoup_20171220.fasta	50240.6	1	7	8	8	0.000627	0.202	SVEDMTAILDGGR	R	G	0.997	67.3	56.4	27.4	44.8	0	2	0	0	2	1363.65	49.1459		137471	444	456	Empty	TRUE
Starved_Msm_Cpa_coIP	wt	BioSample 1b	20180212mz_10508_C_AbCpa (F261440)	60 kDa chaperonin OS=Rhodococcus qingshengii GN=groL PE=3 SV=1	A0A069JLH6_9NOCA,A0A0D8HZN8_9NOCA,A0A0E3VBM9_RHOER,A0A0U3J0Y7_RHOER,A0A1C4GD85_9NOCA,A0A235G507_9NOCA,A0A2A3FFE6_9NOCA,C0ZUI9_RHOE4,C3JID9_RHOER,T5HZU9_RHOER	trembl_autoup_20171220.fasta	56331.5	0.823	0	0	9	0.000705	0.148	AEIENSDSDYDR	R	E	0.879	46.7	44.2	17.5	0	0	1	0	0	2	1413.58	27.5445		57690.6	349	360	Empty	FALSE	A0A0D5AHR7_9NOCA,A0A259YP55_9NOCA,A0A260DWK6_9NOCA,A0A260Q5F3_9NOCA,A0A260RVL3_9NOCA,A0A260TXQ1_RHOFA,A0A260AGC1_9NOCA,L8DG85_9NOCA,L8FJ63_MYCSE,A0A161GGQ3_RHOFA,A0A260HGD7_9NOCA,A0A260M406_9NOCA,A0A0Q6LCS1_9NOCA,A0A0D6GP21_MYCSM,A0A260QZ93_9NOCA,A0A260ILX3_9NOCA,A0A260B1B7_9NOCA,A0A260BXI0_9NOCA,A0A143QFM0_9NOCA,A0A260LMM6_9NOCA
Starved_Msm_Cpa_coIP	wt	BioSample 1b	20180212mz_10508_C_AbCpa (F261440)	60 kDa chaperonin OS=Rhodococcus qingshengii GN=groL PE=3 SV=1	A0A069JLH6_9NOCA,A0A0D8HZN8_9NOCA,A0A0E3VBM9_RHOER,A0A0U3J0Y7_RHOER,A0A1C4GD85_9NOCA,A0A235G507_9NOCA,A0A2A3FFE6_9NOCA,C0ZUI9_RHOE4,C3JID9_RHOER,T5HZU9_RHOER	trembl_autoup_20171220.fasta	56331.5	0.823	0	0	9	0.000705	0.148	AGAATEVELK	K	E	0.997	83.6	60	64	0	0	1	0	0	2	988.531	33.0326		267054	379	388	Empty	FALSE	A0A1H0JK31_9ACTN,A0A0D5AHR7_9NOCA,A0A259YP55_9NOCA,A0A151CY10_9MICC,A0A260DWK6_9NOCA,A0A260Q5F3_9NOCA,A0A260RVL3_9NOCA,A0A260TXQ1_RHOFA,A0A260AGC1_9NOCA,L8DG85_9NOCA,L8FJ63_MYCSE,A0A161GGQ3_RHOFA,A0A260HGD7_9NOCA,A0A260M406_9NOCA,A0A0Q6LCS1_9NOCA,A0A0D6GP21_MYCSM,A0A1G4XCZ0_9ACTN,A0A260QZ93_9NOCA,A0A260ILX3_9NOCA,A0A1E4PGL7_9PSEU,A0A260B1B7_9NOCA,A0A260BXI0_9NOCA,A0A143QFM0_9NOCA,A0A260LMM6_9NOCA
Starved_Msm_Cpa_coIP	wt	BioSample 1b	20180212mz_10508_C_AbCpa (F261440)	60 kDa chaperonin OS=Rhodococcus qingshengii GN=groL PE=3 SV=1	A0A069JLH6_9NOCA,A0A0D8HZN8_9NOCA,A0A0E3VBM9_RHOER,A0A0U3J0Y7_RHOER,A0A1C4GD85_9NOCA,A0A235G507_9NOCA,A0A2A3FFE6_9NOCA,C0ZUI9_RHOE4,C3JID9_RHOER,T5HZU9_RHOER	trembl_autoup_20171220.fasta	56331.5	0.823	0	0	9	0.000705	0.148	IGAELVK	K	E	0.123	22.3	59.5	27.2	0	0	1	0	0	2	729.451	34.5037		74392.3	68	74	Empty	FALSE	A0A1H0JK31_9ACTN,A0A0D5AHR7_9NOCA,Q5G332_9MYCO,A0A259YP55_9NOCA,A0A151CY10_9MICC,Q5G318_MYCAV,A0A260DWK6_9NOCA,A0A260Q5F3_9NOCA,Q5G324_MYCAV,A0A260RVL3_9NOCA,A0A260TXQ1_RHOFA,A0A260AGC1_9NOCA,L8DG85_9NOCA,L8FJ63_MYCSE,A0A161GGQ3_RHOFA,A0A260HGD7_9NOCA,A0A260M406_9NOCA,A0A0Q6LCS1_9NOCA,Q5G341_9MYCO,A0A0D6GP21_MYCSM,A0A1G4XCZ0_9ACTN,A0A260QZ93_9NOCA,A0A260ILX3_9NOCA,A0A1E4PGL7_9PSEU,A0A260B1B7_9NOC…
Starved_Msm_Cpa_coIP	wt	BioSample 1b	20180212mz_10508_C_AbCpa (F261440)	60 kDa chaperonin OS=Rhodococcus qingshengii GN=groL PE=3 SV=1	A0A069JLH6_9NOCA,A0A0D8HZN8_9NOCA,A0A0E3VBM9_RHOER,A0A0U3J0Y7_RHOER,A0A1C4GD85_9NOCA,A0A235G507_9NOCA,A0A2A3FFE6_9NOCA,C0ZUI9_RHOE4,C3JID9_RHOER,T5HZU9_RHOER	trembl_autoup_20171220.fasta	56331.5	0.823	0	0	9	0.000705	0.148	KTDDVAGDGTTTATVLAQALVR	K	E	0.63	47.3	59.5	35.1	0	0	0	1	0	2	2203.16	60.5084		83979	79	100	Empty	FALSE	A0A1H0JK31_9ACTN,A0A0D5AHR7_9NOCA,A0A259YP55_9NOCA,A0A151CY10_9MICC,A0A260DWK6_9NOCA,A0A260Q5F3_9NOCA,A0A260RVL3_9NOCA,A0A260TXQ1_RHOFA,A0A260AGC1_9NOCA,L8DG85_9NOCA,L8FJ63_MYCSE,A0A161GGQ3_RHOFA,A0A260HGD7_9NOCA,A0A260M406_9NOCA,A0A0Q6LCS1_9NOCA,A0A0D6GP21_MYCSM,A0A1G4XCZ0_9ACTN,A0A260QZ93_9NOCA,A0A260ILX3_9NOCA,A0A1E4PGL7_9PSEU,A0A260B1B7_9NOCA,A0A260BXI0_9NOCA,A0A143QFM0_9NOCA,A0A260LMM6_9NOCA
Starved_Msm_Cpa_coIP	wt	BioSample 1b	20180212mz_10508_C_AbCpa (F261440)	60 kDa chaperonin OS=Rhodococcus qingshengii GN=groL PE=3 SV=1	A0A069JLH6_9NOCA,A0A0D8HZN8_9NOCA,A0A0E3VBM9_RHOER,A0A0U3J0Y7_RHOER,A0A1C4GD85_9NOCA,A0A235G507_9NOCA,A0A2A3FFE6_9NOCA,C0ZUI9_RHOE4,C3JID9_RHOER,T5HZU9_RHOER	trembl_autoup_20171220.fasta	56331.5	0.823	0	0	9	0.000705	0.148	LAGGVAVIK	K	A	0.899	53.8	53.2	57.4	0	0	1	0	0	2	827.535	38.8217		1317600	370	378	Empty	FALSE	A0A1H0JK31_9ACTN,A0A0D5AHR7_9NOCA,L8FGD8_MYCSE,A0A259YP55_9NOCA,A0A151CY10_9MICC,A0A260DWK6_9NOCA,A0A260Q5F3_9NOCA,A0A260RVL3_9NOCA,A0A260TXQ1_RHOFA,A0A260AGC1_9NOCA,L8DG85_9NOCA,L8FJ63_MYCSE,A0A1A0TH28_9MYCO,A0A161GGQ3_RHOFA,A0A260HGD7_9NOCA,A0A260M406_9NOCA,A0A0Q6LCS1_9NOCA,A0A0A1Q3X9_9BACT,A0A0D6GP21_MYCSM,A0A1G4XCZ0_9ACTN,A0A260QZ93_9NOCA,A0A260ILX3_9NOCA,A0A260B1B7_9NOCA,A0A260BXI0_9NOCA,A0A…
Starved_Msm_Cpa_coIP	wt	BioSample 1b	20180212mz_10508_C_AbCpa (F261440)	60 kDa chaperonin OS=Rhodococcus qingshengii GN=groL PE=3 SV=1	A0A069JLH6_9NOCA,A0A0D8HZN8_9NOCA,A0A0E3VBM9_RHOER,A0A0U3J0Y7_RHOER,A0A1C4GD85_9NOCA,A0A235G507_9NOCA,A0A2A3FFE6_9NOCA,C0ZUI9_RHOE4,C3JID9_RHOER,T5HZU9_RHOER	trembl_autoup_20171220.fasta	56331.5	0.823	0	0	9	0.000705	0.148	NVAAGANPLGLK	R	R	0.576	41.1	56.2	35.4	0	0	1	0	0	2	1124.64	44.7129		138045	105	116	Empty	FALSE	A0A0D5AHR7_9NOCA,Q5G332_9MYCO,A0A259YP55_9NOCA,Q5G318_MYCAV,A0A260DWK6_9NOCA,A0A260Q5F3_9NOCA,Q5G324_MYCAV,A0A260RVL3_9NOCA,A0A260TXQ1_RHOFA,A0A260AGC1_9NOCA,L8DG85_9NOCA,L8FJ63_MYCSE,A0A161GGQ3_RHOFA,A0A260HGD7_9NOCA,A0A260M406_9NOCA,A0A0Q6LCS1_9NOCA,Q5G341_9MYCO,A0A0D6GP21_MYCSM,A0A260QZ93_9NOCA,A0A260ILX3_9NOCA,A0A260B1B7_9NOCA,A0A260BXI0_9NOCA,A0A143QFM0_9NOCA,A0A260LMM6_9NOCA
Starved_Msm_Cpa_coIP	wt	BioSample 1b	20180212mz_10508_C_AbCpa (F261440)	60 kDa chaperonin OS=Rhodococcus qingshengii GN=groL PE=3 SV=1	A0A069JLH6_9NOCA,A0A0D8HZN8_9NOCA,A0A0E3VBM9_RHOER,A0A0U3J0Y7_RHOER,A0A1C4GD85_9NOCA,A0A235G507_9NOCA,A0A2A3FFE6_9NOCA,C0ZUI9_RHOE4,C3JID9_RHOER,T5HZU9_RHOER	trembl_autoup_20171220.fasta	56331.5	0.823	0	0	9	0.000705	0.148	TDDVAGDGTTTATVLAQALVR	K	E	0.997	78.3	59.6	30	0	0	1	1	0	2	2075.06	63.7194		471395	80	100	Empty	FALSE	A0A1H0JK31_9ACTN,A0A0D5AHR7_9NOCA,A0A259YP55_9NOCA,A0A151CY10_9MICC,A0A260DWK6_9NOCA,A0A260Q5F3_9NOCA,A0A260RVL3_9NOCA,A0A260TXQ1_RHOFA,A0A260AGC1_9NOCA,L8DG85_9NOCA,L8FJ63_MYCSE,A0A161GGQ3_RHOFA,A0A260HGD7_9NOCA,A0A260M406_9NOCA,A0A0Q6LCS1_9NOCA,A0A0D6GP21_MYCSM,A0A1G4XCZ0_9ACTN,A0A260QZ93_9NOCA,A0A260ILX3_9NOCA,A0A1E4PGL7_9PSEU,A0A260B1B7_9NOCA,A0A260BXI0_9NOCA,A0A143QFM0_9NOCA,A0A260LMM6_9NOCA
Starved_Msm_Cpa_coIP	wt	BioSample 1b	20180212mz_10508_C_AbCpa (F261440)	60 kDa chaperonin OS=Rhodococcus qingshengii GN=groL PE=3 SV=1	A0A069JLH6_9NOCA,A0A0D8HZN8_9NOCA,A0A0E3VBM9_RHOER,A0A0U3J0Y7_RHOER,A0A1C4GD85_9NOCA,A0A235G507_9NOCA,A0A2A3FFE6_9NOCA,C0ZUI9_RHOE4,C3JID9_RHOER,T5HZU9_RHOER	trembl_autoup_20171220.fasta	56331.5	0.823	0	0	9	0.000705	0.148	VALSAPLK	R	Q	0.362	32.6	52.2	35.5	0	0	1	0	0	2	798.508	40.2775		78917.2	442	449	Empty	FALSE	A0A0D5AHR7_9NOCA,A0A259YP55_9NOCA,A0A260DWK6_9NOCA,A0A260Q5F3_9NOCA,A0A260RVL3_9NOCA,A0A260TXQ1_RHOFA,A0A260AGC1_9NOCA,L8DG85_9NOCA,L8FJ63_MYCSE,A0A161GGQ3_RHOFA,A0A260HGD7_9NOCA,A0A260M406_9NOCA,A0A0Q6LCS1_9NOCA,A0A0D6GP21_MYCSM,A0A260QZ93_9NOCA,A0A260ILX3_9NOCA,A0A260B1B7_9NOCA,A0A260BXI0_9NOCA,A0A143QFM0_9NOCA,A0A260LMM6_9NOCA
Starved_Msm_Cpa_coIP	wt	BioSample 1b	20180212mz_10508_C_AbCpa (F261440)	Protein HflK OS=Ochrobactrum anthropi GN=BG46_00740 PE=3 SV=1	A0A011VI25_OCHAN,A0A137XR87_OCHAN,A0A1J6HQM0_9RHIZ,A0A256GY98_9RHIZ,A6WZV6_OCHA4	trembl_autoup_20171220.fasta	42045.8	0.994	2	2	2	0.000157	0.0574	DIVQQTLDTYK	R	T	0.921	45.6	58.8	27.6	27.4	0	1	0	0	2	1323.68	50.7247		61335.7	222	232	Empty	TRUE
Starved_Msm_Cpa_coIP	wt	BioSample 1b	20180212mz_10508_C_AbCpa (F261440)	Protein HflK OS=Ochrobactrum anthropi GN=BG46_00740 PE=3 SV=1	A0A011VI25_OCHAN,A0A137XR87_OCHAN,A0A1J6HQM0_9RHIZ,A0A256GY98_9RHIZ,A6WZV6_OCHA4	trembl_autoup_20171220.fasta	42045.8	0.994	2	2	2	0.000157	0.0574	EVADAFDEVQR	R	A	0.92	56	55.1	43.4	0	0	1	0	0	2	1278.6	41.2313		104964	250	260	Empty	TRUE
Starved_Msm_Cpa_coIP	wt	BioSample 1b	20180212mz_10508_C_AbCpa (F261440)	NADH dehydrogenase OS=Mycobacterium smegmatis (strain ATCC 700084 / mc(2)155) GN=ndh PE=4 SV=1	A0QYD6_MYCS2,I7GBR7_MYCS2,L8FDS4_MYCSE,O52473_MYCSM	trembl_autoup_20171220.fasta	48980.7	1	2	2	2	0.000157	0.07	NAQVLLGDVTHIDLENK	K	T	0.929	40.7	59.5	20.5	30.1	0	0	1	0	2	1878.99	59.8407		74004.1	78	94	Empty	TRUE
Starved_Msm_Cpa_coIP	wt	BioSample 1b	20180212mz_10508_C_AbCpa (F261440)	NADH dehydrogenase OS=Mycobacterium smegmatis (strain ATCC 700084 / mc(2)155) GN=ndh PE=4 SV=1	A0QYD6_MYCS2,I7GBR7_MYCS2,L8FDS4_MYCSE,O52473_MYCSM	trembl_autoup_20171220.fasta	48980.7	1	2	2	2	0.000157	0.07	VVIIGSGFGGLTAAK	K	T	0.997	56.6	56.5	24.4	36.8	0	1	0	0	2	1389.81	58.6254		145444	14	28	Empty	TRUE
Starved_Msm_Cpa_coIP	wt	BioSample 1b	20180212mz_10508_C_AbCpa (F261440)	30S ribosomal protein S3 OS=Mycobacterium smegmatis GN=rpsC PE=3 SV=1	A0A0D6HA36_MYCSM,L8FH85_MYCSE	trembl_autoup_20171220.fasta	30139.7	1	2	2	6	0.00047	0.24	AGIADVEIER	R	T	0.961	60	57.5	48	13.8	0	1	0	0	2	1072.56	42.4627		831139	49	58	Empty	FALSE	A0A0B2YD49_9MYCO,A0A1I2H648_9MYCO
Starved_Msm_Cpa_coIP	wt	BioSample 1b	20180212mz_10508_C_AbCpa (F261440)	30S ribosomal protein S3 OS=Mycobacterium smegmatis GN=rpsC PE=3 SV=1	A0A0D6HA36_MYCSM,L8FH85_MYCSE	trembl_autoup_20171220.fasta	30139.7	1	2	2	6	0.00047	0.24	DYVKEDVAIR	K	K	0.973	59.9	59.6	43.3	25.4	0	0	1	0	2	1207.63	36.2456		108129	30	39	Empty	FALSE	A0A0B2YD49_9MYCO,A0A1I2H648_9MYCO
Starved_Msm_Cpa_coIP	wt	BioSample 1b	20180212mz_10508_C_AbCpa (F261440)	30S ribosomal protein S3 OS=Mycobacterium smegmatis GN=rpsC PE=3 SV=1	A0A0D6HA36_MYCSM,L8FH85_MYCSE	trembl_autoup_20171220.fasta	30139.7	1	2	2	6	0.00047	0.24	ELAAAAPASDRPR	R	R	0.811	51.9	58.9	31.5	1.82	0	0	1	0	2	1324.7	28.8716		456240	213	225	Empty	TRUE
Starved_Msm_Cpa_coIP	wt	BioSample 1b	20180212mz_10508_C_AbCpa (F261440)	30S ribosomal protein S3 OS=Mycobacterium smegmatis GN=rpsC PE=3 SV=1	A0A0D6HA36_MYCSM,L8FH85_MYCSE	trembl_autoup_20171220.fasta	30139.7	1	2	2	6	0.00047	0.24	LGITTEWK	R	S	0.784	49.2	59.8	47.5	5.65	0	1	0	0	2	947.52	46.8893		669619	12	19	Empty	FALSE	A0A0B2YD49_9MYCO,A0A1I2H648_9MYCO
Starved_Msm_Cpa_coIP	wt	BioSample 1b	20180212mz_10508_C_AbCpa (F261440)	30S ribosomal protein S3 OS=Mycobacterium smegmatis GN=rpsC PE=3 SV=1	A0A0D6HA36_MYCSM,L8FH85_MYCSE	trembl_autoup_20171220.fasta	30139.7	1	2	2	6	0.00047	0.24	QVQLNILEVK	K	N	0.909	58	56.1	42.5	0	0	1	0	0	2	1183.7	56.8389		1210960	97	106	Empty	FALSE	A0A0B2YD49_9MYCO,A0A1I2H648_9MYCO
Starved_Msm_Cpa_coIP	wt	BioSample 1b	20180212mz_10508_C_AbCpa (F261440)	30S ribosomal protein S3 OS=Mycobacterium smegmatis GN=rpsC PE=3 SV=1	A0A0D6HA36_MYCSM,L8FH85_MYCSE	trembl_autoup_20171220.fasta	30139.7	1	2	2	6	0.00047	0.24	SGSAGTTATSTEAGR	R	A	0.338	33.4	54.9	25.6	3.58	0	1	0	0	2	1353.62	24.3447		44986.1	237	251	Empty	TRUE
Starved_Msm_Cpa_coIP	wt	BioSample 1b	20180212mz_10508_C_AbCpa (F261440)	Multifunctional fusion protein OS=Mycobacterium smegmatis (strain MKD8) GN=atpH PE=3 SV=1	L8F6N4_MYCSE	trembl_autoup_20171220.fasta	47450.5	1	6	7	7	0.000548	0.157	ADEAVIDLAELAVSR	R	R	0.975	66.5	59.2	42	0	0	1	1	0	2	1571.83	67.9603		119661	357	371	Empty	TRUE
Starved_Msm_Cpa_coIP	wt	BioSample 1b	20180212mz_10508_C_AbCpa (F261440)	Multifunctional fusion protein OS=Mycobacterium smegmatis (strain MKD8) GN=atpH PE=3 SV=1	L8F6N4_MYCSE	trembl_autoup_20171220.fasta	47450.5	1	6	7	7	0.000548	0.157	AQGAQQIQLMR	K	Q	0.18	29.4	58.6	40.6	6.77	0	1	0	0	2	1243.66	40.6676		61803.2	100	110	Empty	TRUE
Starved_Msm_Cpa_coIP	wt	BioSample 1b	20180212mz_10508_C_AbCpa (F261440)	Multifunctional fusion protein OS=Mycobacterium smegmatis (strain MKD8) GN=atpH PE=3 SV=1	L8F6N4_MYCSE	trembl_autoup_20171220.fasta	47450.5	1	6	7	7	0.000548	0.157	IAAQLSEQAGSEAER	R	I	0.103	12.8	57.7	13.3	0	0	1	0	0	2	1559.77	33.9101		41204.8	83	97	Empty	TRUE
Starved_Msm_Cpa_coIP	wt	BioSample 1b	20180212mz_10508_C_AbCpa (F261440)	Multifunctional fusion protein OS=Mycobacterium smegmatis (strain MKD8) GN=atpH PE=3 SV=1	L8F6N4_MYCSE	trembl_autoup_20171220.fasta	47450.5	1	6	7	7	0.000548	0.157	LLLSETALNK	K	H	0.983	61.3	58	42.5	22.8	0	1	0	0	2	1101.65	47.8198		175425	212	221	Empty	TRUE
Starved_Msm_Cpa_coIP	wt	BioSample 1b	20180212mz_10508_C_AbCpa (F261440)	Multifunctional fusion protein OS=Mycobacterium smegmatis (strain MKD8) GN=atpH PE=3 SV=1	L8F6N4_MYCSE	trembl_autoup_20171220.fasta	47450.5	1	6	7	7	0.000548	0.157	QSLAALVEK	R	F	0.997	74.5	59.8	68.2	18.8	0	1	0	0	2	958.557	45.2554		166028	178	186	Empty	TRUE
Starved_Msm_Cpa_coIP	wt	BioSample 1b	20180212mz_10508_C_AbCpa (F261440)	Multifunctional fusion protein OS=Mycobacterium smegmatis (strain MKD8) GN=atpH PE=3 SV=1	L8F6N4_MYCSE	trembl_autoup_20171220.fasta	47450.5	1	6	7	7	0.000548	0.157	TGLGAEAVNK	R	A	0.953	52	59.6	39.6	24.4	0	1	0	0	2	959.516	29.1909		60338.2	119	128	Empty	TRUE
Starved_Msm_Cpa_coIP	wt	BioSample 1b	20180212mz_10508_C_AbCpa (F261440)	ATPase with chaperone activity, ATP-binding subunit OS=Mycobacterium smegmatis GN=clpC_3 PE=4 SV=1	A0A0D6J1E8_MYCSM	trembl_autoup_20171220.fasta	93529	1	1	1	14	0.0011	0.209	DMALELSDK	K	A	0.882	51.9	56.5	41.1	13.8	0	1	0	0	2	1021.49	43.0143		114642	746	754	Empty	TRUE
Starved_Msm_Cpa_coIP	wt	BioSample 1b	20180212mz_10508_C_AbCpa (F261440)	ATPase with chaperone activity, ATP-binding subunit OS=Mycobacterium smegmatis GN=clpC_3 PE=4 SV=1	A0A0D6J1E8_MYCSM	trembl_autoup_20171220.fasta	93529	1	1	1	14	0.0011	0.209	EGEGVAAQVLVK	R	L	0.893	51	58.4	43.6	17.4	0	1	0	0	2	1199.66	42.6214		174814	115	126	Empty	FALSE	A0A1A0V1V8_9MYCO,A0A1X0H724_9MYCO,A0A101B1W2_9MYCO,A0A124EV87_9MYCO
Starved_Msm_Cpa_coIP	wt	BioSample 1b	20180212mz_10508_C_AbCpa (F261440)	ATPase with chaperone activity, ATP-binding subunit OS=Mycobacterium smegmatis GN=clpC_3 PE=4 SV=1	A0A0D6J1E8_MYCSM	trembl_autoup_20171220.fasta	93529	1	1	1	14	0.0011	0.209	GELQTIGATTLDEYR	R	K	0.847	55.7	58.5	30.8	0	0	1	0	0	2	1666.83	52.7121		111962	315	329	Empty	FALSE	A0A1A0V1V8_9MYCO,A0A1X0H724_9MYCO,A0A101B1W2_9MYCO,A0A124EV87_9MYCO
Starved_Msm_Cpa_coIP	wt	BioSample 1b	20180212mz_10508_C_AbCpa (F261440)	ATPase with chaperone activity, ATP-binding subunit OS=Mycobacterium smegmatis GN=clpC_3 PE=4 SV=1	A0A0D6J1E8_MYCSM	trembl_autoup_20171220.fasta	93529	1	1	1	14	0.0011	0.209	GGESGNPSTSLVLDQFGR	R	N	0.997	58.8	57.4	18.3	45.5	0	1	0	0	2	1820.88	54.814		95806.4	159	176	Empty	FALSE	A0A1A0V1V8_9MYCO,A0A1X0H724_9MYCO,A0A101B1W2_9MYCO,A0A124EV87_9MYCO
Starved_Msm_Cpa_coIP	wt	BioSample 1b	20180212mz_10508_C_AbCpa (F261440)	ATPase with chaperone activity, ATP-binding subunit OS=Mycobacterium smegmatis GN=clpC_3 PE=4 SV=1	A0A0D6J1E8_MYCSM	trembl_autoup_20171220.fasta	93529	1	1	1	14	0.0011	0.209	IIGQEDAVK	R	A	0.501	39.2	58.2	38.8	0	0	1	0	0	2	972.536	30.3864		216467	518	526	Empty	FALSE	A0A1A0V1V8_9MYCO,A0A1X0H724_9MYCO,A0A101B1W2_9MYCO,A0A124EV87_9MYCO
Starved_Msm_Cpa_coIP	wt	BioSample 1b	20180212mz_10508_C_AbCpa (F261440)	ATPase with chaperone activity, ATP-binding subunit OS=Mycobacterium smegmatis GN=clpC_3 PE=4 SV=1	A0A0D6J1E8_MYCSM	trembl_autoup_20171220.fasta	93529	1	1	1	14	0.0011	0.209	LGAELTR	K	V	0.217	32.8	61.6	45.3	0	0	1	0	0	2	759.436	31.2359		176498	127	133	Empty	FALSE	A0A1A0V1V8_9MYCO,A0A1X0H724_9MYCO,A0A101B1W2_9MYCO,A0A124EV87_9MYCO
Starved_Msm_Cpa_coIP	wt	BioSample 1b	20180212mz_10508_C_AbCpa (F261440)	ATPase with chaperone activity, ATP-binding subunit OS=Mycobacterium smegmatis GN=clpC_3 PE=4 SV=1	A0A0D6J1E8_MYCSM	trembl_autoup_20171220.fasta	93529	1	1	1	14	0.0011	0.209	LTEEETTR	K	L	0.491	38.9	57.2	40.3	0	0	1	0	0	2	978.474	25.0267		56487.8	499	506	Empty	FALSE	A0A1A0V1V8_9MYCO,A0A1X0H724_9MYCO,A0A101B1W2_9MYCO,A0A124EV87_9MYCO
Starved_Msm_Cpa_coIP	wt	BioSample 1b	20180212mz_10508_C_AbCpa (F261440)	ATPase with chaperone activity, ATP-binding subunit OS=Mycobacterium smegmatis GN=clpC_3 PE=4 SV=1	A0A0D6J1E8_MYCSM	trembl_autoup_20171220.fasta	93529	1	1	1	14	0.0011	0.209	MTAPPDLR	R	E	0.142	27	55.8	31.6	0	0	1	0	0	2	900.461	35.7581		43966.3	415	422	Empty	FALSE	A0A1A0V1V8_9MYCO,A0A1X0H724_9MYCO,A0A101B1W2_9MYCO,A0A124EV87_9MYCO
Starved_Msm_Cpa_coIP	wt	BioSample 1b	20180212mz_10508_C_AbCpa (F261440)	ATPase with chaperone activity, ATP-binding subunit OS=Mycobacterium smegmatis GN=clpC_3 PE=4 SV=1	A0A0D6J1E8_MYCSM	trembl_autoup_20171220.fasta	93529	1	1	1	14	0.0011	0.209	NTVLIFTSNLGTSDISK	K	A	0.905	56.6	59	29.3	0	0	1	0	0	2	1809.96	61.2227		95025.5	659	675	Empty	FALSE	A0A1A0V1V8_9MYCO,A0A1X0H724_9MYCO,A0A101B1W2_9MYCO,A0A124EV87_9MYCO
Starved_Msm_Cpa_coIP	wt	BioSample 1b	20180212mz_10508_C_AbCpa (F261440)	ATPase with chaperone activity, ATP-binding subunit OS=Mycobacterium smegmatis GN=clpC_3 PE=4 SV=1	A0A0D6J1E8_MYCSM	trembl_autoup_20171220.fasta	93529	1	1	1	14	0.0011	0.209	QQVIQLLSGYQGK	R	E	0.109	10.6	58.8	15.8	0	0	1	0	0	2	1461.81	54.7758		48743.3	136	148	Empty	FALSE	A0A1A0V1V8_9MYCO,A0A1X0H724_9MYCO,A0A101B1W2_9MYCO,A0A124EV87_9MYCO
Starved_Msm_Cpa_coIP	wt	BioSample 1b	20180212mz_10508_C_AbCpa (F261440)	ATPase with chaperone activity, ATP-binding subunit OS=Mycobacterium smegmatis GN=clpC_3 PE=4 SV=1	A0A0D6J1E8_MYCSM	trembl_autoup_20171220.fasta	93529	1	1	1	14	0.0011	0.209	SLESLGISLEGVR	K	S	0.974	66.8	59.5	51.7	0	0	1	0	0	2	1359.75	60.8717		140795	48	60	Empty	FALSE	A0A1A0V1V8_9MYCO,A0A1X0H724_9MYCO,A0A101B1W2_9MYCO,A0A124EV87_9MYCO
Starved_Msm_Cpa_coIP	wt	BioSample 1b	20180212mz_10508_C_AbCpa (F261440)	ATPase with chaperone activity, ATP-binding subunit OS=Mycobacterium smegmatis GN=clpC_3 PE=4 SV=1	A0A0D6J1E8_MYCSM	trembl_autoup_20171220.fasta	93529	1	1	1	14	0.0011	0.209	TAVVEGLAQAIVHGEVPETLK	K	D	0.997	76.9	57.9	23.1	62.6	0	0	1	0	2	2161.19	69.1511		179011	223	243	Empty	FALSE	A0A1A0V1V8_9MYCO,A0A1X0H724_9MYCO,A0A101B1W2_9MYCO,A0A124EV87_9MYCO
Starved_Msm_Cpa_coIP	wt	BioSample 1b	20180212mz_10508_C_AbCpa (F261440)	ATPase with chaperone activity, ATP-binding subunit OS=Mycobacterium smegmatis GN=clpC_3 PE=4 SV=1	A0A0D6J1E8_MYCSM	trembl_autoup_20171220.fasta	93529	1	1	1	14	0.0011	0.209	VSITDSAMVAAATLADR	R	Y	0.474	38.2	59.5	36.7	10.2	0	0	1	0	2	1691.86	63.7809		114344	372	388	Empty	FALSE	A0A1A0V1V8_9MYCO,A0A1X0H724_9MYCO,A0A101B1W2_9MYCO,A0A124EV87_9MYCO
Starved_Msm_Cpa_coIP	wt	BioSample 1b	20180212mz_10508_C_AbCpa (F261440)	ATPase with chaperone activity, ATP-binding subunit OS=Mycobacterium smegmatis GN=clpC_3 PE=4 SV=1	A0A0D6J1E8_MYCSM	trembl_autoup_20171220.fasta	93529	1	1	1	14	0.0011	0.209	VVVLAQEEAR	R	M	0.918	54.3	58.2	36.8	18.3	0	1	0	0	2	1113.63	36.1858		109357	12	21	Empty	FALSE	A0A1A0V1V8_9MYCO,A0A1X0H724_9MYCO,A0A101B1W2_9MYCO,A0A124EV87_9MYCO
Starved_Msm_Cpa_coIP	wt	BioSample 1b	20180212mz_10508_C_AbCpa (F261440)	50S ribosomal protein L19 OS=Ochrobactrum anthropi GN=rplS PE=3 SV=1	A0A011SX42_OCHAN,A0A0E1X121_9RHIZ,A0A0M1WC09_BRUAO,A0A150I4I4_OCHAN,A0A1A9FS05_9RHIZ,A0A1G4EZ68_9RHIZ,A0A1J6HHK8_9RHIZ,A0A1M4LDC1_9RHIZ,A0A1P8S3W4_9RHIZ,A0A1V3YT83_9RHIZ,A0A1Z1ZN63_BRUML,A0A256FBT0_9RHIZ,A0A256GQZ8_9RHIZ,A0A292DXR7_BRUCA,C0G7T8_9RHIZ,C4ITA7_BRUAO,C4WJW4_9RHIZ,C7LED6_BRUMC,C9VC20_BRUNE,D0P9B0_BRUSS,D0RK81_9RHIZ,D1CU27_9RHIZ,D6LQC7_9RHIZ,D7H023_BRUAO,E2PRF8_9RHIZ,M5JQS3_9RHIZ,N8N94…	trembl_autoup_20171220.fasta	16077.4	0.998	2	3	4	0.000313	0.2	KLPDFQPGDTVR	R	V	0.412	31	58.9	23.2	13.6	0	1	1	0	2	1372.72	43.2142		236203	21	32	Empty	TRUE
Starved_Msm_Cpa_coIP	wt	BioSample 1b	20180212mz_10508_C_AbCpa (F261440)	50S ribosomal protein L19 OS=Ochrobactrum anthropi GN=rplS PE=3 SV=1	A0A011SX42_OCHAN,A0A0E1X121_9RHIZ,A0A0M1WC09_BRUAO,A0A150I4I4_OCHAN,A0A1A9FS05_9RHIZ,A0A1G4EZ68_9RHIZ,A0A1J6HHK8_9RHIZ,A0A1M4LDC1_9RHIZ,A0A1P8S3W4_9RHIZ,A0A1V3YT83_9RHIZ,A0A1Z1ZN63_BRUML,A0A256FBT0_9RHIZ,A0A256GQZ8_9RHIZ,A0A292DXR7_BRUCA,C0G7T8_9RHIZ,C4ITA7_BRUAO,C4WJW4_9RHIZ,C7LED6_BRUMC,C9VC20_BRUNE,D0P9B0_BRUSS,D0RK81_9RHIZ,D1CU27_9RHIZ,D6LQC7_9RHIZ,D7H023_BRUAO,E2PRF8_9RHIZ,M5JQS3_9RHIZ,N8N94…	trembl_autoup_20171220.fasta	16077.4	0.998	2	3	4	0.000313	0.2	LYYLR	K	G	0.1	24.3	54.5	32.7	0	0	1	0	0	2	727.414	39.7473		144144	102	106	Empty	FALSE	A0A0R3EFM1_9MYCO,A0A1Y5NYN4_9MYCO,A0A1W9YSA4_9MYCO,A0A1A2KSP6_9MYCO,X8DRU4_9MYCO,A0A1N2BDY3_9MYCO,A0A024QKE1_MYCNE,A0A1Y0C768_9MYCO,A0A1S4VNT2_9MYCO,K0UL76_MYCVA,A0A0R3FMD9_9MYCO,A0A117JRR6_9MYCO,A0A1U9PJA2_9MYCO,A0A0H5RLV1_9MYCO,A0A0K0XH66_MYCGD,A0A1X0I1D1_MYCPF,A0A064CCF3_9MYCO,A0A1X1RIF7_MYCFA,A0A0B2YBA0_9MYCO,A0A1X0B5W8_9MYCO,A0A1B1WGR7_9MYCO,A0A1X0J5V4_MYCRH,A0A1Q8Y3R1_9MYCO,A0A1A1XFA5_9MYCO…
Starved_Msm_Cpa_coIP	wt	BioSample 1b	20180212mz_10508_C_AbCpa (F261440)	50S ribosomal protein L19 OS=Ochrobactrum anthropi GN=rplS PE=3 SV=1	A0A011SX42_OCHAN,A0A0E1X121_9RHIZ,A0A0M1WC09_BRUAO,A0A150I4I4_OCHAN,A0A1A9FS05_9RHIZ,A0A1G4EZ68_9RHIZ,A0A1J6HHK8_9RHIZ,A0A1M4LDC1_9RHIZ,A0A1P8S3W4_9RHIZ,A0A1V3YT83_9RHIZ,A0A1Z1ZN63_BRUML,A0A256FBT0_9RHIZ,A0A256GQZ8_9RHIZ,A0A292DXR7_BRUCA,C0G7T8_9RHIZ,C4ITA7_BRUAO,C4WJW4_9RHIZ,C7LED6_BRUMC,C9VC20_BRUNE,D0P9B0_BRUSS,D0RK81_9RHIZ,D1CU27_9RHIZ,D6LQC7_9RHIZ,D7H023_BRUAO,E2PRF8_9RHIZ,M5JQS3_9RHIZ,N8N94…	trembl_autoup_20171220.fasta	16077.4	0.998	2	3	4	0.000313	0.2	SGAGLNENFTVR	R	K	0.997	78.8	58.2	33.1	0	0	1	0	0	2	1264.63	42.1114		253868	56	67	Empty	TRUE
Starved_Msm_Cpa_coIP	wt	BioSample 1b	20180212mz_10508_C_AbCpa (F261440)	Aliphatic sulfonates family ABC transporter, periplasmic ligand-binding protein OS=Mycobacterium smegmatis GN=ssuA_1 PE=4 SV=1	A0A0D6GBH0_MYCSM,A0A0K0X0L5_MYCGD,A0A1Q4TAP4_9MYCO,A0QPX3_MYCS2,I7G200_MYCS2,L8FKP7_MYCSE	trembl_autoup_20171220.fasta	34503.7	1	3	3	3	0.000235	0.121	IVPIAVADGDIK	K	S	0.997	61	55.4	38.9	40.5	0	1	0	0	2	1210.7	50.1403		257808	289	300	Empty	TRUE
Starved_Msm_Cpa_coIP	wt	BioSample 1b	20180212mz_10508_C_AbCpa (F261440)	Aliphatic sulfonates family ABC transporter, periplasmic ligand-binding protein OS=Mycobacterium smegmatis GN=ssuA_1 PE=4 SV=1	A0A0D6GBH0_MYCSM,A0A0K0X0L5_MYCGD,A0A1Q4TAP4_9MYCO,A0QPX3_MYCS2,I7G200_MYCS2,L8FKP7_MYCSE	trembl_autoup_20171220.fasta	34503.7	1	3	3	3	0.000235	0.121	LDYAYYNPLSLVVR	R	D	0.098	15	59.2	13	0	0	1	0	0	2	1685.89	73.8138		58115.1	36	49	Empty	TRUE
Starved_Msm_Cpa_coIP	wt	BioSample 1b	20180212mz_10508_C_AbCpa (F261440)	Aliphatic sulfonates family ABC transporter, periplasmic ligand-binding protein OS=Mycobacterium smegmatis GN=ssuA_1 PE=4 SV=1	A0A0D6GBH0_MYCSM,A0A0K0X0L5_MYCGD,A0A1Q4TAP4_9MYCO,A0QPX3_MYCS2,I7G200_MYCS2,L8FKP7_MYCSE	trembl_autoup_20171220.fasta	34503.7	1	3	3	3	0.000235	0.121	NPEFNSYGVLNVR	R	E	0.925	54.2	58.5	26.6	17.1	0	1	0	0	2	1508.75	52.8568		64970.2	204	216	Empty	TRUE
Starved_Msm_Cpa_coIP	wt	BioSample 1b	20180212mz_10508_C_AbCpa (F261440)	ATP synthase subunit beta OS=Mycobacterium smegmatis GN=atpD PE=3 SV=1	A0A0D6IU77_MYCSM,L8F7E2_MYCSE	trembl_autoup_20171220.fasta	51617.6	1	7	8	10	0.000783	0.267	FTQAGSEVSTLLGR	R	M	0.997	77.5	59.3	31.5	0	0	1	0	0	2	1465.76	52.9388		97169.3	259	272	Empty	TRUE
Starved_Msm_Cpa_coIP	wt	BioSample 1b	20180212mz_10508_C_AbCpa (F261440)	ATP synthase subunit beta OS=Mycobacterium smegmatis GN=atpD PE=3 SV=1	A0A0D6IU77_MYCSM,L8F7E2_MYCSE	trembl_autoup_20171220.fasta	51617.6	1	7	8	10	0.000783	0.267	IALFGGAGVGK	K	T	0.86	52.7	58.6	40.8	0	0	1	0	0	2	989.578	50.8209		316587	156	166	Empty	TRUE
Starved_Msm_Cpa_coIP	wt	BioSample 1b	20180212mz_10508_C_AbCpa (F261440)	ATP synthase subunit beta OS=Mycobacterium smegmatis GN=atpD PE=3 SV=1	A0A0D6IU77_MYCSM,L8F7E2_MYCSE	trembl_autoup_20171220.fasta	51617.6	1	7	8	10	0.000783	0.267	ITGPVVDVEFPR	R	G	0.997	74.3	58.8	28.1	48.2	0	1	0	0	2	1328.72	56.5666		234972	15	26	Empty	TRUE
Starved_Msm_Cpa_coIP	wt	BioSample 1b	20180212mz_10508_C_AbCpa (F261440)	ATP synthase subunit beta OS=Mycobacterium smegmatis GN=atpD PE=3 SV=1	A0A0D6IU77_MYCSM,L8F7E2_MYCSE	trembl_autoup_20171220.fasta	51617.6	1	7	8	10	0.000783	0.267	MPSAVGYQPTLADEMGELQER	R	I	0.136	18.3	54.9	18.7	0	0	0	1	0	2	2322.07	59.0333		42526.8	273	293	Empty	TRUE
Starved_Msm_Cpa_coIP	wt	BioSample 1b	20180212mz_10508_C_AbCpa (F261440)	ATP synthase subunit beta OS=Mycobacterium smegmatis GN=atpD PE=3 SV=1	A0A0D6IU77_MYCSM,L8F7E2_MYCSE	trembl_autoup_20171220.fasta	51617.6	1	7	8	10	0.000783	0.267	NFGGTSVFAGVGER	R	T	0.997	69.3	57.5	31.5	39.6	0	1	0	0	2	1397.68	50.9119		264277	180	193	Empty	TRUE
Starved_Msm_Cpa_coIP	wt	BioSample 1b	20180212mz_10508_C_AbCpa (F261440)	ATP synthase subunit beta OS=Mycobacterium smegmatis GN=atpD PE=3 SV=1	A0A0D6IU77_MYCSM,L8F7E2_MYCSE	trembl_autoup_20171220.fasta	51617.6	1	7	8	10	0.000783	0.267	TEMLETGLK	R	V	0.715	48.1	59.4	44.2	0	0	1	0	0	2	1021.52	40.5477		212560	134	142	Empty	TRUE
Starved_Msm_Cpa_coIP	wt	BioSample 1b	20180212mz_10508_C_AbCpa (F261440)	ATP synthase subunit beta OS=Mycobacterium smegmatis GN=atpD PE=3 SV=1	A0A0D6IU77_MYCSM,L8F7E2_MYCSE	trembl_autoup_20171220.fasta	51617.6	1	7	8	10	0.000783	0.267	TLTLEVAQHLGDSLVR	K	C	0.997	90.5	57.7	26	15.3	0	0	1	0	2	1751.97	62.299		204538	48	63	Empty	TRUE
Starved_Msm_Cpa_coIP	wt	BioSample 1b	20180212mz_10508_C_AbCpa (F261440)	ATP synthase subunit beta OS=Mycobacterium smegmatis GN=atpD PE=3 SV=1	A0A0D6IU77_MYCSM,L8F7E2_MYCSE	trembl_autoup_20171220.fasta	51617.6	1	7	8	10	0.000783	0.267	TVLIQEMINR	K	I	0.093	20.8	59.4	24.6	0	0	1	0	0	2	1232.67	41.9525		92286.2	167	176	Empty	TRUE
Starved_Msm_Cpa_coIP	wt	BioSample 1b	20180212mz_10508_C_AbCpa (F261440)	ATP synthase subunit beta OS=Mycobacterium smegmatis GN=atpD PE=3 SV=1	A0A0D6IU77_MYCSM,L8F7E2_MYCSE	trembl_autoup_20171220.fasta	51617.6	1	7	8	10	0.000783	0.267	VALSALTMAEFFR	R	D	0.265	29	58.6	28.3	11	0	1	1	0	2	1455.77	75.6183		85829.1	230	242	Empty	TRUE
Starved_Msm_Cpa_coIP	wt	BioSample 1b	20180212mz_10508_C_AbCpa (F261440)	ATP synthase subunit beta OS=Mycobacterium smegmatis GN=atpD PE=3 SV=1	A0A0D6IU77_MYCSM,L8F7E2_MYCSE	trembl_autoup_20171220.fasta	51617.6	1	7	8	10	0.000783	0.267	VAQEVIR	R	I	0.805	49.5	57.7	50	0	0	1	0	0	2	814.478	29.0437		173278	368	374	Empty	TRUE
Starved_Msm_Cpa_coIP	wt	BioSample 1b	20180212mz_10508_C_AbCpa (F261440)	DNA-directed RNA polymerase subunit beta' OS=Mycobacterium smegmatis GN=rpoC PE=3 SV=1	A0A0D6H858_MYCSM,A0A0K0XEK0_MYCGD,A0A132PEU1_9MYCO,A0A1Q4SMR4_9MYCO,A0A1Q4TI81_9MYCO,L8FKD8_MYCSE,X5KMC9_9MYCO	trembl_autoup_20171220.fasta	146486	0.998	5	5	9	0.000705	0.0881	DAGFYWATR	K	S	0.128	18.3	53.7	30.4	4	0	1	0	0	2	1086.5	48.9221		85709.4	717	725	Empty	TRUE
Starved_Msm_Cpa_coIP	wt	BioSample 1b	20180212mz_10508_C_AbCpa (F261440)	DNA-directed RNA polymerase subunit beta' OS=Mycobacterium smegmatis GN=rpoC PE=3 SV=1	A0A0D6H858_MYCSM,A0A0K0XEK0_MYCGD,A0A132PEU1_9MYCO,A0A1Q4SMR4_9MYCO,A0A1Q4TI81_9MYCO,L8FKD8_MYCSE,X5KMC9_9MYCO	trembl_autoup_20171220.fasta	146486	0.998	5	5	9	0.000705	0.0881	FATSDLNDLYR	R	R	0.978	66.2	56.5	33.2	0	0	1	0	0	2	1314.63	50.0556		240622	335	345	Empty	FALSE	A0A1V3YHS0_9RHIZ,A0A1J6HSL2_9RHIZ,A0A256GYH6_9RHIZ,A0A011UYW7_OCHAN,U2Q0D2_9ACTN,A0A1V5LGA6_9ACTN,A0A212PR23_9CHLR
Starved_Msm_Cpa_coIP	wt	BioSample 1b	20180212mz_10508_C_AbCpa (F261440)	DNA-directed RNA polymerase subunit beta' OS=Mycobacterium smegmatis GN=rpoC PE=3 SV=1	A0A0D6H858_MYCSM,A0A0K0XEK0_MYCGD,A0A132PEU1_9MYCO,A0A1Q4SMR4_9MYCO,A0A1Q4TI81_9MYCO,L8FKD8_MYCSE,X5KMC9_9MYCO	trembl_autoup_20171220.fasta	146486	0.998	5	5	9	0.000705	0.0881	LEADLAELEAEGAK	K	S	0.374	34	58.2	39.9	0	0	1	0	0	2	1458.73	50.0736		50685.2	177	190	Empty	TRUE
Starved_Msm_Cpa_coIP	wt	BioSample 1b	20180212mz_10508_C_AbCpa (F261440)	DNA-directed RNA polymerase subunit beta' OS=Mycobacterium smegmatis GN=rpoC PE=3 SV=1	A0A0D6H858_MYCSM,A0A0K0XEK0_MYCGD,A0A132PEU1_9MYCO,A0A1Q4SMR4_9MYCO,A0A1Q4TI81_9MYCO,L8FKD8_MYCSE,X5KMC9_9MYCO	trembl_autoup_20171220.fasta	146486	0.998	5	5	9	0.000705	0.0881	LGYLLDLAPK	R	D	0.98	67.3	58	47.7	0	0	1	0	0	2	1102.65	61.7275		202176	114	123	Empty	TRUE
Starved_Msm_Cpa_coIP	wt	BioSample 1b	20180212mz_10508_C_AbCpa (F261440)	DNA-directed RNA polymerase subunit beta' OS=Mycobacterium smegmatis GN=rpoC PE=3 SV=1	A0A0D6H858_MYCSM,A0A0K0XEK0_MYCGD,A0A132PEU1_9MYCO,A0A1Q4SMR4_9MYCO,A0A1Q4TI81_9MYCO,L8FKD8_MYCSE,X5KMC9_9MYCO	trembl_autoup_20171220.fasta	146486	0.998	5	5	9	0.000705	0.0881	LIENFDIDAEAESLR	K	E	0.802	50.4	58.7	27.1	0	0	1	0	0	2	1734.85	59.2222		75101.4	264	278	Empty	TRUE
Starved_Msm_Cpa_coIP	wt	BioSample 1b	20180212mz_10508_C_AbCpa (F261440)	DNA-directed RNA polymerase subunit beta' OS=Mycobacterium smegmatis GN=rpoC PE=3 SV=1	A0A0D6H858_MYCSM,A0A0K0XEK0_MYCGD,A0A132PEU1_9MYCO,A0A1Q4SMR4_9MYCO,A0A1Q4TI81_9MYCO,L8FKD8_MYCSE,X5KMC9_9MYCO	trembl_autoup_20171220.fasta	146486	0.998	5	5	9	0.000705	0.0881	LVDVSQDVIVR	R	E	0.37	38.6	58.7	34	0	0	1	0	0	2	1242.71	47.8224		116456	876	886	Empty	TRUE
Starved_Msm_Cpa_coIP	wt	BioSample 1b	20180212mz_10508_C_AbCpa (F261440)	DNA-directed RNA polymerase subunit beta' OS=Mycobacterium smegmatis GN=rpoC PE=3 SV=1	A0A0D6H858_MYCSM,A0A0K0XEK0_MYCGD,A0A132PEU1_9MYCO,A0A1Q4SMR4_9MYCO,A0A1Q4TI81_9MYCO,L8FKD8_MYCSE,X5KMC9_9MYCO	trembl_autoup_20171220.fasta	146486	0.998	5	5	9	0.000705	0.0881	MLDVNFFDELR	-	I	0.136	18	55.5	24.3	0	0	1	0	0	2	1414.67	67.9564		46108.3	1	11	Empty	TRUE
Starved_Msm_Cpa_coIP	wt	BioSample 1b	20180212mz_10508_C_AbCpa (F261440)	DNA-directed RNA polymerase subunit beta' OS=Mycobacterium smegmatis GN=rpoC PE=3 SV=1	A0A0D6H858_MYCSM,A0A0K0XEK0_MYCGD,A0A132PEU1_9MYCO,A0A1Q4SMR4_9MYCO,A0A1Q4TI81_9MYCO,L8FKD8_MYCSE,X5KMC9_9MYCO	trembl_autoup_20171220.fasta	146486	0.998	5	5	9	0.000705	0.0881	NIQVQPTEEAR	R	A	0.201	22.3	58.2	26.1	11.5	0	1	0	0	2	1284.65	31.9475		187559	1270	1280	Empty	TRUE
Starved_Msm_Cpa_coIP	wt	BioSample 1b	20180212mz_10508_C_AbCpa (F261440)	DNA-directed RNA polymerase subunit beta' OS=Mycobacterium smegmatis GN=rpoC PE=3 SV=1	A0A0D6H858_MYCSM,A0A0K0XEK0_MYCGD,A0A132PEU1_9MYCO,A0A1Q4SMR4_9MYCO,A0A1Q4TI81_9MYCO,L8FKD8_MYCSE,X5KMC9_9MYCO	trembl_autoup_20171220.fasta	146486	0.998	5	5	9	0.000705	0.0881	TADSGYLTR	R	R	0.177	23.8	56.7	21.7	0	0	1	0	0	2	983.479	29.9605		59817.4	866	874	Empty	FALSE	U2Q0D2_9ACTN,A0A1V5LGA6_9ACTN
Starved_Msm_Cpa_coIP	wt	BioSample 1b	20180212mz_10508_C_AbCpa (F261440)	DNA-directed RNA polymerase subunit beta' OS=Mycobacterium smegmatis GN=rpoC PE=3 SV=1	A0A0D6H858_MYCSM,A0A0K0XEK0_MYCGD,A0A132PEU1_9MYCO,A0A1Q4SMR4_9MYCO,A0A1Q4TI81_9MYCO,L8FKD8_MYCSE,X5KMC9_9MYCO	trembl_autoup_20171220.fasta	146486	0.998	5	5	9	0.000705	0.0881	YGEYFTGAMGAESIK	R	K	0.116	8.47	53.7	15.8	0	0	1	0	0	2	1623.74	51.4577		30753.2	248	262	Empty	TRUE
Starved_Msm_Cpa_coIP	wt	BioSample 1b	20180212mz_10508_C_AbCpa (F261440)	30S ribosomal protein S13 OS=Ochrobactrum anthropi GN=rpsM PE=3 SV=1	A0A011UHZ7_OCHAN,A0A0E1XDB5_9RHIZ,A0A0M1WAK2_BRUAO,A0A1G4EWC7_9RHIZ,A0A1J6ICC0_9RHIZ,A0A1M4LBB3_9RHIZ,A0A1P8S5U7_9RHIZ,A0A1Z1ZLN7_BRUML,A0A256H074_9RHIZ,A0A292DZD5_BRUCA,C0G6U8_9RHIZ,C4IRR2_BRUAO,C4WKA4_9RHIZ,C7LCG1_BRUMC,C9VB13_BRUNE,D0PDH4_BRUSS,D0RJB8_9RHIZ,D1CYG7_9RHIZ,D6LKQ1_9RHIZ,D7GYV8_BRUAO,E2PJD1_9RHIZ,M5JP69_9RHIZ,N8N8S6_BRUOV,U1XMI0_9RHIZ,U4VIB7_9RHIZ	trembl_autoup_20171220.fasta	13769.4	0.998	2	2	2	0.000157	0.189	IAGVNIPTNK	R	R	0.327	33	55.9	33.7	0	0	1	0	0	2	1026.59	40.3371		163846	4	13	Empty	TRUE
Starved_Msm_Cpa_coIP	wt	BioSample 1b	20180212mz_10508_C_AbCpa (F261440)	30S ribosomal protein S13 OS=Ochrobactrum anthropi GN=rpsM PE=3 SV=1	A0A011UHZ7_OCHAN,A0A0E1XDB5_9RHIZ,A0A0M1WAK2_BRUAO,A0A1G4EWC7_9RHIZ,A0A1J6ICC0_9RHIZ,A0A1M4LBB3_9RHIZ,A0A1P8S5U7_9RHIZ,A0A1Z1ZLN7_BRUML,A0A256H074_9RHIZ,A0A292DZD5_BRUCA,C0G6U8_9RHIZ,C4IRR2_BRUAO,C4WKA4_9RHIZ,C7LCG1_BRUMC,C9VB13_BRUNE,D0PDH4_BRUSS,D0RJB8_9RHIZ,D1CYG7_9RHIZ,D6LKQ1_9RHIZ,D7GYV8_BRUAO,E2PJD1_9RHIZ,M5JP69_9RHIZ,N8N8S6_BRUOV,U1XMI0_9RHIZ,U4VIB7_9RHIZ	trembl_autoup_20171220.fasta	13769.4	0.998	2	2	2	0.000157	0.189	VNQLSDAEVLQIR	R	E	0.997	74.4	58.8	31.1	51.6	0	1	0	0	2	1484.81	52.3413		321565	45	57	Empty	TRUE
Starved_Msm_Cpa_coIP	wt	BioSample 1b	20180212mz_10508_C_AbCpa (F261440)	Bacterioferritin OS=Ochrobactrum anthropi GN=AYJ56_18680 PE=3 SV=1	A0A011VC76_OCHAN,A0A1A9FNT9_9RHIZ,A0A1J6HF99_9RHIZ,A0A256GCQ5_9RHIZ,A6X528_OCHA4	trembl_autoup_20171220.fasta	18540.7	0.998	2	2	2	0.000157	0.161	IIFLEGHPNLQTVAPLR	R	I	0.997	97.8	55.5	31.2	0	0	0	1	0	2	1918.09	62.1053		393607	62	78	Empty	TRUE
Starved_Msm_Cpa_coIP	wt	BioSample 1b	20180212mz_10508_C_AbCpa (F261440)	Bacterioferritin OS=Ochrobactrum anthropi GN=AYJ56_18680 PE=3 SV=1	A0A011VC76_OCHAN,A0A1A9FNT9_9RHIZ,A0A1J6HF99_9RHIZ,A0A256GCQ5_9RHIZ,A6X528_OCHA4	trembl_autoup_20171220.fasta	18540.7	0.998	2	2	2	0.000157	0.161	LLNDWGFTR	R	L	0.344	33.8	59.2	31	0	0	1	0	0	2	1121.57	54.8543		79583	31	39	Empty	TRUE
Starved_Msm_Cpa_coIP	wt	BioSample 1b	20180212mz_10508_C_AbCpa (F261440)	Catalase-peroxidase OS=Mycobacterium smegmatis GN=katG2 PE=3 SV=1	A0A0D6IB78_MYCSM,L8FC47_MYCSE	trembl_autoup_20171220.fasta	82014.1	0.822	3	3	3	0.000235	0.0575	AVAEVYAQSDNGER	R	F	0.157	17.4	54.8	19.3	8.55	0	1	0	0	2	1508.7	30.7656		48521.7	714	727	Empty	TRUE
Starved_Msm_Cpa_coIP	wt	BioSample 1b	20180212mz_10508_C_AbCpa (F261440)	Catalase-peroxidase OS=Mycobacterium smegmatis GN=katG2 PE=3 SV=1	A0A0D6IB78_MYCSM,L8FC47_MYCSE	trembl_autoup_20171220.fasta	82014.1	0.822	3	3	3	0.000235	0.0575	DGGYNVTVPFAPGR	K	T	0.244	26.1	58	19.6	11.8	0	1	0	0	2	1449.71	52.7438		63220	565	578	Empty	TRUE
Starved_Msm_Cpa_coIP	wt	BioSample 1b	20180212mz_10508_C_AbCpa (F261440)	Catalase-peroxidase OS=Mycobacterium smegmatis GN=katG2 PE=3 SV=1	A0A0D6IB78_MYCSM,L8FC47_MYCSE	trembl_autoup_20171220.fasta	82014.1	0.822	3	3	3	0.000235	0.0575	STVLDSGLSTGQLIK	K	T	0.72	36.6	59.1	29.3	21.9	0	1	0	0	2	1518.84	54.56		96177	468	482	Empty	TRUE
Starved_Msm_Cpa_coIP	wt	BioSample 1b	20180212mz_10508_C_AbCpa (F261440)	Cell wall synthesis protein Wag31 OS=Rhodococcus sp. PBTS 2 GN=A3Q41_04286 PE=4 SV=1	A0A143QST0_9NOCA,A0A165MP28_RHOFA,A0A260FI34_9NOCA,A0A260IEJ7_9NOCA,A0A260LAJ0_9NOCA,A0A260TLP9_RHOFA	trembl_autoup_20171220.fasta	31358.7	0.614	0	0	2	0.000157	0.0669	ADALQADAER	K	K	0.951	57.1	54.6	55.1	14.5	0	1	0	0	2	1059.51	28.2754		69886.5	196	205	Empty	FALSE	A0A1A0KTE6_9MYCO,A0A0D6IK36_MYCSM,L8F9P5_MYCSE
Starved_Msm_Cpa_coIP	wt	BioSample 1b	20180212mz_10508_C_AbCpa (F261440)	Cell wall synthesis protein Wag31 OS=Rhodococcus sp. PBTS 2 GN=A3Q41_04286 PE=4 SV=1	A0A143QST0_9NOCA,A0A165MP28_RHOFA,A0A260FI34_9NOCA,A0A260IEJ7_9NOCA,A0A260LAJ0_9NOCA,A0A260TLP9_RHOFA	trembl_autoup_20171220.fasta	31358.7	0.614	0	0	2	0.000157	0.0669	LIEENADLR	R	Q	0.51	40.2	57.5	33.9	0	0	1	0	0	2	1072.56	35.4535		1380140	42	50	Empty	FALSE	A0A1A0KTE6_9MYCO,A0A0D6IK36_MYCSM,L8F9P5_MYCSE
Starved_Msm_Cpa_coIP	wt	BioSample 1b	20180212mz_10508_C_AbCpa (F261440)	30S ribosomal protein S5 OS=Ochrobactrum anthropi GN=rpsE PE=3 SV=1	A0A011UHZ3_OCHAN,A0A0E1XDB9_9RHIZ,A0A0M1WAK7_BRUAO,A0A0U5MVC9_9RHIZ,A0A1A9FJU3_9RHIZ,A0A1G4EZ50_9RHIZ,A0A1J6HSP1_9RHIZ,A0A1M4LB66_9RHIZ,A0A1P8S5R9_9RHIZ,A0A1V3YJ43_9RHIZ,A0A1Z1ZLL5_BRUML,A0A248UJN4_9RHIZ,A0A256FIW7_9RHIZ,A0A256FLL9_9RHIZ,A0A256G8H3_9RHIZ,A0A256GYD6_9RHIZ,A0A292DZQ8_BRUCA,C0G6V3_9RHIZ,C4IRR7_BRUAO,C4WKA9_9RHIZ,C7LCG6_BRUMC,C9VB18_BRUNE,D0PDI0_BRUSS,D0RJC4_9RHIZ,D1CYH3_9RHIZ,D6LKQ8…	trembl_autoup_20171220.fasta	20464.1	1	4	5	5	0.000392	0.253	AVFETLGVQDVVAK	R	S	0.997	84	59.4	29.4	27.6	0	1	0	0	2	1475.81	56.759		637727	123	136	Empty	TRUE
Starved_Msm_Cpa_coIP	wt	BioSample 1b	20180212mz_10508_C_AbCpa (F261440)	30S ribosomal protein S5 OS=Ochrobactrum anthropi GN=rpsE PE=3 SV=1	A0A011UHZ3_OCHAN,A0A0E1XDB9_9RHIZ,A0A0M1WAK7_BRUAO,A0A0U5MVC9_9RHIZ,A0A1A9FJU3_9RHIZ,A0A1G4EZ50_9RHIZ,A0A1J6HSP1_9RHIZ,A0A1M4LB66_9RHIZ,A0A1P8S5R9_9RHIZ,A0A1V3YJ43_9RHIZ,A0A1Z1ZLL5_BRUML,A0A248UJN4_9RHIZ,A0A256FIW7_9RHIZ,A0A256FLL9_9RHIZ,A0A256G8H3_9RHIZ,A0A256GYD6_9RHIZ,A0A292DZQ8_BRUCA,C0G6V3_9RHIZ,C4IRR7_BRUAO,C4WKA9_9RHIZ,C7LCG6_BRUMC,C9VB18_BRUNE,D0PDI0_BRUSS,D0RJC4_9RHIZ,D1CYH3_9RHIZ,D6LKQ8…	trembl_autoup_20171220.fasta	20464.1	1	4	5	5	0.000392	0.253	DMIFVPLR	R	S	0.48	30.5	59.8	27.2	17.3	0	1	0	0	2	990.544	60.2014		397833	79	86	Empty	TRUE
Starved_Msm_Cpa_coIP	wt	BioSample 1b	20180212mz_10508_C_AbCpa (F261440)	30S ribosomal protein S5 OS=Ochrobactrum anthropi GN=rpsE PE=3 SV=1	A0A011UHZ3_OCHAN,A0A0E1XDB9_9RHIZ,A0A0M1WAK7_BRUAO,A0A0U5MVC9_9RHIZ,A0A1A9FJU3_9RHIZ,A0A1G4EZ50_9RHIZ,A0A1J6HSP1_9RHIZ,A0A1M4LB66_9RHIZ,A0A1P8S5R9_9RHIZ,A0A1V3YJ43_9RHIZ,A0A1Z1ZLL5_BRUML,A0A248UJN4_9RHIZ,A0A256FIW7_9RHIZ,A0A256FLL9_9RHIZ,A0A256G8H3_9RHIZ,A0A256GYD6_9RHIZ,A0A292DZQ8_BRUCA,C0G6V3_9RHIZ,C4IRR7_BRUAO,C4WKA9_9RHIZ,C7LCG6_BRUMC,C9VB18_BRUNE,D0PDI0_BRUSS,D0RJC4_9RHIZ,D1CYH3_9RHIZ,D6LKQ8…	trembl_autoup_20171220.fasta	20464.1	1	4	5	5	0.000392	0.253	FGFAALVVVGDQK	R	G	0.997	79.3	58.6	32.5	56.2	0	1	0	0	2	1350.74	65.3759		124639	40	52	Empty	TRUE
Starved_Msm_Cpa_coIP	wt	BioSample 1b	20180212mz_10508_C_AbCpa (F261440)	30S ribosomal protein S5 OS=Ochrobactrum anthropi GN=rpsE PE=3 SV=1	A0A011UHZ3_OCHAN,A0A0E1XDB9_9RHIZ,A0A0M1WAK7_BRUAO,A0A0U5MVC9_9RHIZ,A0A1A9FJU3_9RHIZ,A0A1G4EZ50_9RHIZ,A0A1J6HSP1_9RHIZ,A0A1M4LB66_9RHIZ,A0A1P8S5R9_9RHIZ,A0A1V3YJ43_9RHIZ,A0A1Z1ZLL5_BRUML,A0A248UJN4_9RHIZ,A0A256FIW7_9RHIZ,A0A256FLL9_9RHIZ,A0A256G8H3_9RHIZ,A0A256GYD6_9RHIZ,A0A292DZQ8_BRUCA,C0G6V3_9RHIZ,C4IRR7_BRUAO,C4WKA9_9RHIZ,C7LCG6_BRUMC,C9VB18_BRUNE,D0PDI0_BRUSS,D0RJC4_9RHIZ,D1CYH3_9RHIZ,D6LKQ8…	trembl_autoup_20171220.fasta	20464.1	1	4	5	5	0.000392	0.253	SLGSSNPYNMVR	K	A	0.779	47.5	56.7	26.9	0	0	2	0	0	2	1324.63	38.5931		181549	137	148	Empty	TRUE
Starved_Msm_Cpa_coIP	wt	BioSample 1b	20180212mz_10508_C_AbCpa (F261440)	Ketol-acid reductoisomerase (NADP(+)) OS=Rhodococcus sp. B7740 GN=ilvC PE=3 SV=1	A0A0D5A8P9_9NOCA,A0A143QNR8_9NOCA,A0A161TWF9_9NOCA,A0A165N808_RHOFA,A0A177YAY0_9NOCA,A0A239DGC5_9NOCA,A0A259YXX1_9NOCA,A0A259ZS40_9NOCA,A0A260B5L2_9NOCA,A0A260C0K9_9NOCA,A0A260FLT1_9NOCA,A0A260J446_9NOCA,A0A260LGM5_9NOCA,A0A260LZD4_9NOCA,A0A260Q2E6_9NOCA,A0A260QH57_9NOCA,A0A260SPP4_9NOCA,A0A260TAK8_9NOCA,A0A260TGU7_RHOFA	trembl_autoup_20171220.fasta	35908.3	0.196	0	0	1	7.83e-05	0.0415	DLMSWVDRPITETA	R	-	0.667	31.8	57.3	17.8	22.7	0	1	0	0	2	1633.79	66.6701		57181.4	320	333	Empty	FALSE	V5XAZ1_MYCNE,A0A172UQQ5_9MYCO,W5TMA8_9NOCA
Starved_Msm_Cpa_coIP	wt	BioSample 1b	20180212mz_10508_C_AbCpa (F261440)	Electron transfer flavoprotein subunit beta OS=Rhodococcus qingshengii GN=BXO91_12695 PE=4 SV=1	A0A069J7U3_9NOCA,A0A0D8HSG2_9NOCA,A0A0E3VC08_RHOER,A0A0U3BAI4_RHOER,A0A1C4AXR2_9NOCA,A0A1Q4JZC1_RHOER,A0A235G6Y4_9NOCA,A0A2A3FC87_9NOCA,A0A2A5J7F5_9NOCA,C0ZXJ6_RHOE4,C3JSG7_RHOER,T5HUU0_RHOER,U0FL22_9NOCA	trembl_autoup_20171220.fasta	28028.1	0.066	0	0	1	7.83e-05	0.0489	EAADAVLDEINER	R	S	0.838	49	56.3	34.6	0	0	1	0	0	2	1444.69	49.5132		99433.5	30	42	Empty	FALSE	A0QUV6_MYCS2,L8FEL8_MYCSE,I7G6A9_MYCS2,A0A0D6HS72_MYCSM,A0A260SPK8_9NOCA,L8DJP5_9NOCA,A0A260QH84_9NOCA,A0A0D5A937_9NOCA,A0A259YXQ8_9NOCA,A0A260LZG2_9NOCA,A0A260Q2G7_9NOCA,A0A1Q4SXQ4_9MYCO,A0A259ZS54_9NOCA,A0A260BZ71_9NOCA,A0A0Q6KQ79_9NOCA,A0A260HSV3_9NOCA
Starved_Msm_Cpa_coIP	wt	BioSample 1b	20180212mz_10508_C_AbCpa (F261440)	Enolase OS=Mycobacterium smegmatis GN=eno_2 PE=3 SV=1	A0A0D6IZM6_MYCSM,A0A0K0X5T1_MYCGD,A0A1Q4SSL1_9MYCO,L8F4V4_MYCSE	trembl_autoup_20171220.fasta	44762.1	0.746	2	2	4	0.000313	0.129	AALDLISSAIEATGLK	K	L	0.142	13.5	58.8	16.8	10.1	0	0	1	0	2	1572.88	76.0231		32845.9	216	231	Empty	TRUE
Starved_Msm_Cpa_coIP	wt	BioSample 1b	20180212mz_10508_C_AbCpa (F261440)	Enolase OS=Mycobacterium smegmatis GN=eno_2 PE=3 SV=1	A0A0D6IZM6_MYCSM,A0A0K0X5T1_MYCGD,A0A1Q4SSL1_9MYCO,L8F4V4_MYCSE	trembl_autoup_20171220.fasta	44762.1	0.746	2	2	4	0.000313	0.129	IQLVGDDLFVTNPER	R	L	0.161	24.8	59.6	25	0	0	1	0	0	2	1715.9	62.2338		58453.3	305	319	Empty	TRUE
Starved_Msm_Cpa_coIP	wt	BioSample 1b	20180212mz_10508_C_AbCpa (F261440)	Enolase OS=Mycobacterium smegmatis GN=eno_2 PE=3 SV=1	A0A0D6IZM6_MYCSM,A0A0K0X5T1_MYCGD,A0A1Q4SSL1_9MYCO,L8F4V4_MYCSE	trembl_autoup_20171220.fasta	44762.1	0.746	2	2	4	0.000313	0.129	LVDQALLDLDGTPDK	R	S	0.483	40.7	58.9	24.6	0	0	1	0	0	2	1612.84	56.5769		38650.7	88	102	Empty	TRUE
Starved_Msm_Cpa_coIP	wt	BioSample 1b	20180212mz_10508_C_AbCpa (F261440)	Enolase OS=Mycobacterium smegmatis GN=eno_2 PE=3 SV=1	A0A0D6IZM6_MYCSM,A0A0K0X5T1_MYCGD,A0A1Q4SSL1_9MYCO,L8F4V4_MYCSE	trembl_autoup_20171220.fasta	44762.1	0.746	2	2	4	0.000313	0.129	PIIEQVGAR	M	E	0.517	39.7	55.4	31.9	0	0	1	0	0	1	982.568	36.803		133978	2	10	Empty	TRUE
Starved_Msm_Cpa_coIP	wt	BioSample 1b	20180212mz_10508_C_AbCpa (F261440)	Hydroxymethylpyrimidine kinase OS=Ochrobactrum anthropi GN=BG46_10665 PE=4 SV=1	A0A011UNC0_OCHAN,A0A1J6I6C6_9RHIZ,A0A256GQ38_9RHIZ,A6WVL2_OCHA4	trembl_autoup_20171220.fasta	28155.3	1	4	5	5	0.000392	0.2	AVIAAHAYLQGAIR	K	A	0.997	64	56.4	24.8	51	0	1	1	0	2	1453.83	46.7367		210250	230	243	Empty	TRUE
Starved_Msm_Cpa_coIP	wt	BioSample 1b	20180212mz_10508_C_AbCpa (F261440)	Hydroxymethylpyrimidine kinase OS=Ochrobactrum anthropi GN=BG46_10665 PE=4 SV=1	A0A011UNC0_OCHAN,A0A1J6I6C6_9RHIZ,A0A256GQ38_9RHIZ,A6WVL2_OCHA4	trembl_autoup_20171220.fasta	28155.3	1	4	5	5	0.000392	0.2	GLAHFSGPVVLDPVMVAK	R	S	0.095	16	58	24.3	5.51	0	0	1	0	2	1837	63.1196		39961.1	91	108	Empty	TRUE
Starved_Msm_Cpa_coIP	wt	BioSample 1b	20180212mz_10508_C_AbCpa (F261440)	Hydroxymethylpyrimidine kinase OS=Ochrobactrum anthropi GN=BG46_10665 PE=4 SV=1	A0A011UNC0_OCHAN,A0A1J6I6C6_9RHIZ,A0A256GQ38_9RHIZ,A6WVL2_OCHA4	trembl_autoup_20171220.fasta	28155.3	1	4	5	5	0.000392	0.2	IGMVSVPETIEAIAR	K	G	0.138	13.2	59.1	25	-0.45	0	0	1	0	2	1585.86	68.1844		57340	76	90	Empty	TRUE
Starved_Msm_Cpa_coIP	wt	BioSample 1b	20180212mz_10508_C_AbCpa (F261440)	Hydroxymethylpyrimidine kinase OS=Ochrobactrum anthropi GN=BG46_10665 PE=4 SV=1	A0A011UNC0_OCHAN,A0A1J6I6C6_9RHIZ,A0A256GQ38_9RHIZ,A6WVL2_OCHA4	trembl_autoup_20171220.fasta	28155.3	1	4	5	5	0.000392	0.2	LLSENAIALLR	R	Q	0.997	66	55.9	35	31.4	0	1	0	0	2	1212.73	60.8588		739405	113	123	Empty	TRUE
Starved_Msm_Cpa_coIP	wt	BioSample 1b	20180212mz_10508_C_AbCpa (F261440)	Isoniazid inducible gene protein IniA OS=Mycobacterium smegmatis GN=iniA PE=4 SV=1	A0A0D6GJA7_MYCSM,A0A1Q4SPR9_9MYCO,A0QQB4_MYCS2,I7FE16_MYCS2,L8FIX0_MYCSE	trembl_autoup_20171220.fasta	65859.4	1	2	2	2	0.000157	0.0445	SLNESLQAAIAAAK	R	V	0.996	57.6	59.6	33.8	35.8	0	1	0	0	2	1386.76	55.5354		55858.9	550	563	Empty	TRUE
Starved_Msm_Cpa_coIP	wt	BioSample 1b	20180212mz_10508_C_AbCpa (F261440)	Isoniazid inducible gene protein IniA OS=Mycobacterium smegmatis GN=iniA PE=4 SV=1	A0A0D6GJA7_MYCSM,A0A1Q4SPR9_9MYCO,A0QQB4_MYCS2,I7FE16_MYCS2,L8FIX0_MYCSE	trembl_autoup_20171220.fasta	65859.4	1	2	2	2	0.000157	0.0445	SQLLNSLLNIPVAR	K	V	0.955	61.7	53.3	34.9	0	0	1	0	0	2	1537.91	70.8931		69397.6	50	63	Empty	TRUE
Starved_Msm_Cpa_coIP	wt	BioSample 1b	20180212mz_10508_C_AbCpa (F261440)	Uncharacterized protein (Fragment) OS=Acinetobacter idrijaensis GN=GS19_17265 PE=4 SV=1	A0A098YEB4_9GAMM	trembl_autoup_20171220.fasta	11820.8	0.382	1	1	1	7.83e-05	0.0935	LVQAFQFTDK	R	H	0.669	37.6	58.2	28.1	19.5	0	1	0	0	2	1196.63	49.8446		57474.9	96	105	Empty	TRUE
Starved_Msm_Cpa_coIP	wt	BioSample 1b	20180212mz_10508_C_AbCpa (F261440)	Electron transfer flavoprotein subunit alpha OS=Mycobacterium smegmatis GN=etfA PE=4 SV=1	A0A0D6HS79_MYCSM,A0A1Q4SXR0_9MYCO,I7FZT6_MYCS2	trembl_autoup_20171220.fasta	32040.6	0.331	1	1	1	7.83e-05	0.0409	IGSGLLVDVIEVK	R	E	0.618	42.1	55.9	37.3	0	0	1	0	0	2	1341.8	66.767		61588.8	109	121	Empty	TRUE
Starved_Msm_Cpa_coIP	wt	BioSample 1b	20180212mz_10508_C_AbCpa (F261440)	30S ribosomal protein S13 OS=Mycobacterium sp. VKM Ac-1817D GN=rpsM PE=3 SV=1	A0A0A1FR53_9MYCO,A0A0D6HBZ0_MYCSM,A0A0H5S4G8_9MYCO,A0A0N9YE75_MYCFO,A0A124E5A3_MYCFO,A0A132PU54_9MYCO,A0A1A0R2Z2_MYCPR,A0A1A2KT95_9MYCO,A0A1E3U373_9MYCO,A0A1I2H8L9_9MYCO,A0A1R0V972_9MYCO,A0A2A7PIN3_9MYCO,K0UZP2_MYCFO,X5LR83_9MYCO	trembl_autoup_20171220.fasta	14218.3	0.715	1	1	1	7.83e-05	0.0968	SNEILAATGIDK	R	N	0.891	51.7	59.5	46.4	20	0	1	0	0	2	1231.65	46.8484		117992	30	41	Empty	TRUE
Starved_Msm_Cpa_coIP	wt	BioSample 1b	20180212mz_10508_C_AbCpa (F261440)	Secreted protein OS=Mycobacterium smegmatis GN=ERS451418_05863 PE=4 SV=1	A0A0D6J0M0_MYCSM,A0R535_MYCS2,I7GFC0_MYCS2	trembl_autoup_20171220.fasta	40909.1	1	5	5	5	0.000392	0.216	LQLVTLPPSVSYSFR	R	S	0.119	17.3	57.7	21.8	3.84	0	1	0	0	2	1706.95	67.1716		99965.5	273	287	Empty	TRUE
Starved_Msm_Cpa_coIP	wt	BioSample 1b	20180212mz_10508_C_AbCpa (F261440)	Secreted protein OS=Mycobacterium smegmatis GN=ERS451418_05863 PE=4 SV=1	A0A0D6J0M0_MYCSM,A0R535_MYCS2,I7GFC0_MYCS2	trembl_autoup_20171220.fasta	40909.1	1	5	5	5	0.000392	0.216	LYVIDPASGDTVK	K	T	0.922	51.5	60	37.4	21	0	1	0	0	2	1377.73	48.0514		276945	306	318	Empty	TRUE
Starved_Msm_Cpa_coIP	wt	BioSample 1b	20180212mz_10508_C_AbCpa (F261440)	Secreted protein OS=Mycobacterium smegmatis GN=ERS451418_05863 PE=4 SV=1	A0A0D6J0M0_MYCSM,A0R535_MYCS2,I7GFC0_MYCS2	trembl_autoup_20171220.fasta	40909.1	1	5	5	5	0.000392	0.216	SGAVAFDSNQAEIAR	R	S	0.997	104	57.6	40.7	71.3	0	1	0	0	2	1535.74	40.7022		278907	173	187	Empty	TRUE
Starved_Msm_Cpa_coIP	wt	BioSample 1b	20180212mz_10508_C_AbCpa (F261440)	Secreted protein OS=Mycobacterium smegmatis GN=ERS451418_05863 PE=4 SV=1	A0A0D6J0M0_MYCSM,A0R535_MYCS2,I7GFC0_MYCS2	trembl_autoup_20171220.fasta	40909.1	1	5	5	5	0.000392	0.216	VDPDAELERPNQFALIDTAGNR	K	L	0.997	76.1	58.7	18.1	59.6	0	0	1	0	2	2441.21	55.6479		275492	251	272	Empty	TRUE
Starved_Msm_Cpa_coIP	wt	BioSample 1b	20180212mz_10508_C_AbCpa (F261440)	Secreted protein OS=Mycobacterium smegmatis GN=ERS451418_05863 PE=4 SV=1	A0A0D6J0M0_MYCSM,A0R535_MYCS2,I7GFC0_MYCS2	trembl_autoup_20171220.fasta	40909.1	1	5	5	5	0.000392	0.216	VNPAGDDAHVLVTTNEGFR	R	L	0.892	56.7	58.2	17.8	0	0	0	1	0	2	2011.98	45.8023		347508	69	87	Empty	TRUE
Starved_Msm_Cpa_coIP	wt	BioSample 1b	20180212mz_10508_C_AbCpa (F261440)	60 kDa chaperonin OS=Actinobacteria bacterium DSM 45722 GN=groL PE=3 SV=1	A0A1G4XCZ0_9ACTN	trembl_autoup_20171220.fasta	56818.7	0.542	0	0	7	0.000548	0.107	AGAATEVELK	K	E	0.997	83.6	60	64	0	0	1	0	0	2	988.531	33.0326		267054	379	388	Empty	FALSE	A0A1H0JK31_9ACTN,A0A0D5AHR7_9NOCA,A0A1C4GD85_9NOCA,A0A259YP55_9NOCA,A0A151CY10_9MICC,A0A260DWK6_9NOCA,A0A260Q5F3_9NOCA,A0A260RVL3_9NOCA,A0A260TXQ1_RHOFA,A0A260AGC1_9NOCA,L8DG85_9NOCA,L8FJ63_MYCSE,A0A161GGQ3_RHOFA,A0A260HGD7_9NOCA,A0A260M406_9NOCA,T5HZU9_RHOER,A0A0Q6LCS1_9NOCA,A0A235G507_9NOCA,A0A069JLH6_9NOCA,A0A0E3VBM9_RHOER,C0ZUI9_RHOE4,A0A0D6GP21_MYCSM,A0A260QZ93_9NOCA,C3JID9_RHOER,A0A260ILX3_…
Starved_Msm_Cpa_coIP	wt	BioSample 1b	20180212mz_10508_C_AbCpa (F261440)	60 kDa chaperonin OS=Actinobacteria bacterium DSM 45722 GN=groL PE=3 SV=1	A0A1G4XCZ0_9ACTN	trembl_autoup_20171220.fasta	56818.7	0.542	0	0	7	0.000548	0.107	EIELEDPYEK	K	I	0.535	43.3	55.2	32	0	0	1	0	0	2	1264.59	44.7434		810085	58	67	Empty	FALSE	A0A1H0JK31_9ACTN,A0A0D5AHR7_9NOCA,A0A0D6GP21_MYCSM,A0A260QZ93_9NOCA,A0A259YP55_9NOCA,A0A260ILX3_9NOCA,A0A151CY10_9MICC,A0A260DWK6_9NOCA,A0A260Q5F3_9NOCA,A0A260RVL3_9NOCA,A0A260TXQ1_RHOFA,A0A260AGC1_9NOCA,L8DG85_9NOCA,L8FJ63_MYCSE,A0A260B1B7_9NOCA,A0A161GGQ3_RHOFA,A0A260BXI0_9NOCA,A0A260HGD7_9NOCA,A0A260M406_9NOCA,A0A143QFM0_9NOCA,A0A260LMM6_9NOCA,A0A0Q6LCS1_9NOCA
Starved_Msm_Cpa_coIP	wt	BioSample 1b	20180212mz_10508_C_AbCpa (F261440)	60 kDa chaperonin OS=Actinobacteria bacterium DSM 45722 GN=groL PE=3 SV=1	A0A1G4XCZ0_9ACTN	trembl_autoup_20171220.fasta	56818.7	0.542	0	0	7	0.000548	0.107	IGAELVK	K	E	0.123	22.3	59.5	27.2	0	0	1	0	0	2	729.451	34.5037		74392.3	68	74	Empty	FALSE	A0A1H0JK31_9ACTN,A0A0D5AHR7_9NOCA,A0A1C4GD85_9NOCA,Q5G332_9MYCO,A0A259YP55_9NOCA,A0A151CY10_9MICC,Q5G318_MYCAV,A0A260DWK6_9NOCA,A0A260Q5F3_9NOCA,Q5G324_MYCAV,A0A260RVL3_9NOCA,A0A260TXQ1_RHOFA,A0A260AGC1_9NOCA,L8DG85_9NOCA,L8FJ63_MYCSE,A0A161GGQ3_RHOFA,A0A260HGD7_9NOCA,A0A260M406_9NOCA,T5HZU9_RHOER,A0A0Q6LCS1_9NOCA,A0A235G507_9NOCA,Q5G341_9MYCO,A0A069JLH6_9NOCA,A0A0E3VBM9_RHOER,C0ZUI9_RHOE4,A0A0D6…
Starved_Msm_Cpa_coIP	wt	BioSample 1b	20180212mz_10508_C_AbCpa (F261440)	60 kDa chaperonin OS=Actinobacteria bacterium DSM 45722 GN=groL PE=3 SV=1	A0A1G4XCZ0_9ACTN	trembl_autoup_20171220.fasta	56818.7	0.542	0	0	7	0.000548	0.107	KTDDVAGDGTTTATVLAQALVR	K	E	0.63	47.3	59.5	35.1	0	0	0	1	0	2	2203.16	60.5084		83979	79	100	Empty	FALSE	A0A1H0JK31_9ACTN,A0A0D5AHR7_9NOCA,A0A1C4GD85_9NOCA,A0A259YP55_9NOCA,A0A151CY10_9MICC,A0A260DWK6_9NOCA,A0A260Q5F3_9NOCA,A0A260RVL3_9NOCA,A0A260TXQ1_RHOFA,A0A260AGC1_9NOCA,L8DG85_9NOCA,L8FJ63_MYCSE,A0A161GGQ3_RHOFA,A0A260HGD7_9NOCA,A0A260M406_9NOCA,T5HZU9_RHOER,A0A0Q6LCS1_9NOCA,A0A235G507_9NOCA,A0A069JLH6_9NOCA,A0A0E3VBM9_RHOER,C0ZUI9_RHOE4,A0A0D6GP21_MYCSM,A0A260QZ93_9NOCA,C3JID9_RHOER,A0A260ILX3_…
Starved_Msm_Cpa_coIP	wt	BioSample 1b	20180212mz_10508_C_AbCpa (F261440)	60 kDa chaperonin OS=Actinobacteria bacterium DSM 45722 GN=groL PE=3 SV=1	A0A1G4XCZ0_9ACTN	trembl_autoup_20171220.fasta	56818.7	0.542	0	0	7	0.000548	0.107	LAGGVAVIK	K	A	0.899	53.8	53.2	57.4	0	0	1	0	0	2	827.535	38.8217		1317600	370	378	Empty	FALSE	A0A1H0JK31_9ACTN,A0A0D5AHR7_9NOCA,A0A1C4GD85_9NOCA,L8FGD8_MYCSE,A0A259YP55_9NOCA,A0A151CY10_9MICC,A0A260DWK6_9NOCA,A0A260Q5F3_9NOCA,A0A260RVL3_9NOCA,A0A260TXQ1_RHOFA,A0A260AGC1_9NOCA,L8DG85_9NOCA,L8FJ63_MYCSE,A0A1A0TH28_9MYCO,A0A161GGQ3_RHOFA,A0A260HGD7_9NOCA,A0A260M406_9NOCA,T5HZU9_RHOER,A0A0Q6LCS1_9NOCA,A0A235G507_9NOCA,A0A069JLH6_9NOCA,A0A0A1Q3X9_9BACT,A0A0E3VBM9_RHOER,C0ZUI9_RHOE4,A0A0D6GP21_…
Starved_Msm_Cpa_coIP	wt	BioSample 1b	20180212mz_10508_C_AbCpa (F261440)	60 kDa chaperonin OS=Actinobacteria bacterium DSM 45722 GN=groL PE=3 SV=1	A0A1G4XCZ0_9ACTN	trembl_autoup_20171220.fasta	56818.7	0.542	0	0	7	0.000548	0.107	TDDVAGDGTTTATVLAQALVR	K	E	0.997	78.3	59.6	30	0	0	1	1	0	2	2075.06	63.7194		471395	80	100	Empty	FALSE	A0A1H0JK31_9ACTN,A0A0D5AHR7_9NOCA,A0A1C4GD85_9NOCA,A0A259YP55_9NOCA,A0A151CY10_9MICC,A0A260DWK6_9NOCA,A0A260Q5F3_9NOCA,A0A260RVL3_9NOCA,A0A260TXQ1_RHOFA,A0A260AGC1_9NOCA,L8DG85_9NOCA,L8FJ63_MYCSE,A0A161GGQ3_RHOFA,A0A260HGD7_9NOCA,A0A260M406_9NOCA,T5HZU9_RHOER,A0A0Q6LCS1_9NOCA,A0A235G507_9NOCA,A0A069JLH6_9NOCA,A0A0E3VBM9_RHOER,C0ZUI9_RHOE4,A0A0D6GP21_MYCSM,A0A260QZ93_9NOCA,C3JID9_RHOER,A0A260ILX3_…
Starved_Msm_Cpa_coIP	wt	BioSample 1b	20180212mz_10508_C_AbCpa (F261440)	60 kDa chaperonin OS=Geodermatophilus soli GN=groL PE=3 SV=1	A0A1H0JK31_9ACTN	trembl_autoup_20171220.fasta	56760.4	0.561	0	0	7	0.000548	0.107	AGAATEVELK	K	E	0.997	83.6	60	64	0	0	1	0	0	2	988.531	33.0326		267054	379	388	Empty	FALSE	A0A0D5AHR7_9NOCA,A0A1C4GD85_9NOCA,A0A259YP55_9NOCA,A0A151CY10_9MICC,A0A260DWK6_9NOCA,A0A260Q5F3_9NOCA,A0A260RVL3_9NOCA,A0A260TXQ1_RHOFA,A0A260AGC1_9NOCA,L8DG85_9NOCA,L8FJ63_MYCSE,A0A161GGQ3_RHOFA,A0A260HGD7_9NOCA,A0A260M406_9NOCA,T5HZU9_RHOER,A0A0Q6LCS1_9NOCA,A0A235G507_9NOCA,A0A069JLH6_9NOCA,A0A0E3VBM9_RHOER,C0ZUI9_RHOE4,A0A0D6GP21_MYCSM,A0A1G4XCZ0_9ACTN,A0A260QZ93_9NOCA,C3JID9_RHOER,A0A260ILX3_…
Starved_Msm_Cpa_coIP	wt	BioSample 1b	20180212mz_10508_C_AbCpa (F261440)	60 kDa chaperonin OS=Geodermatophilus soli GN=groL PE=3 SV=1	A0A1H0JK31_9ACTN	trembl_autoup_20171220.fasta	56760.4	0.561	0	0	7	0.000548	0.107	EIELEDPYEK	K	I	0.535	43.3	55.2	32	0	0	1	0	0	2	1264.59	44.7434		810085	58	67	Empty	FALSE	A0A0D5AHR7_9NOCA,A0A0D6GP21_MYCSM,A0A1G4XCZ0_9ACTN,A0A260QZ93_9NOCA,A0A259YP55_9NOCA,A0A260ILX3_9NOCA,A0A151CY10_9MICC,A0A260DWK6_9NOCA,A0A260Q5F3_9NOCA,A0A260RVL3_9NOCA,A0A260TXQ1_RHOFA,A0A260AGC1_9NOCA,L8DG85_9NOCA,L8FJ63_MYCSE,A0A260B1B7_9NOCA,A0A161GGQ3_RHOFA,A0A260BXI0_9NOCA,A0A260HGD7_9NOCA,A0A260M406_9NOCA,A0A143QFM0_9NOCA,A0A260LMM6_9NOCA,A0A0Q6LCS1_9NOCA
Starved_Msm_Cpa_coIP	wt	BioSample 1b	20180212mz_10508_C_AbCpa (F261440)	60 kDa chaperonin OS=Geodermatophilus soli GN=groL PE=3 SV=1	A0A1H0JK31_9ACTN	trembl_autoup_20171220.fasta	56760.4	0.561	0	0	7	0.000548	0.107	IGAELVK	K	E	0.123	22.3	59.5	27.2	0	0	1	0	0	2	729.451	34.5037		74392.3	68	74	Empty	FALSE	A0A0D5AHR7_9NOCA,A0A1C4GD85_9NOCA,Q5G332_9MYCO,A0A259YP55_9NOCA,A0A151CY10_9MICC,Q5G318_MYCAV,A0A260DWK6_9NOCA,A0A260Q5F3_9NOCA,Q5G324_MYCAV,A0A260RVL3_9NOCA,A0A260TXQ1_RHOFA,A0A260AGC1_9NOCA,L8DG85_9NOCA,L8FJ63_MYCSE,A0A161GGQ3_RHOFA,A0A260HGD7_9NOCA,A0A260M406_9NOCA,T5HZU9_RHOER,A0A0Q6LCS1_9NOCA,A0A235G507_9NOCA,Q5G341_9MYCO,A0A069JLH6_9NOCA,A0A0E3VBM9_RHOER,C0ZUI9_RHOE4,A0A0D6GP21_MYCSM,A0A1G4…
Starved_Msm_Cpa_coIP	wt	BioSample 1b	20180212mz_10508_C_AbCpa (F261440)	60 kDa chaperonin OS=Geodermatophilus soli GN=groL PE=3 SV=1	A0A1H0JK31_9ACTN	trembl_autoup_20171220.fasta	56760.4	0.561	0	0	7	0.000548	0.107	KTDDVAGDGTTTATVLAQALVR	K	E	0.63	47.3	59.5	35.1	0	0	0	1	0	2	2203.16	60.5084		83979	79	100	Empty	FALSE	A0A0D5AHR7_9NOCA,A0A1C4GD85_9NOCA,A0A259YP55_9NOCA,A0A151CY10_9MICC,A0A260DWK6_9NOCA,A0A260Q5F3_9NOCA,A0A260RVL3_9NOCA,A0A260TXQ1_RHOFA,A0A260AGC1_9NOCA,L8DG85_9NOCA,L8FJ63_MYCSE,A0A161GGQ3_RHOFA,A0A260HGD7_9NOCA,A0A260M406_9NOCA,T5HZU9_RHOER,A0A0Q6LCS1_9NOCA,A0A235G507_9NOCA,A0A069JLH6_9NOCA,A0A0E3VBM9_RHOER,C0ZUI9_RHOE4,A0A0D6GP21_MYCSM,A0A1G4XCZ0_9ACTN,A0A260QZ93_9NOCA,C3JID9_RHOER,A0A260ILX3_…
Starved_Msm_Cpa_coIP	wt	BioSample 1b	20180212mz_10508_C_AbCpa (F261440)	60 kDa chaperonin OS=Geodermatophilus soli GN=groL PE=3 SV=1	A0A1H0JK31_9ACTN	trembl_autoup_20171220.fasta	56760.4	0.561	0	0	7	0.000548	0.107	LAGGVAVIK	K	A	0.899	53.8	53.2	57.4	0	0	1	0	0	2	827.535	38.8217		1317600	370	378	Empty	FALSE	A0A0D5AHR7_9NOCA,A0A1C4GD85_9NOCA,L8FGD8_MYCSE,A0A259YP55_9NOCA,A0A151CY10_9MICC,A0A260DWK6_9NOCA,A0A260Q5F3_9NOCA,A0A260RVL3_9NOCA,A0A260TXQ1_RHOFA,A0A260AGC1_9NOCA,L8DG85_9NOCA,L8FJ63_MYCSE,A0A1A0TH28_9MYCO,A0A161GGQ3_RHOFA,A0A260HGD7_9NOCA,A0A260M406_9NOCA,T5HZU9_RHOER,A0A0Q6LCS1_9NOCA,A0A235G507_9NOCA,A0A069JLH6_9NOCA,A0A0A1Q3X9_9BACT,A0A0E3VBM9_RHOER,C0ZUI9_RHOE4,A0A0D6GP21_MYCSM,A0A1G4XCZ0_…
Starved_Msm_Cpa_coIP	wt	BioSample 1b	20180212mz_10508_C_AbCpa (F261440)	60 kDa chaperonin OS=Geodermatophilus soli GN=groL PE=3 SV=1	A0A1H0JK31_9ACTN	trembl_autoup_20171220.fasta	56760.4	0.561	0	0	7	0.000548	0.107	TDDVAGDGTTTATVLAQALVR	K	E	0.997	78.3	59.6	30	0	0	1	1	0	2	2075.06	63.7194		471395	80	100	Empty	FALSE	A0A0D5AHR7_9NOCA,A0A1C4GD85_9NOCA,A0A259YP55_9NOCA,A0A151CY10_9MICC,A0A260DWK6_9NOCA,A0A260Q5F3_9NOCA,A0A260RVL3_9NOCA,A0A260TXQ1_RHOFA,A0A260AGC1_9NOCA,L8DG85_9NOCA,L8FJ63_MYCSE,A0A161GGQ3_RHOFA,A0A260HGD7_9NOCA,A0A260M406_9NOCA,T5HZU9_RHOER,A0A0Q6LCS1_9NOCA,A0A235G507_9NOCA,A0A069JLH6_9NOCA,A0A0E3VBM9_RHOER,C0ZUI9_RHOE4,A0A0D6GP21_MYCSM,A0A1G4XCZ0_9ACTN,A0A260QZ93_9NOCA,C3JID9_RHOER,A0A260ILX3_…
Starved_Msm_Cpa_coIP	wt	BioSample 1b	20180212mz_10508_C_AbCpa (F261440)	Adenosylhomocysteinase OS=Mycobacterium smegmatis GN=ahcY PE=3 SV=1	A0A0D6HIF9_MYCSM,A0A132TCM8_9MYCO,A0A139VB10_MYCPH,A1T5W9_MYCVP,L8FG88_MYCSE	trembl_autoup_20171220.fasta	53271	0.981	2	2	2	0.000157	0.0433	GVTEETTTGVLR	K	L	0.975	64.1	59.6	44.5	16.3	0	1	0	0	2	1262.66	37.3589		51702.5	205	216	Empty	TRUE
Starved_Msm_Cpa_coIP	wt	BioSample 1b	20180212mz_10508_C_AbCpa (F261440)	Adenosylhomocysteinase OS=Mycobacterium smegmatis GN=ahcY PE=3 SV=1	A0A0D6HIF9_MYCSM,A0A132TCM8_9MYCO,A0A139VB10_MYCPH,A1T5W9_MYCVP,L8FG88_MYCSE	trembl_autoup_20171220.fasta	53271	0.981	2	2	2	0.000157	0.0433	SIIVLSEGR	K	L	0.239	33.9	59.4	45.5	0	0	1	0	0	2	973.568	44.977		87141.9	388	396	Empty	TRUE
Starved_Msm_Cpa_coIP	wt	BioSample 1b	20180212mz_10508_C_AbCpa (F261440)	Thiazole biosynthesis ThiG family protein OS=Ochrobactrum lupini GN=CES86_2566 PE=4 SV=1	A0A256GQW3_9RHIZ	trembl_autoup_20171220.fasta	27215.9	0.999	2	2	2	0.000157	0.0859	ASQSDIVTVSLR	R	R	0.997	72.4	59.7	53.7	18.1	0	1	0	0	2	1275.69	46.1364		95092	32	43	Empty	TRUE
Starved_Msm_Cpa_coIP	wt	BioSample 1b	20180212mz_10508_C_AbCpa (F261440)	Thiazole biosynthesis ThiG family protein OS=Ochrobactrum lupini GN=CES86_2566 PE=4 SV=1	A0A256GQW3_9RHIZ	trembl_autoup_20171220.fasta	27215.9	0.999	2	2	2	0.000157	0.0859	GFALGVEAGR	R	L	0.624	43.2	59.9	35.8	11.7	0	1	0	0	2	976.521	44.463		138142	221	230	Empty	TRUE
Starved_Msm_Cpa_coIP	wt	BioSample 1b	20180212mz_10508_C_AbCpa (F261440)	Kinesin OS=Ochrobactrum anthropi GN=BG46_18560 PE=4 SV=1	A0A011TNG6_OCHAN,A0A1J6ICP3_9RHIZ,A0A256GY42_9RHIZ,A6X0S3_OCHA4	trembl_autoup_20171220.fasta	173352	0.921	2	2	2	0.000157	0.0154	ILNDTAEPLVQR	K	L	0.168	22.9	58	18.4	10.7	0	1	0	0	2	1368.75	42.9601		84978	1109	1120	Empty	TRUE
Starved_Msm_Cpa_coIP	wt	BioSample 1b	20180212mz_10508_C_AbCpa (F261440)	Kinesin OS=Ochrobactrum anthropi GN=BG46_18560 PE=4 SV=1	A0A011TNG6_OCHAN,A0A1J6ICP3_9RHIZ,A0A256GY42_9RHIZ,A6X0S3_OCHA4	trembl_autoup_20171220.fasta	173352	0.921	2	2	2	0.000157	0.0154	TGLSDNVSELIDR	K	L	0.905	46.2	58.9	33	27.3	0	1	0	0	2	1418.71	54.2556		38858.3	1170	1182	Empty	TRUE
Starved_Msm_Cpa_coIP	wt	BioSample 1b	20180212mz_10508_C_AbCpa (F261440)	Pyruvate dehydrogenase E1 component OS=Mycobacterium triplex GN=aceE PE=4 SV=1	A0A024K0B7_9MYCO,A0A1A1Y5B8_9MYCO,A0A1X1U0M1_9MYCO	trembl_autoup_20171220.fasta	103706	0.564	1	1	7	0.000548	0.0753	GAGWNVIK	R	V	0.59	43	59.4	43.2	0	0	1	0	0	2	844.468	42.624		211342	314	321	Empty	FALSE	A0A0D6IL61_MYCSM
Starved_Msm_Cpa_coIP	wt	BioSample 1b	20180212mz_10508_C_AbCpa (F261440)	Pyruvate dehydrogenase E1 component OS=Mycobacterium triplex GN=aceE PE=4 SV=1	A0A024K0B7_9MYCO,A0A1A1Y5B8_9MYCO,A0A1X1U0M1_9MYCO	trembl_autoup_20171220.fasta	103706	0.564	1	1	7	0.000548	0.0753	GFVLGATAGR	R	T	0.589	43	59.2	40.4	0	0	1	0	0	2	948.526	42.155		386453	655	664	Empty	FALSE	A0A0D6IL61_MYCSM
Starved_Msm_Cpa_coIP	wt	BioSample 1b	20180212mz_10508_C_AbCpa (F261440)	Pyruvate dehydrogenase E1 component OS=Mycobacterium triplex GN=aceE PE=4 SV=1	A0A024K0B7_9MYCO,A0A1A1Y5B8_9MYCO,A0A1X1U0M1_9MYCO	trembl_autoup_20171220.fasta	103706	0.564	1	1	7	0.000548	0.0753	GQPTVILAK	K	T	0.103	18.9	54.4	28.4	0	0	1	0	0	2	926.567	37.7152		410243	411	419	Empty	FALSE	A0A0D6IL61_MYCSM
Starved_Msm_Cpa_coIP	wt	BioSample 1b	20180212mz_10508_C_AbCpa (F261440)	Pyruvate dehydrogenase E1 component OS=Mycobacterium triplex GN=aceE PE=4 SV=1	A0A024K0B7_9MYCO,A0A1A1Y5B8_9MYCO,A0A1X1U0M1_9MYCO	trembl_autoup_20171220.fasta	103706	0.564	1	1	7	0.000548	0.0753	IIQELESFFR	K	G	0.673	47.8	58.6	48.2	0	0	1	0	0	2	1281.68	68.2474		111883	304	313	Empty	FALSE	A0A0D6IL61_MYCSM
Starved_Msm_Cpa_coIP	wt	BioSample 1b	20180212mz_10508_C_AbCpa (F261440)	Pyruvate dehydrogenase E1 component OS=Mycobacterium triplex GN=aceE PE=4 SV=1	A0A024K0B7_9MYCO,A0A1A1Y5B8_9MYCO,A0A1X1U0M1_9MYCO	trembl_autoup_20171220.fasta	103706	0.564	1	1	7	0.000548	0.0753	LAIEDLK	K	F	0.461	38.8	60.5	45.8	0	0	1	0	0	2	801.472	44.5291		141644	442	448	Empty	TRUE
Starved_Msm_Cpa_coIP	wt	BioSample 1b	20180212mz_10508_C_AbCpa (F261440)	Pyruvate dehydrogenase E1 component OS=Mycobacterium triplex GN=aceE PE=4 SV=1	A0A024K0B7_9MYCO,A0A1A1Y5B8_9MYCO,A0A1X1U0M1_9MYCO	trembl_autoup_20171220.fasta	103706	0.564	1	1	7	0.000548	0.0753	TFGMDSWFPSLK	R	I	0.134	13.9	54.5	14.1	9.43	0	1	0	0	2	1431.66	63.8971		99046.8	559	570	Empty	FALSE	A0A0D6IL61_MYCSM
Starved_Msm_Cpa_coIP	wt	BioSample 1b	20180212mz_10508_C_AbCpa (F261440)	Pyruvate dehydrogenase E1 component OS=Mycobacterium triplex GN=aceE PE=4 SV=1	A0A024K0B7_9MYCO,A0A1A1Y5B8_9MYCO,A0A1X1U0M1_9MYCO	trembl_autoup_20171220.fasta	103706	0.564	1	1	7	0.000548	0.0753	TGDGLWAAADQMAR	R	G	0.145	22.7	54.3	27.3	0	0	1	0	0	2	1462.67	54.0253		43922.7	641	654	Empty	FALSE	A0A0D6IL61_MYCSM
Starved_Msm_Cpa_coIP	wt	BioSample 1b	20180212mz_10508_C_AbCpa (F261440)	Ketol-acid reductoisomerase (NADP(+)) OS=Mycobacterium sp. YC-RL4 GN=ilvC PE=3 SV=1	A0A172UQQ5_9MYCO,V5XAZ1_MYCNE	trembl_autoup_20171220.fasta	36296.9	0.434	1	1	2	0.000157	0.095	DLMSWVDRPITETA	R	-	0.667	31.8	57.3	17.8	22.7	0	1	0	0	2	1633.79	66.6701		57181.4	324	337	Empty	FALSE	A0A259ZS40_9NOCA,A0A259YXX1_9NOCA,A0A177YAY0_9NOCA,A0A260QH57_9NOCA,A0A239DGC5_9NOCA,A0A260Q2E6_9NOCA,A0A161TWF9_9NOCA,A0A260TAK8_9NOCA,A0A260B5L2_9NOCA,A0A260C0K9_9NOCA,A0A260LZD4_9NOCA,A0A0D5A8P9_9NOCA,A0A260SPP4_9NOCA,W5TMA8_9NOCA,A0A143QNR8_9NOCA,A0A165N808_RHOFA,A0A260LGM5_9NOCA,A0A260FLT1_9NOCA,A0A260TGU7_RHOFA,A0A260J446_9NOCA
Starved_Msm_Cpa_coIP	wt	BioSample 1b	20180212mz_10508_C_AbCpa (F261440)	Ketol-acid reductoisomerase (NADP(+)) OS=Mycobacterium sp. YC-RL4 GN=ilvC PE=3 SV=1	A0A172UQQ5_9MYCO,V5XAZ1_MYCNE	trembl_autoup_20171220.fasta	36296.9	0.434	1	1	2	0.000157	0.095	GEGQALALSYAAAIGGAR	K	A	0.336	35.3	59.8	26	0	0	1	0	0	2	1675.88	58.064		62533.4	160	177	Empty	TRUE
Starved_Msm_Cpa_coIP	wt	BioSample 1b	20180212mz_10508_C_AbCpa (F261440)	Solute binding protein of ABC transporter system OS=Mycobacterium smegmatis GN=ERS451418_06323 PE=4 SV=1	A0A0D6J1W9_MYCSM,A0R6E9_MYCS2,I7GFV8_MYCS2,L8F341_MYCSE	trembl_autoup_20171220.fasta	39996.7	0.998	3	3	3	0.000235	0.131	AAFADLPVVHGPVTNPTPEQTEAATK	K	Y	0.125	11.1	59.2	17.6	5.91	0	0	1	0	2	2661.35	54.9264		74339.1	347	372	Empty	TRUE
Starved_Msm_Cpa_coIP	wt	BioSample 1b	20180212mz_10508_C_AbCpa (F261440)	Solute binding protein of ABC transporter system OS=Mycobacterium smegmatis GN=ERS451418_06323 PE=4 SV=1	A0A0D6J1W9_MYCSM,A0R6E9_MYCS2,I7GFV8_MYCS2,L8F341_MYCSE	trembl_autoup_20171220.fasta	39996.7	0.998	3	3	3	0.000235	0.131	ADAMIAAGTEDK	R	A	0.148	9.26	54.5	18.4	-0.41	0	1	0	0	2	1192.55	31.7853		62662.8	335	346	Empty	TRUE
Starved_Msm_Cpa_coIP	wt	BioSample 1b	20180212mz_10508_C_AbCpa (F261440)	Solute binding protein of ABC transporter system OS=Mycobacterium smegmatis GN=ERS451418_06323 PE=4 SV=1	A0A0D6J1W9_MYCSM,A0R6E9_MYCS2,I7GFV8_MYCS2,L8F341_MYCSE	trembl_autoup_20171220.fasta	39996.7	0.998	3	3	3	0.000235	0.131	VATFDDIPAEYK	K	D	0.997	57	57.4	31.6	40	0	1	0	0	2	1368.67	48.3637		218866	148	159	Empty	TRUE
Starved_Msm_Cpa_coIP	wt	BioSample 1b	20180212mz_10508_C_AbCpa (F261440)	Protein translocase subunit SecA OS=Mycobacterium sp. MS1601 GN=secA PE=3 SV=1	A0A1P8X537_9MYCO	trembl_autoup_20171220.fasta	103523	0.732	1	1	10	0.000783	0.113	AENQTLATITLQNYFR	K	L	0.164	26.2	59.3	32.9	7.68	0	1	1	0	2	1882.97	66.1916		117209	345	360	Empty	FALSE	A0A0D6HIG4_MYCSM,L8FHB6_MYCSE
Starved_Msm_Cpa_coIP	wt	BioSample 1b	20180212mz_10508_C_AbCpa (F261440)	Protein translocase subunit SecA OS=Mycobacterium sp. MS1601 GN=secA PE=3 SV=1	A0A1P8X537_9MYCO	trembl_autoup_20171220.fasta	103523	0.732	1	1	10	0.000783	0.113	DVHYEVDIR	K	K	0.142	23	56.5	28	-0.66	0	0	1	0	2	1145.56	40.1545		53875.4	245	253	Empty	FALSE	A0A0D6HIG4_MYCSM,L8FHB6_MYCSE
Starved_Msm_Cpa_coIP	wt	BioSample 1b	20180212mz_10508_C_AbCpa (F261440)	Protein translocase subunit SecA OS=Mycobacterium sp. MS1601 GN=secA PE=3 SV=1	A0A1P8X537_9MYCO	trembl_autoup_20171220.fasta	103523	0.732	1	1	10	0.000783	0.113	FYLSLGDELMR	R	R	0.433	35	57.5	33.9	12.5	0	1	0	0	2	1343.67	66.1662		95354	579	589	Empty	FALSE	A0A0D6HIG4_MYCSM,L8FHB6_MYCSE
Starved_Msm_Cpa_coIP	wt	BioSample 1b	20180212mz_10508_C_AbCpa (F261440)	Protein translocase subunit SecA OS=Mycobacterium sp. MS1601 GN=secA PE=3 SV=1	A0A1P8X537_9MYCO	trembl_autoup_20171220.fasta	103523	0.732	1	1	10	0.000783	0.113	GQPVLIGTTSVER	K	S	0.117	17.8	59.1	24.1	1.8	0	1	0	0	2	1356.75	43.5495		125235	427	439	Empty	FALSE	A0A0D6HIG4_MYCSM,L8FHB6_MYCSE
Starved_Msm_Cpa_coIP	wt	BioSample 1b	20180212mz_10508_C_AbCpa (F261440)	Protein translocase subunit SecA OS=Mycobacterium sp. MS1601 GN=secA PE=3 SV=1	A0A1P8X537_9MYCO	trembl_autoup_20171220.fasta	103523	0.732	1	1	10	0.000783	0.113	LSGMTGTAETEAAELHEIYK	K	L	0.861	48.4	56.4	16.1	15.7	0	0	1	0	2	2167.02	47.2805		77686.6	365	384	Empty	FALSE	A0A0D6HIG4_MYCSM,L8FHB6_MYCSE
Starved_Msm_Cpa_coIP	wt	BioSample 1b	20180212mz_10508_C_AbCpa (F261440)	Protein translocase subunit SecA OS=Mycobacterium sp. MS1601 GN=secA PE=3 SV=1	A0A1P8X537_9MYCO	trembl_autoup_20171220.fasta	103523	0.732	1	1	10	0.000783	0.113	NGEVIIVDEFTGR	R	V	0.613	46.6	59.3	35.3	0	0	1	0	0	2	1448.74	60.2727		139708	308	320	Empty	TRUE
Starved_Msm_Cpa_coIP	wt	BioSample 1b	20180212mz_10508_C_AbCpa (F261440)	Protein translocase subunit SecA OS=Mycobacterium sp. MS1601 GN=secA PE=3 SV=1	A0A1P8X537_9MYCO	trembl_autoup_20171220.fasta	103523	0.732	1	1	10	0.000783	0.113	NVLLNVLDR	R	K	0.437	35.7	55.6	39.7	0	0	1	0	0	2	1055.62	55.7255		267979	766	774	Empty	FALSE	A0A0D6HIG4_MYCSM,L8FHB6_MYCSE
Starved_Msm_Cpa_coIP	wt	BioSample 1b	20180212mz_10508_C_AbCpa (F261440)	Protein translocase subunit SecA OS=Mycobacterium sp. MS1601 GN=secA PE=3 SV=1	A0A1P8X537_9MYCO	trembl_autoup_20171220.fasta	103523	0.732	1	1	10	0.000783	0.113	SAQTQVEQQNFEVR	K	K	0.686	44.2	57.5	31.6	12.2	0	1	1	0	2	1663.8	37.9455		157149	622	635	Empty	FALSE	A0A0D6HIG4_MYCSM,L8FHB6_MYCSE
Starved_Msm_Cpa_coIP	wt	BioSample 1b	20180212mz_10508_C_AbCpa (F261440)	Ribonucleotide ABC transporter ATP-binding protein Mkl OS=Mycobacterium smegmatis GN=mkl PE=4 SV=1	A0A0D6H7H3_MYCSM,A0QS64_MYCS2,I7F874_MYCS2,L8FI11_MYCSE	trembl_autoup_20171220.fasta	38936.6	0.999	3	3	3	0.000235	0.119	EILHTLPPAAQAAILEELDR	R	D	0.339	33	58.2	33.8	6.91	0	0	1	0	2	2200.2	68.041		109465	306	325	Empty	TRUE
Starved_Msm_Cpa_coIP	wt	BioSample 1b	20180212mz_10508_C_AbCpa (F261440)	Ribonucleotide ABC transporter ATP-binding protein Mkl OS=Mycobacterium smegmatis GN=mkl PE=4 SV=1	A0A0D6H7H3_MYCSM,A0QS64_MYCS2,I7F874_MYCS2,L8FI11_MYCSE	trembl_autoup_20171220.fasta	38936.6	0.999	3	3	3	0.000235	0.119	EVLLTSEEPVVK	R	Q	0.94	51.7	59.1	40.7	23	0	1	0	0	2	1342.75	47.1524		197064	226	237	Empty	TRUE
Starved_Msm_Cpa_coIP	wt	BioSample 1b	20180212mz_10508_C_AbCpa (F261440)	Ribonucleotide ABC transporter ATP-binding protein Mkl OS=Mycobacterium smegmatis GN=mkl PE=4 SV=1	A0A0D6H7H3_MYCSM,A0QS64_MYCS2,I7F874_MYCS2,L8FI11_MYCSE	trembl_autoup_20171220.fasta	38936.6	0.999	3	3	3	0.000235	0.119	GVQIDVTGLSK	M	S	0.965	54.5	59.8	44.5	24.4	0	1	0	0	1	1116.63	46.573		154011	2	12	Empty	TRUE
Starved_Msm_Cpa_coIP	wt	BioSample 1b	20180212mz_10508_C_AbCpa (F261440)	ATPase AAA OS=Ochrobactrum anthropi GN=BG46_19055 PE=4 SV=1	A0A011TNQ0_OCHAN,A0A1J6I379_9RHIZ,A0A256GYM5_9RHIZ	trembl_autoup_20171220.fasta	50101.9	0.998	3	3	4	0.000313	0.135	ASGPFVTVNAATITPER	R	M	0.135	14.2	59.8	18	-0.26	0	1	0	0	2	1730.91	52.9337		37750.5	190	206	Empty	TRUE
Starved_Msm_Cpa_coIP	wt	BioSample 1b	20180212mz_10508_C_AbCpa (F261440)	ATPase AAA OS=Ochrobactrum anthropi GN=BG46_19055 PE=4 SV=1	A0A011TNQ0_OCHAN,A0A1J6I379_9RHIZ,A0A256GYM5_9RHIZ	trembl_autoup_20171220.fasta	50101.9	0.998	3	3	4	0.000313	0.135	IMITGPSGAGK	R	E	0.18	29.2	59.9	32.9	0	0	1	0	0	2	1031.56	36.0814		60184.4	166	176	Empty	TRUE
Starved_Msm_Cpa_coIP	wt	BioSample 1b	20180212mz_10508_C_AbCpa (F261440)	ATPase AAA OS=Ochrobactrum anthropi GN=BG46_19055 PE=4 SV=1	A0A011TNQ0_OCHAN,A0A1J6I379_9RHIZ,A0A256GYM5_9RHIZ	trembl_autoup_20171220.fasta	50101.9	0.998	3	3	4	0.000313	0.135	TAFDADSALAAINDR	R	V	0.997	70.6	57	28.5	46.2	0	1	0	0	2	1550.74	55.5661		112739	31	45	Empty	TRUE
Starved_Msm_Cpa_coIP	wt	BioSample 1b	20180212mz_10508_C_AbCpa (F261440)	ATPase AAA OS=Ochrobactrum anthropi GN=BG46_19055 PE=4 SV=1	A0A011TNQ0_OCHAN,A0A1J6I379_9RHIZ,A0A256GYM5_9RHIZ	trembl_autoup_20171220.fasta	50101.9	0.998	3	3	4	0.000313	0.135	TGDHLELIGASLALNQLR	R	Q	0.144	10.6	58.2	15.7	6.42	0	0	1	0	2	1921.05	65.6033		77476.9	136	153	Empty	TRUE
Starved_Msm_Cpa_coIP	wt	BioSample 1b	20180212mz_10508_C_AbCpa (F261440)	50S ribosomal protein L7/L12 OS=Mycobacterium smegmatis GN=rplL PE=3 SV=1	A0A0D6H6B1_MYCSM,A0A0K0XEH0_MYCGD,A0A100VZH0_9MYCO,A0A1A0WWE3_9MYCO,A0A1Q4SMP8_9MYCO,A0A1X0B8V6_9MYCO,A0QS63_MYCS2,I7G5C1_MYCS2,L8FI57_MYCSE	trembl_autoup_20171220.fasta	13458.5	0.589	0	0	2	0.000157	0.185	DLVDSAPKPLLEK	K	V	0.16	23.5	57.2	25.8	0	0	0	1	0	2	1424.8	47.7824		191705	95	107	Empty	FALSE	A0A1A3N2E9_MYCAS,A0A1A2D853_9MYCO,A0A1A3CTW2_MYCAS,A0A1A0M8F4_9MYCO,A0A1V4PXL5_9MYCO,A0A0T1WFB2_9MYCO
Starved_Msm_Cpa_coIP	wt	BioSample 1b	20180212mz_10508_C_AbCpa (F261440)	50S ribosomal protein L7/L12 OS=Mycobacterium smegmatis GN=rplL PE=3 SV=1	A0A0D6H6B1_MYCSM,A0A0K0XEH0_MYCGD,A0A100VZH0_9MYCO,A0A1A0WWE3_9MYCO,A0A1Q4SMP8_9MYCO,A0A1X0B8V6_9MYCO,A0QS63_MYCS2,I7G5C1_MYCS2,L8FI57_MYCSE	trembl_autoup_20171220.fasta	13458.5	0.589	0	0	2	0.000157	0.185	LSTEELLDAFK	K	E	0.988	72	59.4	35.2	0	0	1	0	0	2	1265.66	66.7148		72671.2	4	14	Empty	FALSE	A0A062XA20_9ACTN,A0A1X1N5Y9_9ACTN,A0A1X1PQV0_9ACTN,W9DDC1_9ACTN
Starved_Msm_Cpa_coIP	wt	BioSample 1b	20180212mz_10508_C_AbCpa (F261440)	50S ribosomal protein L3 OS=Ochrobactrum anthropi GN=rplC PE=3 SV=1	A0A011UH50_OCHAN,A0A1J6IJT7_9RHIZ,A0A256GYB2_9RHIZ,C4WKC6_9RHIZ,M5JP13_9RHIZ,U1YVN8_9RHIZ,U4VBY1_9RHIZ	trembl_autoup_20171220.fasta	25155.7	0.194	0	0	2	0.000157	0.122	NGYTAVQLGVGLAK	K	V	0.909	57.7	59.5	36.7	0	0	1	0	0	2	1390.77	51.9417		186803	44	57	Empty	FALSE	A0A1A9FKF2_9RHIZ,A0A256FIR5_9RHIZ,A0A256FLR3_9RHIZ,A0A248UKR7_9RHIZ
Starved_Msm_Cpa_coIP	wt	BioSample 1b	20180212mz_10508_C_AbCpa (F261440)	50S ribosomal protein L3 OS=Ochrobactrum anthropi GN=rplC PE=3 SV=1	A0A011UH50_OCHAN,A0A1J6IJT7_9RHIZ,A0A256GYB2_9RHIZ,C4WKC6_9RHIZ,M5JP13_9RHIZ,U1YVN8_9RHIZ,U4VBY1_9RHIZ	trembl_autoup_20171220.fasta	25155.7	0.194	0	0	2	0.000157	0.122	VTTQNIEVVSTDSDR	R	G	0.997	109	58.2	33.7	87.1	0	1	0	0	2	1663.81	38.6355		254400	171	185	Empty	FALSE	A0A1A9FKF2_9RHIZ,A0A256FIR5_9RHIZ,A0A256FLR3_9RHIZ,A0A248UKR7_9RHIZ
Starved_Msm_Cpa_coIP	wt	BioSample 1b	20180212mz_10508_C_AbCpa (F261440)	von Willebrand factor, type A OS=Mycobacterium smegmatis GN=ERS451418_03607 PE=4 SV=1	A0A0D6IEX2_MYCSM,A0QYF6_MYCS2,I7GBT4_MYCS2,L8FA68_MYCSE	trembl_autoup_20171220.fasta	59514	0.885	3	3	3	0.000235	0.0607	ALPVTSEVGLWTFDGTEGR	K	S	0.156	10.4	59.1	14.4	9.36	0	0	1	0	2	2035.01	67.5365		42338.8	413	431	Empty	TRUE
Starved_Msm_Cpa_coIP	wt	BioSample 1b	20180212mz_10508_C_AbCpa (F261440)	von Willebrand factor, type A OS=Mycobacterium smegmatis GN=ERS451418_03607 PE=4 SV=1	A0A0D6IEX2_MYCSM,A0QYF6_MYCS2,I7GBT4_MYCS2,L8FA68_MYCSE	trembl_autoup_20171220.fasta	59514	0.885	3	3	3	0.000235	0.0607	LQNVVEALTNR	R	L	0.849	51.9	58.4	47.1	15.4	0	1	0	0	2	1256.7	52.8185		173345	400	410	Empty	TRUE
Starved_Msm_Cpa_coIP	wt	BioSample 1b	20180212mz_10508_C_AbCpa (F261440)	von Willebrand factor, type A OS=Mycobacterium smegmatis GN=ERS451418_03607 PE=4 SV=1	A0A0D6IEX2_MYCSM,A0QYF6_MYCS2,I7GBT4_MYCS2,L8FA68_MYCSE	trembl_autoup_20171220.fasta	59514	0.885	3	3	3	0.000235	0.0607	SLVTSPVVLATSPELK	R	T	0.097	15.1	56.2	17.6	1.94	0	1	0	0	2	1640.95	59.6677		56677.8	141	156	Empty	TRUE
Starved_Msm_Cpa_coIP	wt	BioSample 1b	20180212mz_10508_C_AbCpa (F261440)	Anion-transporting ATPase OS=Mycobacterium smegmatis GN=arsA_2 PE=4 SV=1	A0A0D6J0Z3_MYCSM,A0R5H5_MYCS2,I7FME3_MYCS2,L8F406_MYCSE	trembl_autoup_20171220.fasta	36836.7	0.997	2	2	2	0.000157	0.0785	AAEGDLDADTIR	K	A	0.997	60.3	55.6	43	32.2	0	1	0	0	2	1246.59	35.8548		64422.1	259	270	Empty	TRUE
Starved_Msm_Cpa_coIP	wt	BioSample 1b	20180212mz_10508_C_AbCpa (F261440)	Anion-transporting ATPase OS=Mycobacterium smegmatis GN=arsA_2 PE=4 SV=1	A0A0D6J0Z3_MYCSM,A0R5H5_MYCS2,I7FME3_MYCS2,L8F406_MYCSE	trembl_autoup_20171220.fasta	36836.7	0.997	2	2	2	0.000157	0.0785	SGYDAVVVDSPPTGR	R	I	0.096	15.2	57.7	26.9	2.16	0	1	0	0	2	1519.74	41.0295		85998.4	158	172	Empty	TRUE
Starved_Msm_Cpa_coIP	wt	BioSample 1b	20180212mz_10508_C_AbCpa (F261440)	60 kDa chaperonin OS=bacterium YEK0313 GN=groL7 PE=3 SV=1	A0A0A1Q3X9_9BACT	trembl_autoup_20171220.fasta	57557.9	0.236	1	1	5	0.000392	0.114	LAGGVAVIK	K	V	0.899	53.8	53.2	57.4	0	0	1	0	0	2	827.535	38.8217		1317600	372	380	Empty	FALSE	A0A1H0JK31_9ACTN,A0A0D5AHR7_9NOCA,A0A1C4GD85_9NOCA,L8FGD8_MYCSE,A0A259YP55_9NOCA,A0A151CY10_9MICC,A0A260DWK6_9NOCA,A0A260Q5F3_9NOCA,A0A260RVL3_9NOCA,A0A260TXQ1_RHOFA,A0A260AGC1_9NOCA,L8DG85_9NOCA,L8FJ63_MYCSE,A0A1A0TH28_9MYCO,A0A161GGQ3_RHOFA,A0A260HGD7_9NOCA,A0A260M406_9NOCA,T5HZU9_RHOER,A0A0Q6LCS1_9NOCA,A0A235G507_9NOCA,A0A069JLH6_9NOCA,A0A0E3VBM9_RHOER,C0ZUI9_RHOE4,A0A0D6GP21_MYCSM,A0A1G4XCZ0_…
Starved_Msm_Cpa_coIP	wt	BioSample 1b	20180212mz_10508_C_AbCpa (F261440)	60 kDa chaperonin OS=bacterium YEK0313 GN=groL7 PE=3 SV=1	A0A0A1Q3X9_9BACT	trembl_autoup_20171220.fasta	57557.9	0.236	1	1	5	0.000392	0.114	TNDLGGDGTTTATVLAQAIVR	K	E	0.207	29.4	59.6	19.6	0	0	0	1	0	2	2074.08	63.022		54894.8	81	101	Empty	TRUE
Starved_Msm_Cpa_coIP	wt	BioSample 1b	20180212mz_10508_C_AbCpa (F261440)	60 kDa chaperonin OS=bacterium YEK0313 GN=groL7 PE=3 SV=1	A0A0A1Q3X9_9BACT	trembl_autoup_20171220.fasta	57557.9	0.236	1	1	5	0.000392	0.114	VDDALNATR	R	A	0.581	42.4	57.6	38	0	0	1	0	0	2	974.49	28.8742		53394.7	396	404	Empty	FALSE	A0A1J6I3M7_9RHIZ,A0A137XPP2_OCHAN,A0A256GIZ0_9RHIZ,A0A011VA31_OCHAN
Starved_Msm_Cpa_coIP	wt	BioSample 1b	20180212mz_10508_C_AbCpa (F261440)	60 kDa chaperonin OS=bacterium YEK0313 GN=groL7 PE=3 SV=1	A0A0A1Q3X9_9BACT	trembl_autoup_20171220.fasta	57557.9	0.236	1	1	5	0.000392	0.114	VGGATEVEVK	K	E	0.949	58.9	59.6	50	15.1	0	1	0	0	2	988.531	29.8082		128364	381	390	Empty	FALSE	A0A1J6I3M7_9RHIZ,A0A1N6XWT2_9RHIZ,A0A137XPP2_OCHAN,A0A256GIZ0_9RHIZ,A0A011VA31_OCHAN
Starved_Msm_Cpa_coIP	wt	BioSample 1b	20180212mz_10508_C_AbCpa (F261440)	60 kDa chaperonin OS=bacterium YEK0313 GN=groL7 PE=3 SV=1	A0A0A1Q3X9_9BACT	trembl_autoup_20171220.fasta	57557.9	0.236	1	1	5	0.000392	0.114	VGNEGVITVEEAK	K	S	0.997	109	59.4	39.6	24.9	0	1	0	0	2	1344.7	38.736		703329	169	181	Empty	FALSE	A0A1J6I3M7_9RHIZ,A0A1N6XWT2_9RHIZ,B2YK96_9BACT,A0A137XPP2_OCHAN,A0A256GIZ0_9RHIZ,A0A011VA31_OCHAN
Starved_Msm_Cpa_coIP	wt	BioSample 1b	20180212mz_10508_C_AbCpa (F261440)	Sugar-binding lipoprotein LpqY OS=Mycobacterium smegmatis GN=lpqY PE=4 SV=1	A0A0D6IVF2_MYCSM,A0R2C3_MYCS2,I7FRI8_MYCS2,L8F7T6_MYCSE	trembl_autoup_20171220.fasta	50112.9	0.86	2	2	2	0.000157	0.0624	EGGPSWIAVQGK	R	Q	0.845	39	57.9	22.5	21.8	0	1	0	0	2	1228.63	44.6078		115715	179	190	Empty	TRUE
Starved_Msm_Cpa_coIP	wt	BioSample 1b	20180212mz_10508_C_AbCpa (F261440)	Sugar-binding lipoprotein LpqY OS=Mycobacterium smegmatis GN=lpqY PE=4 SV=1	A0A0D6IVF2_MYCSM,A0R2C3_MYCS2,I7FRI8_MYCS2,L8F7T6_MYCSE	trembl_autoup_20171220.fasta	50112.9	0.86	2	2	2	0.000157	0.0624	VFGFAPYPGVNPDEPAR	K	V	0.094	19.3	57.8	15.7	7.05	0	1	0	0	2	1832.9	58.3592		38294.6	327	343	Empty	TRUE
Starved_Msm_Cpa_coIP	wt	BioSample 1b	20180212mz_10508_C_AbCpa (F261440)	ATP-dependent zinc metalloprotease FtsH OS=Mycobacterium triplex GN=ftsH PE=3 SV=1	A0A024K6E3_9MYCO,A0A024QY93_MYCNE,A0A045I503_MYCTX,A0A049DY20_MYCAV,A0A051TSM7_MYCTX,A0A081I6J6_9MYCO,A0A083VS21_MYCBI,A0A0A1G093_9MYCO,A0A0B2Y1B1_9MYCO,A0A0D6J0R9_MYCSM,A0A0E2WI80_MYCAV,A0A0E4H4M9_9MYCO,A0A0H2ZU28_MYCA1,A0A0H3LGB2_MYCTE,A0A0H3MA04_MYCBP,A0A0H5RVD9_9MYCO,A0A0I9UYB5_9MYCO,A0A0J6WDF5_9MYCO,A0A0J6WJQ3_9MYCO,A0A0J8X0H9_9MYCO,A0A0K0X473_MYCGD,A0A0N9XQR0_MYCFO,A0A0Q8ZME3_9MYCO,A0A0Q9JM…	trembl_autoup_20171220.fasta	87205.5	0.706	2	2	2	0.000157	0.0342	EPTTGAVSDIEQATK	R	I	0.652	34.4	57.8	18.9	20.5	0	1	0	0	2	1546.76	42.5127		109964	493	507	Empty	TRUE
Starved_Msm_Cpa_coIP	wt	BioSample 1b	20180212mz_10508_C_AbCpa (F261440)	ATP-dependent zinc metalloprotease FtsH OS=Mycobacterium triplex GN=ftsH PE=3 SV=1	A0A024K6E3_9MYCO,A0A024QY93_MYCNE,A0A045I503_MYCTX,A0A049DY20_MYCAV,A0A051TSM7_MYCTX,A0A081I6J6_9MYCO,A0A083VS21_MYCBI,A0A0A1G093_9MYCO,A0A0B2Y1B1_9MYCO,A0A0D6J0R9_MYCSM,A0A0E2WI80_MYCAV,A0A0E4H4M9_9MYCO,A0A0H2ZU28_MYCA1,A0A0H3LGB2_MYCTE,A0A0H3MA04_MYCBP,A0A0H5RVD9_9MYCO,A0A0I9UYB5_9MYCO,A0A0J6WDF5_9MYCO,A0A0J6WJQ3_9MYCO,A0A0J8X0H9_9MYCO,A0A0K0X473_MYCGD,A0A0N9XQR0_MYCFO,A0A0Q8ZME3_9MYCO,A0A0Q9JM…	trembl_autoup_20171220.fasta	87205.5	0.706	2	2	2	0.000157	0.0342	QIPVSNPDLAGR	R	K	0.154	22.9	58.7	21.9	0	0	1	0	0	2	1266.68	39.56		125165	327	338	Empty	TRUE
Starved_Msm_Cpa_coIP	wt	BioSample 1b	20180212mz_10508_C_AbCpa (F261440)	Fructose-1,6-bisphosphatase OS=Ochrobactrum anthropi GN=glpX PE=3 SV=1	A0A011T8S0_OCHAN,A0A1A9FKI2_9RHIZ,A0A1H0PUU8_9RHIZ,A0A1J6ICU0_9RHIZ,A0A1V3YNJ0_9RHIZ,A0A248UFR3_9RHIZ,A0A256FCU2_9RHIZ,A0A256FF86_9RHIZ,A0A256G6E4_9RHIZ,A0A256GY67_9RHIZ,A6X081_OCHA4,C4WKG1_9RHIZ,M5JSU2_9RHIZ,U1YT13_9RHIZ,U4VJ41_9RHIZ	trembl_autoup_20171220.fasta	34905.7	1	4	5	5	0.000392	0.186	GDVLFAATGVTDGNMLSGVK	K	F	0.374	37.8	59.3	20.5	0	0	1	0	0	2	1951.98	64.0191		66176.4	276	295	Empty	TRUE
Starved_Msm_Cpa_coIP	wt	BioSample 1b	20180212mz_10508_C_AbCpa (F261440)	Fructose-1,6-bisphosphatase OS=Ochrobactrum anthropi GN=glpX PE=3 SV=1	A0A011T8S0_OCHAN,A0A1A9FKI2_9RHIZ,A0A1H0PUU8_9RHIZ,A0A1J6ICU0_9RHIZ,A0A1V3YNJ0_9RHIZ,A0A248UFR3_9RHIZ,A0A256FCU2_9RHIZ,A0A256FF86_9RHIZ,A0A256G6E4_9RHIZ,A0A256GY67_9RHIZ,A6X081_OCHA4,C4WKG1_9RHIZ,M5JSU2_9RHIZ,U1YT13_9RHIZ,U4VJ41_9RHIZ	trembl_autoup_20171220.fasta	34905.7	1	4	5	5	0.000392	0.186	GNLLYAPDVYMEK	K	I	0.922	43.6	57.7	28.6	29.2	0	2	0	0	2	1512.74	53.4909		172181	121	133	Empty	TRUE
Starved_Msm_Cpa_coIP	wt	BioSample 1b	20180212mz_10508_C_AbCpa (F261440)	Fructose-1,6-bisphosphatase OS=Ochrobactrum anthropi GN=glpX PE=3 SV=1	A0A011T8S0_OCHAN,A0A1A9FKI2_9RHIZ,A0A1H0PUU8_9RHIZ,A0A1J6ICU0_9RHIZ,A0A1V3YNJ0_9RHIZ,A0A248UFR3_9RHIZ,A0A256FCU2_9RHIZ,A0A256FF86_9RHIZ,A0A256G6E4_9RHIZ,A0A256GY67_9RHIZ,A6X081_OCHA4,C4WKG1_9RHIZ,M5JSU2_9RHIZ,U1YT13_9RHIZ,U4VJ41_9RHIZ	trembl_autoup_20171220.fasta	34905.7	1	4	5	5	0.000392	0.186	LPIAGTVVIGEGER	R	D	0.997	74.5	57.1	41.1	43.6	0	1	0	0	2	1410.8	51.9823		122779	58	71	Empty	TRUE
Starved_Msm_Cpa_coIP	wt	BioSample 1b	20180212mz_10508_C_AbCpa (F261440)	Fructose-1,6-bisphosphatase OS=Ochrobactrum anthropi GN=glpX PE=3 SV=1	A0A011T8S0_OCHAN,A0A1A9FKI2_9RHIZ,A0A1H0PUU8_9RHIZ,A0A1J6ICU0_9RHIZ,A0A1V3YNJ0_9RHIZ,A0A248UFR3_9RHIZ,A0A256FCU2_9RHIZ,A0A256FF86_9RHIZ,A0A256G6E4_9RHIZ,A0A256GY67_9RHIZ,A6X081_OCHA4,C4WKG1_9RHIZ,M5JSU2_9RHIZ,U1YT13_9RHIZ,U4VJ41_9RHIZ	trembl_autoup_20171220.fasta	34905.7	1	4	5	5	0.000392	0.186	NLPNSLAVIAIAEK	K	G	0.997	83.5	54.9	32.3	59.3	0	1	0	0	2	1452.84	62.8705		161014	107	120	Empty	TRUE
Starved_Msm_Cpa_coIP	wt	BioSample 1b	20180212mz_10508_C_AbCpa (F261440)	Membrane protein OS=Ochrobactrum anthropi GN=BG46_12635 PE=4 SV=1	A0A011UNF6_OCHAN,A0A137Y1S0_OCHAN,A0A1J6HL85_9RHIZ,A0A256GR55_9RHIZ,A6WX24_OCHA4,C4WKQ1_9RHIZ,M5JTS7_9RHIZ	trembl_autoup_20171220.fasta	17363.9	0.998	2	2	2	0.000157	0.132	AEFEAYAAELR	R	R	0.94	50.5	56.5	36.9	22.2	0	1	0	0	2	1269.61	49.8177		116963	104	114	Empty	TRUE
Starved_Msm_Cpa_coIP	wt	BioSample 1b	20180212mz_10508_C_AbCpa (F261440)	Membrane protein OS=Ochrobactrum anthropi GN=BG46_12635 PE=4 SV=1	A0A011UNF6_OCHAN,A0A137Y1S0_OCHAN,A0A1J6HL85_9RHIZ,A0A256GR55_9RHIZ,A6WX24_OCHA4,C4WKQ1_9RHIZ,M5JTS7_9RHIZ	trembl_autoup_20171220.fasta	17363.9	0.998	2	2	2	0.000157	0.132	TDSMFGSFR	K	N	0.969	46.3	49.3	38.6	28.7	0	1	0	0	2	1047.46	48.3662		147947	54	62	Empty	TRUE
Starved_Msm_Cpa_coIP	wt	BioSample 1b	20180212mz_10508_C_AbCpa (F261440)	DivIVA family protein OS=Mycobacterium smegmatis GN=ag84 PE=4 SV=1	A0A0D6IK36_MYCSM,L8F9P5_MYCSE	trembl_autoup_20171220.fasta	29514.5	1	2	3	8	0.000627	0.324	ADALQADAER	K	K	0.951	57.1	54.6	55.1	14.5	0	1	0	0	2	1059.51	28.2754		69886.5	190	199	Empty	FALSE	A0A143QST0_9NOCA,A0A1A0KTE6_9MYCO,A0A260IEJ7_9NOCA,A0A165MP28_RHOFA,A0A260FI34_9NOCA,A0A260TLP9_RHOFA,A0A260LAJ0_9NOCA
Starved_Msm_Cpa_coIP	wt	BioSample 1b	20180212mz_10508_C_AbCpa (F261440)	DivIVA family protein OS=Mycobacterium smegmatis GN=ag84 PE=4 SV=1	A0A0D6IK36_MYCSM,L8F9P5_MYCSE	trembl_autoup_20171220.fasta	29514.5	1	2	3	8	0.000627	0.324	ADAMLADAQTR	R	S	0.608	38.3	55.7	34.8	13.4	0	1	0	0	2	1162.55	33.2828		63300.7	168	178	Empty	FALSE	A0A1A0KTE6_9MYCO
Starved_Msm_Cpa_coIP	wt	BioSample 1b	20180212mz_10508_C_AbCpa (F261440)	DivIVA family protein OS=Mycobacterium smegmatis GN=ag84 PE=4 SV=1	A0A0D6IK36_MYCSM,L8F9P5_MYCSE	trembl_autoup_20171220.fasta	29514.5	1	2	3	8	0.000627	0.324	GSAAPVDSSANSDASGFGQFNR	R	G	0.952	35.1	50.7	16.5	32.4	0	1	1	0	2	2141.95	43.0066		511672	248	269	Empty	TRUE
Starved_Msm_Cpa_coIP	wt	BioSample 1b	20180212mz_10508_C_AbCpa (F261440)	DivIVA family protein OS=Mycobacterium smegmatis GN=ag84 PE=4 SV=1	A0A0D6IK36_MYCSM,L8F9P5_MYCSE	trembl_autoup_20171220.fasta	29514.5	1	2	3	8	0.000627	0.324	LIEENADLR	R	Q	0.51	40.2	57.5	33.9	0	0	1	0	0	2	1072.56	35.4535		1380140	42	50	Empty	FALSE	A0A143QST0_9NOCA,A0A1A0KTE6_9MYCO,A0A260IEJ7_9NOCA,A0A165MP28_RHOFA,A0A260FI34_9NOCA,A0A260TLP9_RHOFA,A0A260LAJ0_9NOCA
Starved_Msm_Cpa_coIP	wt	BioSample 1b	20180212mz_10508_C_AbCpa (F261440)	DivIVA family protein OS=Mycobacterium smegmatis GN=ag84 PE=4 SV=1	A0A0D6IK36_MYCSM,L8F9P5_MYCSE	trembl_autoup_20171220.fasta	29514.5	1	2	3	8	0.000627	0.324	TYLESQLEELGQR	K	G	0.997	81.2	58.8	39.9	31.1	0	1	0	0	2	1565.78	54.9593		243033	235	247	Empty	FALSE	A0A1A0KTE6_9MYCO
Starved_Msm_Cpa_coIP	wt	BioSample 1b	20180212mz_10508_C_AbCpa (F261440)	DivIVA family protein OS=Mycobacterium smegmatis GN=ag84 PE=4 SV=1	A0A0D6IK36_MYCSM,L8F9P5_MYCSE	trembl_autoup_20171220.fasta	29514.5	1	2	3	8	0.000627	0.324	VAELDQELAAAR	R	S	0.997	89.5	58.4	65.1	45	0	1	0	0	2	1285.67	44.5266		329427	53	64	Empty	TRUE
Starved_Msm_Cpa_coIP	wt	BioSample 1b	20180212mz_10508_C_AbCpa (F261440)	DivIVA family protein OS=Mycobacterium smegmatis GN=ag84 PE=4 SV=1	A0A0D6IK36_MYCSM,L8F9P5_MYCSE	trembl_autoup_20171220.fasta	29514.5	1	2	3	8	0.000627	0.324	VLSLAQDTADR	R	L	0.996	60.3	59.3	42.4	31	0	1	0	0	2	1188.62	38.3073		797820	116	126	Empty	FALSE	A0A1A0KTE6_9MYCO
Starved_Msm_Cpa_coIP	wt	BioSample 1b	20180212mz_10508_C_AbCpa (F261440)	Probable cytosol aminopeptidase OS=Ochrobactrum anthropi GN=pepA PE=3 SV=1	A0A011TS14_OCHAN,A0A256GMF6_9RHIZ	trembl_autoup_20171220.fasta	52711.6	1	7	8	8	0.000627	0.175	AFEVAEAVADGVIQAR	R	N	0.997	63.2	59.7	34.6	41.6	0	1	1	0	2	1645.85	62.1438		470354	171	186	Empty	TRUE
Starved_Msm_Cpa_coIP	wt	BioSample 1b	20180212mz_10508_C_AbCpa (F261440)	Probable cytosol aminopeptidase OS=Ochrobactrum anthropi GN=pepA PE=3 SV=1	A0A011TS14_OCHAN,A0A256GMF6_9RHIZ	trembl_autoup_20171220.fasta	52711.6	1	7	8	8	0.000627	0.175	GGGFADEAAQAAGGAEK	K	I	0.881	39.4	53	31.3	24.6	0	1	0	0	2	1506.68	38.7437		74816.5	27	43	Empty	TRUE
Starved_Msm_Cpa_coIP	wt	BioSample 1b	20180212mz_10508_C_AbCpa (F261440)	Probable cytosol aminopeptidase OS=Ochrobactrum anthropi GN=pepA PE=3 SV=1	A0A011TS14_OCHAN,A0A256GMF6_9RHIZ	trembl_autoup_20171220.fasta	52711.6	1	7	8	8	0.000627	0.175	IAEISGFTGALGK	R	T	0.997	61.3	59	33.7	39.5	0	1	0	0	2	1263.69	53.564		155419	47	59	Empty	TRUE
Starved_Msm_Cpa_coIP	wt	BioSample 1b	20180212mz_10508_C_AbCpa (F261440)	Probable cytosol aminopeptidase OS=Ochrobactrum anthropi GN=pepA PE=3 SV=1	A0A011TS14_OCHAN,A0A256GMF6_9RHIZ	trembl_autoup_20171220.fasta	52711.6	1	7	8	8	0.000627	0.175	IVLVGVGEPGK	K	L	0.997	63.9	52.2	33.4	33	0	1	0	0	2	1067.65	46.5704		1018770	74	84	Empty	TRUE
Starved_Msm_Cpa_coIP	wt	BioSample 1b	20180212mz_10508_C_AbCpa (F261440)	Probable cytosol aminopeptidase OS=Ochrobactrum anthropi GN=pepA PE=3 SV=1	A0A011TS14_OCHAN,A0A256GMF6_9RHIZ	trembl_autoup_20171220.fasta	52711.6	1	7	8	8	0.000627	0.175	LGNDDWLK	K	I	0.425	31	57.2	28.5	13.4	0	1	0	0	2	960.479	44.3635		106001	85	92	Empty	TRUE
Starved_Msm_Cpa_coIP	wt	BioSample 1b	20180212mz_10508_C_AbCpa (F261440)	Probable cytosol aminopeptidase OS=Ochrobactrum anthropi GN=pepA PE=3 SV=1	A0A011TS14_OCHAN,A0A256GMF6_9RHIZ	trembl_autoup_20171220.fasta	52711.6	1	7	8	8	0.000627	0.175	LVVMEWQGAK	R	S	0.616	33.1	59.6	22.5	19.8	0	1	0	0	2	1160.61	50.5454		65870.7	244	253	Empty	TRUE
Starved_Msm_Cpa_coIP	wt	BioSample 1b	20180212mz_10508_C_AbCpa (F261440)	Probable cytosol aminopeptidase OS=Ochrobactrum anthropi GN=pepA PE=3 SV=1	A0A011TS14_OCHAN,A0A256GMF6_9RHIZ	trembl_autoup_20171220.fasta	52711.6	1	7	8	8	0.000627	0.175	YGGSITAAQFLK	R	R	0.952	62.8	58.5	24.7	0	0	1	0	0	2	1255.67	52.6169		109139	439	450	Empty	TRUE
Starved_Msm_Cpa_coIP	wt	BioSample 1b	20180212mz_10508_C_AbCpa (F261440)	Immunoglobulin G binding protein A OS=Staphylococcus aureus subsp. aureus 71193 GN=ST398NM01_0122 PE=4 SV=1	A0A0E0VM50_STAA5,A0A0E1XAJ8_STAAU,A0A122EN55_STAAU,A0A1K8GFM3_STAAU,A0A2A3KIK3_STAAU,A1KE68_STAAU,A1KE73_STAAU,M4QBE8_STAAU,Q2UW23_STAAU,Q2UW25_STAAU	trembl_autoup_20171220.fasta	54686.6	0.991	2	2	2	0.000157	0.0547	DDPSQSANLLAEAK	K	K	0.987	52.5	56.8	19.8	35.4	0	1	0	0	2	1458.71	42.4973		126581	189	202	Empty	TRUE
Starved_Msm_Cpa_coIP	wt	BioSample 1b	20180212mz_10508_C_AbCpa (F261440)	Immunoglobulin G binding protein A OS=Staphylococcus aureus subsp. aureus 71193 GN=ST398NM01_0122 PE=4 SV=1	A0A0E0VM50_STAA5,A0A0E1XAJ8_STAAU,A0A122EN55_STAAU,A0A1K8GFM3_STAAU,A0A2A3KIK3_STAAU,A1KE68_STAAU,A1KE73_STAAU,M4QBE8_STAAU,Q2UW23_STAAU,Q2UW25_STAAU	trembl_autoup_20171220.fasta	54686.6	0.991	2	2	2	0.000157	0.0547	DDPSQSTNVLGEAK	K	K	0.343	21.9	55.2	20	15.6	0	1	0	0	2	1460.69	35.5078		30525	131	144	Empty	TRUE
Starved_Msm_Cpa_coIP	wt	BioSample 1b	20180212mz_10508_C_AbCpa (F261440)	Isocitrate dehydrogenase (NADP) Icd2 OS=Mycobacterium smegmatis GN=icd2 PE=4 SV=1	A0A0D6HE50_MYCSM,A0QSZ3_MYCS2,I7FYJ4_MYCS2	trembl_autoup_20171220.fasta	82606.3	1	6	6	7	0.000548	0.141	ALAEQEEAIVSELNSVQGK	K	T	0.651	33.1	59.4	23.8	22.2	0	0	1	0	2	2015.03	62.113		101808	693	711	Empty	TRUE
Starved_Msm_Cpa_coIP	wt	BioSample 1b	20180212mz_10508_C_AbCpa (F261440)	Isocitrate dehydrogenase (NADP) Icd2 OS=Mycobacterium smegmatis GN=icd2 PE=4 SV=1	A0A0D6HE50_MYCSM,A0QSZ3_MYCS2,I7FYJ4_MYCS2	trembl_autoup_20171220.fasta	82606.3	1	6	6	7	0.000548	0.141	FAEAAGIDVK	K	T	0.9	52.7	58.7	39.2	16.1	0	1	0	0	2	1020.54	39.8687		93504.3	31	40	Empty	TRUE
Starved_Msm_Cpa_coIP	wt	BioSample 1b	20180212mz_10508_C_AbCpa (F261440)	Isocitrate dehydrogenase (NADP) Icd2 OS=Mycobacterium smegmatis GN=icd2 PE=4 SV=1	A0A0D6HE50_MYCSM,A0QSZ3_MYCS2,I7FYJ4_MYCS2	trembl_autoup_20171220.fasta	82606.3	1	6	6	7	0.000548	0.141	ILAEFGDHLTEEQR	R	V	0.997	95.1	58	32	64.1	0	0	1	0	2	1657.82	46.939		166172	50	63	Empty	TRUE
Starved_Msm_Cpa_coIP	wt	BioSample 1b	20180212mz_10508_C_AbCpa (F261440)	Isocitrate dehydrogenase (NADP) Icd2 OS=Mycobacterium smegmatis GN=icd2 PE=4 SV=1	A0A0D6HE50_MYCSM,A0QSZ3_MYCS2,I7FYJ4_MYCS2	trembl_autoup_20171220.fasta	82606.3	1	6	6	7	0.000548	0.141	ILGSAVNPVLR	K	E	0.183	22.8	52	26.1	0	0	1	0	0	2	1138.69	48.8785		53065.1	131	141	Empty	TRUE
Starved_Msm_Cpa_coIP	wt	BioSample 1b	20180212mz_10508_C_AbCpa (F261440)	Isocitrate dehydrogenase (NADP) Icd2 OS=Mycobacterium smegmatis GN=icd2 PE=4 SV=1	A0A0D6HE50_MYCSM,A0QSZ3_MYCS2,I7FYJ4_MYCS2	trembl_autoup_20171220.fasta	82606.3	1	6	6	7	0.000548	0.141	LPNISASVPQLLAAIK	K	E	0.143	10.7	49.9	15	0	0	1	0	0	2	1634.98	75.9363		49878.6	85	100	Empty	FALSE	A0A260TQ87_RHOFA,A0A165MCD3_RHOFA
Starved_Msm_Cpa_coIP	wt	BioSample 1b	20180212mz_10508_C_AbCpa (F261440)	Isocitrate dehydrogenase (NADP) Icd2 OS=Mycobacterium smegmatis GN=icd2 PE=4 SV=1	A0A0D6HE50_MYCSM,A0QSZ3_MYCS2,I7FYJ4_MYCS2	trembl_autoup_20171220.fasta	82606.3	1	6	6	7	0.000548	0.141	TVDIGGYYYPDPEK	K	T	0.922	39.7	54.8	15.4	28.1	0	1	0	0	2	1616.75	49.4257		62340.2	712	725	Empty	TRUE
Starved_Msm_Cpa_coIP	wt	BioSample 1b	20180212mz_10508_C_AbCpa (F261440)	Isocitrate dehydrogenase (NADP) Icd2 OS=Mycobacterium smegmatis GN=icd2 PE=4 SV=1	A0A0D6HE50_MYCSM,A0QSZ3_MYCS2,I7FYJ4_MYCS2	trembl_autoup_20171220.fasta	82606.3	1	6	6	7	0.000548	0.141	VPDNLGELGALTQDPSANIIK	R	L	0.167	24	59.2	19	0	0	0	1	0	2	2165.15	64.0165		115836	64	84	Empty	TRUE
Starved_Msm_Cpa_coIP	wt	BioSample 1b	20180212mz_10508_C_AbCpa (F261440)	Aspartokinase OS=Mycobacterium smegmatis GN=lysC PE=3 SV=1	A0A0D6J240_MYCSM,A0R5N8_MYCS2,I7GFK4_MYCS2,L8F3K1_MYCSE	trembl_autoup_20171220.fasta	44458.3	0.975	5	5	5	0.000392	0.19	DALDEGQIVLVAGFQGVSQDSK	R	D	0.126	21.5	59.2	15.7	0	0	0	1	0	2	2276.14	66.0648		49613.7	123	144	Empty	TRUE
Starved_Msm_Cpa_coIP	wt	BioSample 1b	20180212mz_10508_C_AbCpa (F261440)	Aspartokinase OS=Mycobacterium smegmatis GN=lysC PE=3 SV=1	A0A0D6J240_MYCSM,A0R5N8_MYCS2,I7GFK4_MYCS2,L8F3K1_MYCSE	trembl_autoup_20171220.fasta	44458.3	0.975	5	5	5	0.000392	0.19	EMDMLLTAGER	R	I	0.375	35	54.5	28.9	0	0	1	0	0	2	1265.59	50.79		88047.8	65	75	Empty	TRUE
Starved_Msm_Cpa_coIP	wt	BioSample 1b	20180212mz_10508_C_AbCpa (F261440)	Aspartokinase OS=Mycobacterium smegmatis GN=lysC PE=3 SV=1	A0A0D6J240_MYCSM,A0R5N8_MYCS2,I7GFK4_MYCS2,L8F3K1_MYCSE	trembl_autoup_20171220.fasta	44458.3	0.975	5	5	5	0.000392	0.19	GSIEDIPMEDAILTGVAHDR	K	S	0.121	14.3	57.3	17.4	0	0	0	1	0	2	2155.03	56.5047		79950.2	243	262	Empty	TRUE
Starved_Msm_Cpa_coIP	wt	BioSample 1b	20180212mz_10508_C_AbCpa (F261440)	Aspartokinase OS=Mycobacterium smegmatis GN=lysC PE=3 SV=1	A0A0D6J240_MYCSM,A0R5N8_MYCS2,I7GFK4_MYCS2,L8F3K1_MYCSE	trembl_autoup_20171220.fasta	44458.3	0.975	5	5	5	0.000392	0.19	SFTGSQAGVITTGTHGNAK	R	I	0.122	10.8	59	17.1	0	0	0	1	0	2	1833.91	35.8573		40399.8	94	112	Empty	TRUE
Starved_Msm_Cpa_coIP	wt	BioSample 1b	20180212mz_10508_C_AbCpa (F261440)	Aspartokinase OS=Mycobacterium smegmatis GN=lysC PE=3 SV=1	A0A0D6J240_MYCSM,A0R5N8_MYCS2,I7GFK4_MYCS2,L8F3K1_MYCSE	trembl_autoup_20171220.fasta	44458.3	0.975	5	5	5	0.000392	0.19	VSLIGAGMR	K	S	0.942	60.5	60.2	60.2	0	0	1	0	0	2	903.508	43.9063		99530.2	347	355	Empty	TRUE
Starved_Msm_Cpa_coIP	wt	BioSample 1b	20180212mz_10508_C_AbCpa (F261440)	Geranylgeranyl reductase OS=Mycobacterium smegmatis GN=ERS451418_02327 PE=4 SV=1	A0A0D6HR45_MYCSM,A0A1Q4T8W6_9MYCO,A0QR89_MYCS2,I7G7T9_MYCS2,L8FHP6_MYCSE	trembl_autoup_20171220.fasta	43096.1	0.975	3	3	4	0.000313	0.116	IDSEYNGYSAIAIR	K	S	0.952	62.8	57.4	27.4	0	0	2	0	0	2	1571.77	48.14		152306	168	181	Empty	TRUE
Starved_Msm_Cpa_coIP	wt	BioSample 1b	20180212mz_10508_C_AbCpa (F261440)	Geranylgeranyl reductase OS=Mycobacterium smegmatis GN=ERS451418_02327 PE=4 SV=1	A0A0D6HR45_MYCSM,A0A1Q4T8W6_9MYCO,A0QR89_MYCS2,I7G7T9_MYCS2,L8FHP6_MYCSE	trembl_autoup_20171220.fasta	43096.1	0.975	3	3	4	0.000313	0.116	QGAEVAGPEFDANGR	R	V	0.166	5.88	54.6	14.7	1.17	0	1	0	0	2	1517.7	37.6326		40595.6	121	135	Empty	TRUE
Starved_Msm_Cpa_coIP	wt	BioSample 1b	20180212mz_10508_C_AbCpa (F261440)	Geranylgeranyl reductase OS=Mycobacterium smegmatis GN=ERS451418_02327 PE=4 SV=1	A0A0D6HR45_MYCSM,A0A1Q4T8W6_9MYCO,A0QR89_MYCS2,I7G7T9_MYCS2,L8FHP6_MYCSE	trembl_autoup_20171220.fasta	43096.1	0.975	3	3	4	0.000313	0.116	VYGDAVIAADGAYSPIK	K	R	0.388	37.9	59.3	32	0	0	1	0	0	2	1709.87	52.2877		58822.7	147	163	Empty	TRUE
Starved_Msm_Cpa_coIP	wt	BioSample 1b	20180212mz_10508_C_AbCpa (F261440)	Enolase OS=Ochrobactrum anthropi GN=eno PE=3 SV=1	A0A011T1T6_OCHAN,A0A137XRV3_OCHAN,A0A1V3YKD7_9RHIZ,A0A248UMP6_9RHIZ,A0A256FIG1_9RHIZ,A0A256FMX3_9RHIZ,A0A256GYY0_9RHIZ	trembl_autoup_20171220.fasta	45275.2	0.999	3	3	3	0.000235	0.0918	DGNYVYEGER	K	K	0.16	10.6	48.3	14.2	8.3	0	1	0	0	2	1201.51	30.5946		26007	250	259	Empty	TRUE
Starved_Msm_Cpa_coIP	wt	BioSample 1b	20180212mz_10508_C_AbCpa (F261440)	Enolase OS=Ochrobactrum anthropi GN=eno PE=3 SV=1	A0A011T1T6_OCHAN,A0A137XRV3_OCHAN,A0A1V3YKD7_9RHIZ,A0A248UMP6_9RHIZ,A0A256FIG1_9RHIZ,A0A256FMX3_9RHIZ,A0A256GYY0_9RHIZ	trembl_autoup_20171220.fasta	45275.2	0.999	3	3	3	0.000235	0.0918	VNQIGSLSETLDAVETAHK	K	A	0.997	94.8	59.2	27.8	80.6	0	0	1	0	2	2012.03	57.8644		123001	337	355	Empty	TRUE
Starved_Msm_Cpa_coIP	wt	BioSample 1b	20180212mz_10508_C_AbCpa (F261440)	Enolase OS=Ochrobactrum anthropi GN=eno PE=3 SV=1	A0A011T1T6_OCHAN,A0A137XRV3_OCHAN,A0A1V3YKD7_9RHIZ,A0A248UMP6_9RHIZ,A0A256FIG1_9RHIZ,A0A256FMX3_9RHIZ,A0A256GYY0_9RHIZ	trembl_autoup_20171220.fasta	45275.2	0.999	3	3	3	0.000235	0.0918	YGSEVFHTLK	R	K	0.592	40.1	58.5	27.4	17.5	0	0	1	0	2	1180.6	40.7073		75131.8	180	189	Empty	TRUE
Starved_Msm_Cpa_coIP	wt	BioSample 1b	20180212mz_10508_C_AbCpa (F261440)	Phage shock protein A, PspA OS=Mycobacterium smegmatis GN=ERS451418_02701 PE=4 SV=1	A0A0D6HZM6_MYCSM,A0A1Q4TNZ5_9MYCO,A0QVU2_MYCS2,I7G0I2_MYCS2,L8FE11_MYCSE	trembl_autoup_20171220.fasta	30291.7	0.998	2	2	2	0.000157	0.0968	MQEQVSSSLR	K	S	0.131	12.9	57.6	27.3	0	0	1	0	0	2	1164.57	31.763		47768.7	163	172	Empty	TRUE
Starved_Msm_Cpa_coIP	wt	BioSample 1b	20180212mz_10508_C_AbCpa (F261440)	Phage shock protein A, PspA OS=Mycobacterium smegmatis GN=ERS451418_02701 PE=4 SV=1	A0A0D6HZM6_MYCSM,A0A1Q4TNZ5_9MYCO,A0QVU2_MYCS2,I7G0I2_MYCS2,L8FE11_MYCSE	trembl_autoup_20171220.fasta	30291.7	0.998	2	2	2	0.000157	0.0968	QALTLADQATAAGDVAK	R	A	0.997	83.4	59.5	31.4	0	0	1	0	0	2	1643.86	44.8628		98309.5	78	94	Empty	TRUE
Starved_Msm_Cpa_coIP	wt	BioSample 1b	20180212mz_10508_C_AbCpa (F261440)	ATPase OS=Mycobacterium smegmatis GN=ERS451418_03139 PE=4 SV=1	A0A0D6I6J6_MYCSM,A0A1Q4STV0_9MYCO,A0QX24_MYCS2,I7FDE1_MYCS2,L8FCM7_MYCSE	trembl_autoup_20171220.fasta	41638.7	1	7	7	7	0.000548	0.235	GHVLLEGVPGVAK	K	T	0.139	23.1	57	24.9	0	0	1	0	0	2	1275.74	47.4299		62267.5	81	93	Empty	TRUE
Starved_Msm_Cpa_coIP	wt	BioSample 1b	20180212mz_10508_C_AbCpa (F261440)	ATPase OS=Mycobacterium smegmatis GN=ERS451418_03139 PE=4 SV=1	A0A0D6I6J6_MYCSM,A0A1Q4STV0_9MYCO,A0QX24_MYCS2,I7FDE1_MYCS2,L8FCM7_MYCSE	trembl_autoup_20171220.fasta	41638.7	1	7	7	7	0.000548	0.235	IIVGQDQLVER	R	M	0.996	60.5	57.5	35	30	0	1	0	0	2	1269.72	42.8746		109480	62	72	Empty	TRUE
Starved_Msm_Cpa_coIP	wt	BioSample 1b	20180212mz_10508_C_AbCpa (F261440)	ATPase OS=Mycobacterium smegmatis GN=ERS451418_03139 PE=4 SV=1	A0A0D6I6J6_MYCSM,A0A1Q4STV0_9MYCO,A0QX24_MYCS2,I7FDE1_MYCS2,L8FCM7_MYCSE	trembl_autoup_20171220.fasta	41638.7	1	7	7	7	0.000548	0.235	IQFTPDLVPTDIVGTR	R	I	0.118	17.4	59.3	27.8	0	0	1	0	0	2	1771.96	65.97		55977.6	111	126	Empty	TRUE
Starved_Msm_Cpa_coIP	wt	BioSample 1b	20180212mz_10508_C_AbCpa (F261440)	ATPase OS=Mycobacterium smegmatis GN=ERS451418_03139 PE=4 SV=1	A0A0D6I6J6_MYCSM,A0A1Q4STV0_9MYCO,A0QX24_MYCS2,I7FDE1_MYCS2,L8FCM7_MYCSE	trembl_autoup_20171220.fasta	41638.7	1	7	7	7	0.000548	0.235	LNVDYPSPEEER	K	E	0.39	4.1	54	17.9	0	0	1	0	0	2	1447.67	40.5528		35643.5	214	225	Empty	TRUE
Starved_Msm_Cpa_coIP	wt	BioSample 1b	20180212mz_10508_C_AbCpa (F261440)	ATPase OS=Mycobacterium smegmatis GN=ERS451418_03139 PE=4 SV=1	A0A0D6I6J6_MYCSM,A0A1Q4STV0_9MYCO,A0QX24_MYCS2,I7FDE1_MYCS2,L8FCM7_MYCSE	trembl_autoup_20171220.fasta	41638.7	1	7	7	7	0.000548	0.235	LVLTYDALADEISSETVVNR	R	I	0.132	12.1	59.4	15.2	4.93	0	0	1	0	2	2208.14	68.9212		76860.3	334	353	Empty	TRUE
Starved_Msm_Cpa_coIP	wt	BioSample 1b	20180212mz_10508_C_AbCpa (F261440)	ATPase OS=Mycobacterium smegmatis GN=ERS451418_03139 PE=4 SV=1	A0A0D6I6J6_MYCSM,A0A1Q4STV0_9MYCO,A0QX24_MYCS2,I7FDE1_MYCS2,L8FCM7_MYCSE	trembl_autoup_20171220.fasta	41638.7	1	7	7	7	0.000548	0.235	QILTTGDLLR	K	L	0.41	32.2	59.2	27.9	11.6	0	1	0	0	2	1129.66	52.7387		158858	240	249	Empty	TRUE
Starved_Msm_Cpa_coIP	wt	BioSample 1b	20180212mz_10508_C_AbCpa (F261440)	ATPase OS=Mycobacterium smegmatis GN=ERS451418_03139 PE=4 SV=1	A0A0D6I6J6_MYCSM,A0A1Q4STV0_9MYCO,A0QX24_MYCS2,I7FDE1_MYCS2,L8FCM7_MYCSE	trembl_autoup_20171220.fasta	41638.7	1	7	7	7	0.000548	0.235	TLAVETFAK	K	V	0.949	58.9	58.1	41.7	17.4	0	1	0	0	2	979.546	44.2837		227932	94	102	Empty	TRUE
Starved_Msm_Cpa_coIP	wt	BioSample 1b	20180212mz_10508_C_AbCpa (F261440)	60 kDa chaperonin OS=Ochrobactrum anthropi GN=groL PE=3 SV=1	A0A011VA31_OCHAN,A0A137XPP2_OCHAN,A0A1J6I3M7_9RHIZ,A0A256GIZ0_9RHIZ	trembl_autoup_20171220.fasta	57344.3	1	9	10	18	0.00141	0.39	AAVEEGIVAGGGTALLR	R	A	0.97	64.4	58.2	37.2	0	0	0	1	0	2	1583.88	53.6005		322496	405	421	Empty	TRUE
Starved_Msm_Cpa_coIP	wt	BioSample 1b	20180212mz_10508_C_AbCpa (F261440)	60 kDa chaperonin OS=Ochrobactrum anthropi GN=groL PE=3 SV=1	A0A011VA31_OCHAN,A0A137XPP2_OCHAN,A0A1J6I3M7_9RHIZ,A0A256GIZ0_9RHIZ	trembl_autoup_20171220.fasta	57344.3	1	9	10	18	0.00141	0.39	ALQAPAR	R	Q	0.231	29.4	53.9	42.4	0	0	1	0	0	2	726.426	26.8432		276419	445	451	Empty	TRUE
Starved_Msm_Cpa_coIP	wt	BioSample 1b	20180212mz_10508_C_AbCpa (F261440)	60 kDa chaperonin OS=Ochrobactrum anthropi GN=groL PE=3 SV=1	A0A011VA31_OCHAN,A0A137XPP2_OCHAN,A0A1J6I3M7_9RHIZ,A0A256GIZ0_9RHIZ	trembl_autoup_20171220.fasta	57344.3	1	9	10	18	0.00141	0.39	AVAAGMNPMDLK	K	R	0.499	41.2	57.4	32	0	0	1	0	0	2	1217.6	47.1946		212320	106	117	Empty	FALSE	A0A1N6XWT2_9RHIZ
Starved_Msm_Cpa_coIP	wt	BioSample 1b	20180212mz_10508_C_AbCpa (F261440)	60 kDa chaperonin OS=Ochrobactrum anthropi GN=groL PE=3 SV=1	A0A011VA31_OCHAN,A0A137XPP2_OCHAN,A0A1J6I3M7_9RHIZ,A0A256GIZ0_9RHIZ	trembl_autoup_20171220.fasta	57344.3	1	9	10	18	0.00141	0.39	ENTTIVDGAGQK	K	A	0.697	43.7	57.8	35.3	13.9	0	1	0	0	2	1232.61	28.7917		319730	328	339	Empty	FALSE	A0A1N6XWT2_9RHIZ
Starved_Msm_Cpa_coIP	wt	BioSample 1b	20180212mz_10508_C_AbCpa (F261440)	60 kDa chaperonin OS=Ochrobactrum anthropi GN=groL PE=3 SV=1	A0A011VA31_OCHAN,A0A137XPP2_OCHAN,A0A1J6I3M7_9RHIZ,A0A256GIZ0_9RHIZ	trembl_autoup_20171220.fasta	57344.3	1	9	10	18	0.00141	0.39	GIDLAVTEVVAELLGK	R	A	0.997	66.6	56.9	36.5	32.7	0	1	1	0	2	1626.93	91.9635		226816	119	134	Empty	TRUE
Starved_Msm_Cpa_coIP	wt	BioSample 1b	20180212mz_10508_C_AbCpa (F261440)	60 kDa chaperonin OS=Ochrobactrum anthropi GN=groL PE=3 SV=1	A0A011VA31_OCHAN,A0A137XPP2_OCHAN,A0A1J6I3M7_9RHIZ,A0A256GIZ0_9RHIZ	trembl_autoup_20171220.fasta	57344.3	1	9	10	18	0.00141	0.39	GINADQEAGINIVR	K	R	0.858	42.3	58.6	28.6	23.2	0	1	0	0	2	1469.77	45.171		51493.7	430	443	Empty	TRUE
Starved_Msm_Cpa_coIP	wt	BioSample 1b	20180212mz_10508_C_AbCpa (F261440)	60 kDa chaperonin OS=Ochrobactrum anthropi GN=groL PE=3 SV=1	A0A011VA31_OCHAN,A0A137XPP2_OCHAN,A0A1J6I3M7_9RHIZ,A0A256GIZ0_9RHIZ	trembl_autoup_20171220.fasta	57344.3	1	9	10	18	0.00141	0.39	LETVTLDMLGR	K	A	0.398	35.5	59.5	35.3	0	0	2	0	0	2	1263.66	50.2686		201811	309	319	Empty	TRUE
Starved_Msm_Cpa_coIP	wt	BioSample 1b	20180212mz_10508_C_AbCpa (F261440)	60 kDa chaperonin OS=Ochrobactrum anthropi GN=groL PE=3 SV=1	A0A011VA31_OCHAN,A0A137XPP2_OCHAN,A0A1J6I3M7_9RHIZ,A0A256GIZ0_9RHIZ	trembl_autoup_20171220.fasta	57344.3	1	9	10	18	0.00141	0.39	MIADAMQK	K	V	0.106	12.5	57	22.6	0	0	1	0	0	2	907.438	31.8064		55321.1	161	168	Empty	TRUE
Starved_Msm_Cpa_coIP	wt	BioSample 1b	20180212mz_10508_C_AbCpa (F261440)	60 kDa chaperonin OS=Ochrobactrum anthropi GN=groL PE=3 SV=1	A0A011VA31_OCHAN,A0A137XPP2_OCHAN,A0A1J6I3M7_9RHIZ,A0A256GIZ0_9RHIZ	trembl_autoup_20171220.fasta	57344.3	1	9	10	18	0.00141	0.39	MVADLEDAYILLHEK	K	K	0.858	53.5	59.2	19	0	0	0	1	0	2	1759.89	65.0843		153686	211	225	Empty	TRUE
Starved_Msm_Cpa_coIP	wt	BioSample 1b	20180212mz_10508_C_AbCpa (F261440)	60 kDa chaperonin OS=Ochrobactrum anthropi GN=groL PE=3 SV=1	A0A011VA31_OCHAN,A0A137XPP2_OCHAN,A0A1J6I3M7_9RHIZ,A0A256GIZ0_9RHIZ	trembl_autoup_20171220.fasta	57344.3	1	9	10	18	0.00141	0.39	QITTNAGEEASVIVGK	R	I	0.994	121	59.5	33.7	100	0	1	0	0	2	1616.85	44.7939		348945	452	467	Empty	TRUE
Starved_Msm_Cpa_coIP	wt	BioSample 1b	20180212mz_10508_C_AbCpa (F261440)	60 kDa chaperonin OS=Ochrobactrum anthropi GN=groL PE=3 SV=1	A0A011VA31_OCHAN,A0A137XPP2_OCHAN,A0A1J6I3M7_9RHIZ,A0A256GIZ0_9RHIZ	trembl_autoup_20171220.fasta	57344.3	1	9	10	18	0.00141	0.39	QQIEETSSDYDR	K	E	0.875	50.8	49.5	22.9	6.56	0	1	0	0	2	1470.63	28.3496		98195.8	351	362	Empty	TRUE
Starved_Msm_Cpa_coIP	wt	BioSample 1b	20180212mz_10508_C_AbCpa (F261440)	60 kDa chaperonin OS=Ochrobactrum anthropi GN=groL PE=3 SV=1	A0A011VA31_OCHAN,A0A137XPP2_OCHAN,A0A1J6I3M7_9RHIZ,A0A256GIZ0_9RHIZ	trembl_autoup_20171220.fasta	57344.3	1	9	10	18	0.00141	0.39	TAETELEVVEGMQFDR	K	G	0.872	52.1	55	19.7	6.32	0	1	0	0	2	1853.86	59.9357		93802	182	197	Empty	FALSE	A0A1N6XWT2_9RHIZ
Starved_Msm_Cpa_coIP	wt	BioSample 1b	20180212mz_10508_C_AbCpa (F261440)	60 kDa chaperonin OS=Ochrobactrum anthropi GN=groL PE=3 SV=1	A0A011VA31_OCHAN,A0A137XPP2_OCHAN,A0A1J6I3M7_9RHIZ,A0A256GIZ0_9RHIZ	trembl_autoup_20171220.fasta	57344.3	1	9	10	18	0.00141	0.39	TNDTAGDGTTTATVLGQAIVQEGAK	K	A	0.734	36.4	58.6	17.3	22.3	0	0	1	0	2	2419.2	54.3585		157934	81	105	Empty	TRUE
Starved_Msm_Cpa_coIP	wt	BioSample 1b	20180212mz_10508_C_AbCpa (F261440)	60 kDa chaperonin OS=Ochrobactrum anthropi GN=groL PE=3 SV=1	A0A011VA31_OCHAN,A0A137XPP2_OCHAN,A0A1J6I3M7_9RHIZ,A0A256GIZ0_9RHIZ	trembl_autoup_20171220.fasta	57344.3	1	9	10	18	0.00141	0.39	VDDALNATR	R	A	0.581	42.4	57.6	38	0	0	1	0	0	2	974.49	28.8742		53394.7	396	404	Empty	FALSE	A0A0A1Q3X9_9BACT
Starved_Msm_Cpa_coIP	wt	BioSample 1b	20180212mz_10508_C_AbCpa (F261440)	60 kDa chaperonin OS=Ochrobactrum anthropi GN=groL PE=3 SV=1	A0A011VA31_OCHAN,A0A137XPP2_OCHAN,A0A1J6I3M7_9RHIZ,A0A256GIZ0_9RHIZ	trembl_autoup_20171220.fasta	57344.3	1	9	10	18	0.00141	0.39	VGGATEVEVK	R	E	0.949	58.9	59.6	50	15.1	0	1	0	0	2	988.531	29.8082		128364	381	390	Empty	FALSE	A0A0A1Q3X9_9BACT,A0A1N6XWT2_9RHIZ
Starved_Msm_Cpa_coIP	wt	BioSample 1b	20180212mz_10508_C_AbCpa (F261440)	60 kDa chaperonin OS=Ochrobactrum anthropi GN=groL PE=3 SV=1	A0A011VA31_OCHAN,A0A137XPP2_OCHAN,A0A1J6I3M7_9RHIZ,A0A256GIZ0_9RHIZ	trembl_autoup_20171220.fasta	57344.3	1	9	10	18	0.00141	0.39	VGNEGVITVEEAK	K	T	0.997	109	59.4	39.6	24.9	0	1	0	0	2	1344.7	38.736		703329	169	181	Empty	FALSE	A0A0A1Q3X9_9BACT,A0A1N6XWT2_9RHIZ,B2YK96_9BACT
Starved_Msm_Cpa_coIP	wt	BioSample 1b	20180212mz_10508_C_AbCpa (F261440)	Transcription termination factor Rho OS=Mycobacterium smegmatis GN=rho PE=3 SV=1	A0A0D6IU75_MYCSM,A0R218_MYCS2,I7G6F1_MYCS2,L8F7F8_MYCSE	trembl_autoup_20171220.fasta	72152	1	4	4	7	0.000548	0.117	DVVVLLDSITR	K	L	0.504	40.4	58.8	35.1	0	0	1	0	0	2	1229.71	66.6151		317807	500	510	Empty	TRUE
Starved_Msm_Cpa_coIP	wt	BioSample 1b	20180212mz_10508_C_AbCpa (F261440)	Transcription termination factor Rho OS=Mycobacterium smegmatis GN=rho PE=3 SV=1	A0A0D6IU75_MYCSM,A0R218_MYCS2,I7G6F1_MYCS2,L8F7F8_MYCSE	trembl_autoup_20171220.fasta	72152	1	4	4	7	0.000548	0.117	EIGVEGASGLR	K	K	0.155	30.5	58.4	35.8	5.94	0	1	0	0	2	1087.57	38.4863		181262	49	59	Empty	TRUE
Starved_Msm_Cpa_coIP	wt	BioSample 1b	20180212mz_10508_C_AbCpa (F261440)	Transcription termination factor Rho OS=Mycobacterium smegmatis GN=rho PE=3 SV=1	A0A0D6IU75_MYCSM,A0R218_MYCS2,I7G6F1_MYCS2,L8F7F8_MYCSE	trembl_autoup_20171220.fasta	72152	1	4	4	7	0.000548	0.117	LTPLYPNER	K	L	0.164	24.4	59.5	27.5	0	0	1	0	0	2	1102.59	39.5677		145986	380	388	Empty	TRUE
Starved_Msm_Cpa_coIP	wt	BioSample 1b	20180212mz_10508_C_AbCpa (F261440)	Transcription termination factor Rho OS=Mycobacterium smegmatis GN=rho PE=3 SV=1	A0A0D6IU75_MYCSM,A0R218_MYCS2,I7G6F1_MYCS2,L8F7F8_MYCSE	trembl_autoup_20171220.fasta	72152	1	4	4	7	0.000548	0.117	SASLSTMVLPELR	R	A	0.843	51.1	59.6	27.1	0	0	1	0	0	2	1403.76	62.2698		36642.4	32	44	Empty	TRUE
Starved_Msm_Cpa_coIP	wt	BioSample 1b	20180212mz_10508_C_AbCpa (F261440)	Transcription termination factor Rho OS=Mycobacterium smegmatis GN=rho PE=3 SV=1	A0A0D6IU75_MYCSM,A0R218_MYCS2,I7G6F1_MYCS2,L8F7F8_MYCSE	trembl_autoup_20171220.fasta	72152	1	4	4	7	0.000548	0.117	TNYEFLVQVSK	K	T	0.997	63.4	58.1	35	46.2	0	1	0	0	2	1327.69	53.4937		56065.4	649	659	Empty	TRUE
Starved_Msm_Cpa_coIP	wt	BioSample 1b	20180212mz_10508_C_AbCpa (F261440)	Transcription termination factor Rho OS=Mycobacterium smegmatis GN=rho PE=3 SV=1	A0A0D6IU75_MYCSM,A0R218_MYCS2,I7G6F1_MYCS2,L8F7F8_MYCSE	trembl_autoup_20171220.fasta	72152	1	4	4	7	0.000548	0.117	VFPAVDVNPSGTR	R	K	0.877	48.7	59.3	29.3	22.1	0	1	0	0	2	1358.71	46.6385		90905.9	595	607	Empty	TRUE
Starved_Msm_Cpa_coIP	wt	BioSample 1b	20180212mz_10508_C_AbCpa (F261440)	Transcription termination factor Rho OS=Mycobacterium smegmatis GN=rho PE=3 SV=1	A0A0D6IU75_MYCSM,A0R218_MYCS2,I7G6F1_MYCS2,L8F7F8_MYCSE	trembl_autoup_20171220.fasta	72152	1	4	4	7	0.000548	0.117	VIDLIMPIGK	R	G	0.85	50.2	56	48	0	0	1	0	0	2	1098.66	62.7518		219735	402	411	Empty	FALSE	A0A1L7CT61_9CORY
Starved_Msm_Cpa_coIP	wt	BioSample 1b	20180212mz_10508_C_AbCpa (F261440)	Anion-transporting ATPase OS=Mycobacterium smegmatis GN=arsA_3 PE=4 SV=1	A0A0D6J2J9_MYCSM,A0A0K0X0R8_MYCGD,A0A101B8Z2_9MYCO,A0A1A0TCB6_9MYCO,A0A1Q4TPT8_9MYCO,A0A1S1NI79_9MYCO,A0A1X0H6R8_9MYCO,A0A2A7NHK1_9MYCO,A0R5H6_MYCS2,A1UMP1_MYCSK,I7GFH8_MYCS2,K5BE61_MYCHD,L8F368_MYCSE,V5XIK2_MYCNE	trembl_autoup_20171220.fasta	40302.4	0.998	3	3	3	0.000235	0.0878	GTQFVVVSAAEPDALR	R	E	0.997	79.6	59.7	31.7	59.4	0	1	0	0	2	1659.87	54.44		106588	246	261	Empty	TRUE
Starved_Msm_Cpa_coIP	wt	BioSample 1b	20180212mz_10508_C_AbCpa (F261440)	Anion-transporting ATPase OS=Mycobacterium smegmatis GN=arsA_3 PE=4 SV=1	A0A0D6J2J9_MYCSM,A0A0K0X0R8_MYCGD,A0A101B8Z2_9MYCO,A0A1A0TCB6_9MYCO,A0A1Q4TPT8_9MYCO,A0A1S1NI79_9MYCO,A0A1X0H6R8_9MYCO,A0A2A7NHK1_9MYCO,A0R5H6_MYCS2,A1UMP1_MYCSK,I7GFH8_MYCS2,K5BE61_MYCHD,L8F368_MYCSE,V5XIK2_MYCNE	trembl_autoup_20171220.fasta	40302.4	0.998	3	3	3	0.000235	0.0878	LVTGAVGLAMK	K	A	0.192	31.9	59.1	27	0	0	1	0	0	2	1059.62	47.2383		70546.7	193	203	Empty	TRUE
Starved_Msm_Cpa_coIP	wt	BioSample 1b	20180212mz_10508_C_AbCpa (F261440)	Anion-transporting ATPase OS=Mycobacterium smegmatis GN=arsA_3 PE=4 SV=1	A0A0D6J2J9_MYCSM,A0A0K0X0R8_MYCGD,A0A101B8Z2_9MYCO,A0A1A0TCB6_9MYCO,A0A1Q4TPT8_9MYCO,A0A1S1NI79_9MYCO,A0A1X0H6R8_9MYCO,A0A2A7NHK1_9MYCO,A0R5H6_MYCS2,A1UMP1_MYCSK,I7GFH8_MYCS2,K5BE61_MYCHD,L8F368_MYCSE,V5XIK2_MYCNE	trembl_autoup_20171220.fasta	40302.4	0.998	3	3	3	0.000235	0.0878	TYDLLK	R	R	0.127	13.7	55.3	25.6	0	0	1	0	0	2	752.419	40.7818		108143	238	243	Empty	TRUE
Starved_Msm_Cpa_coIP	wt	BioSample 1b	20180212mz_10508_C_AbCpa (F261440)	Acetyltransferase component of pyruvate dehydrogenase complex OS=Ochrobactrum anthropi GN=BG46_18305 PE=3 SV=1	A0A011T1U0_OCHAN,A0A1J6HSW6_9RHIZ,A0A256GY59_9RHIZ,A6X0M3_OCHA4	trembl_autoup_20171220.fasta	46200.5	1	7	8	8	0.000627	0.229	AVDGALAAELAQAFK	R	R	0.997	83.9	59.8	37	58.1	0	1	1	0	2	1474.79	69.1043		288466	416	430	Empty	TRUE
Starved_Msm_Cpa_coIP	wt	BioSample 1b	20180212mz_10508_C_AbCpa (F261440)	Acetyltransferase component of pyruvate dehydrogenase complex OS=Ochrobactrum anthropi GN=BG46_18305 PE=3 SV=1	A0A011T1U0_OCHAN,A0A1J6HSW6_9RHIZ,A0A256GY59_9RHIZ,A6X0M3_OCHA4	trembl_autoup_20171220.fasta	46200.5	1	7	8	8	0.000627	0.229	DVEAALASGGAK	R	A	0.162	30.1	58	25.8	0	0	1	0	0	2	1088.56	35.4561		103576	168	179	Empty	TRUE
Starved_Msm_Cpa_coIP	wt	BioSample 1b	20180212mz_10508_C_AbCpa (F261440)	Acetyltransferase component of pyruvate dehydrogenase complex OS=Ochrobactrum anthropi GN=BG46_18305 PE=3 SV=1	A0A011T1U0_OCHAN,A0A1J6HSW6_9RHIZ,A0A256GY59_9RHIZ,A6X0M3_OCHA4	trembl_autoup_20171220.fasta	46200.5	1	7	8	8	0.000627	0.229	EEPKPAAAPAAVPAPAK	K	A	0.968	42.6	59.2	22.8	36.3	0	0	1	0	2	1614.89	33.9999		610012	106	122	Empty	TRUE
Starved_Msm_Cpa_coIP	wt	BioSample 1b	20180212mz_10508_C_AbCpa (F261440)	Acetyltransferase component of pyruvate dehydrogenase complex OS=Ochrobactrum anthropi GN=BG46_18305 PE=3 SV=1	A0A011T1U0_OCHAN,A0A1J6HSW6_9RHIZ,A0A256GY59_9RHIZ,A6X0M3_OCHA4	trembl_autoup_20171220.fasta	46200.5	1	7	8	8	0.000627	0.229	LKPEEYQGGSTSVSNLGMFGVK	K	D	0.121	17.5	58.4	21.1	0	0	0	1	0	2	2344.15	49.672		58898.4	349	370	Empty	TRUE
Starved_Msm_Cpa_coIP	wt	BioSample 1b	20180212mz_10508_C_AbCpa (F261440)	Acetyltransferase component of pyruvate dehydrogenase complex OS=Ochrobactrum anthropi GN=BG46_18305 PE=3 SV=1	A0A011T1U0_OCHAN,A0A1J6HSW6_9RHIZ,A0A256GY59_9RHIZ,A6X0M3_OCHA4	trembl_autoup_20171220.fasta	46200.5	1	7	8	8	0.000627	0.229	SQINAAAPMIK	R	T	0.173	11.1	59.4	15.3	0	0	1	0	0	2	1159.61	35.9723		37597.2	249	259	Empty	TRUE
Starved_Msm_Cpa_coIP	wt	BioSample 1b	20180212mz_10508_C_AbCpa (F261440)	Acetyltransferase component of pyruvate dehydrogenase complex OS=Ochrobactrum anthropi GN=BG46_18305 PE=3 SV=1	A0A011T1U0_OCHAN,A0A1J6HSW6_9RHIZ,A0A256GY59_9RHIZ,A6X0M3_OCHA4	trembl_autoup_20171220.fasta	46200.5	1	7	8	8	0.000627	0.229	TLSAISNEMK	K	D	0.179	26.2	58.9	26.1	0	0	1	0	0	2	1093.56	39.7447		163391	329	338	Empty	TRUE
Starved_Msm_Cpa_coIP	wt	BioSample 1b	20180212mz_10508_C_AbCpa (F261440)	Acetyltransferase component of pyruvate dehydrogenase complex OS=Ochrobactrum anthropi GN=BG46_18305 PE=3 SV=1	A0A011T1U0_OCHAN,A0A1J6HSW6_9RHIZ,A0A256GY59_9RHIZ,A6X0M3_OCHA4	trembl_autoup_20171220.fasta	46200.5	1	7	8	8	0.000627	0.229	VATVMSVTLSTDHR	K	A	0.19	24.9	59	23.5	9.52	0	0	1	0	2	1532.77	37.63		73799.9	402	415	Empty	TRUE
Starved_Msm_Cpa_coIP	wt	BioSample 1b	20180212mz_10508_C_AbCpa (F261440)	Pyruvate dehydrogenase E1 component subunit beta OS=Ochrobactrum anthropi GN=BG46_18300 PE=4 SV=1	A0A011UI56_OCHAN,A0A256GY05_9RHIZ	trembl_autoup_20171220.fasta	49522.7	1	9	13	14	0.0011	0.331	AAEELAQQGIDVEIIDLR	K	T	0.33	33.5	59.2	27.9	0	0	0	1	0	2	1983.04	64.7768		60678.1	358	375	Empty	TRUE
Starved_Msm_Cpa_coIP	wt	BioSample 1b	20180212mz_10508_C_AbCpa (F261440)	Pyruvate dehydrogenase E1 component subunit beta OS=Ochrobactrum anthropi GN=BG46_18300 PE=4 SV=1	A0A011UI56_OCHAN,A0A256GY05_9RHIZ	trembl_autoup_20171220.fasta	49522.7	1	9	13	14	0.0011	0.331	APALEVASDPDIPAGTEMVSTTVR	K	E	0.997	74.6	58.9	19.3	68	0	1	2	0	2	2427.21	57.3161		593530	122	145	Empty	TRUE
Starved_Msm_Cpa_coIP	wt	BioSample 1b	20180212mz_10508_C_AbCpa (F261440)	Pyruvate dehydrogenase E1 component subunit beta OS=Ochrobactrum anthropi GN=BG46_18300 PE=4 SV=1	A0A011UI56_OCHAN,A0A256GY05_9RHIZ	trembl_autoup_20171220.fasta	49522.7	1	9	13	14	0.0011	0.331	DVPMPYAANLEK	K	L	0.409	30.6	57.7	25.3	13.4	0	1	0	0	2	1347.66	49.3018		88942.6	434	445	Empty	TRUE
Starved_Msm_Cpa_coIP	wt	BioSample 1b	20180212mz_10508_C_AbCpa (F261440)	Pyruvate dehydrogenase E1 component subunit beta OS=Ochrobactrum anthropi GN=BG46_18300 PE=4 SV=1	A0A011UI56_OCHAN,A0A256GY05_9RHIZ	trembl_autoup_20171220.fasta	49522.7	1	9	13	14	0.0011	0.331	KTDSVPAAPK	K	A	0.119	16.1	56.6	29.7	0	0	1	0	0	2	1013.56	25.9863		56515.4	112	121	Empty	TRUE
Starved_Msm_Cpa_coIP	wt	BioSample 1b	20180212mz_10508_C_AbCpa (F261440)	Pyruvate dehydrogenase E1 component subunit beta OS=Ochrobactrum anthropi GN=BG46_18300 PE=4 SV=1	A0A011UI56_OCHAN,A0A256GY05_9RHIZ	trembl_autoup_20171220.fasta	49522.7	1	9	13	14	0.0011	0.331	LALPTVAEVVEAVK	K	A	0.147	20	53.7	22.1	4.96	0	0	1	0	2	1438.85	74.5472		46390.4	446	459	Empty	TRUE
Starved_Msm_Cpa_coIP	wt	BioSample 1b	20180212mz_10508_C_AbCpa (F261440)	Pyruvate dehydrogenase E1 component subunit beta OS=Ochrobactrum anthropi GN=BG46_18300 PE=4 SV=1	A0A011UI56_OCHAN,A0A256GY05_9RHIZ	trembl_autoup_20171220.fasta	49522.7	1	9	13	14	0.0011	0.331	LDDFVLPIGK	K	A	0.962	65.4	60.1	33.2	0	0	1	0	0	2	1116.63	60.4693		145149	324	333	Empty	TRUE
Starved_Msm_Cpa_coIP	wt	BioSample 1b	20180212mz_10508_C_AbCpa (F261440)	Pyruvate dehydrogenase E1 component subunit beta OS=Ochrobactrum anthropi GN=BG46_18300 PE=4 SV=1	A0A011UI56_OCHAN,A0A256GY05_9RHIZ	trembl_autoup_20171220.fasta	49522.7	1	9	13	14	0.0011	0.331	LVTVEEGFPQSSVGTEIATR	R	V	0.894	38.3	59.6	22.3	28.7	0	0	1	0	2	2120.09	54.1838		55383.7	395	414	Empty	TRUE
Starved_Msm_Cpa_coIP	wt	BioSample 1b	20180212mz_10508_C_AbCpa (F261440)	Pyruvate dehydrogenase E1 component subunit beta OS=Ochrobactrum anthropi GN=BG46_18300 PE=4 SV=1	A0A011UI56_OCHAN,A0A256GY05_9RHIZ	trembl_autoup_20171220.fasta	49522.7	1	9	13	14	0.0011	0.331	TIRPMDIPTVVESVK	R	K	0.15	26.2	59.2	21.4	0	0	0	2	0	2	1700.93	54.4985		503870	376	390	Empty	TRUE
Starved_Msm_Cpa_coIP	wt	BioSample 1b	20180212mz_10508_C_AbCpa (F261440)	Pyruvate dehydrogenase E1 component subunit beta OS=Ochrobactrum anthropi GN=BG46_18300 PE=4 SV=1	A0A011UI56_OCHAN,A0A256GY05_9RHIZ	trembl_autoup_20171220.fasta	49522.7	1	9	13	14	0.0011	0.331	VMQQAFDYLDAPILTIAGK	R	D	0.381	21.2	59.4	14.1	16.9	0	0	2	0	2	2110.09	75.2255		92213.7	415	433	Empty	TRUE
Starved_Msm_Cpa_coIP	wt	BioSample 1b	20180212mz_10508_C_AbCpa (F261440)	Pyruvate dehydrogenase E1 component subunit beta OS=Ochrobactrum anthropi GN=BG46_18300 PE=4 SV=1	A0A011UI56_OCHAN,A0A256GY05_9RHIZ	trembl_autoup_20171220.fasta	49522.7	1	9	13	14	0.0011	0.331	VTQGLLDEFGSK	K	R	0.997	82.4	59.2	35.1	18.2	0	1	0	0	2	1293.67	51.5705		313936	178	189	Empty	TRUE
Starved_Msm_Cpa_coIP	wt	BioSample 1b	20180212mz_10508_C_AbCpa (F261440)	Ubiquinol-cytochrome C reductase QcrB OS=Mycobacterium smegmatis GN=qcrB PE=4 SV=1	A0A0D6IKC7_MYCSM,A0A0K0X8C7_MYCGD,A0A100XI46_MYCTH,A0R052_MYCS2,G7CE25_MYCT3,I7FGS8_MYCS2,K5BEV8_MYCHD,L8F9G3_MYCSE	trembl_autoup_20171220.fasta	60212.2	0.982	2	2	2	0.000157	0.0403	EVLEHGVETGIIK	R	R	0.859	52.7	58.2	34.6	0	0	0	1	0	2	1423.78	43.2703		371471	439	451	Empty	TRUE
Starved_Msm_Cpa_coIP	wt	BioSample 1b	20180212mz_10508_C_AbCpa (F261440)	Ubiquinol-cytochrome C reductase QcrB OS=Mycobacterium smegmatis GN=qcrB PE=4 SV=1	A0A0D6IKC7_MYCSM,A0A0K0X8C7_MYCGD,A0A100XI46_MYCTH,A0R052_MYCS2,G7CE25_MYCT3,I7FGS8_MYCS2,K5BEV8_MYCHD,L8F9G3_MYCSE	trembl_autoup_20171220.fasta	60212.2	0.982	2	2	2	0.000157	0.0403	TETNVVGVR	R	V	0.869	48.2	60.4	40.5	19	0	1	0	0	2	974.527	30.6517		231046	244	252	Empty	TRUE
Starved_Msm_Cpa_coIP	wt	BioSample 1b	20180212mz_10508_C_AbCpa (F261440)	ATPase OS=Mycobacterium sp. Root135 GN=ASD37_09625 PE=3 SV=1	A0A0T1WHF4_9MYCO,A0A1V4PMZ6_9MYCO	trembl_autoup_20171220.fasta	76137	0.889	1	1	5	0.000392	0.06	DSAPSLVFLDEIDALAPR	R	R	0.997	98.7	59.5	37.9	0	0	1	1	0	2	1929	81.5165		166214	564	581	Empty	FALSE	A0A1A0WWQ9_9MYCO,A0A1A0NHN9_9MYCO,A0A117I516_9MYCO,I7G468_MYCS2,A0A1X0AID3_9MYCO,A0QQS4_MYCS2
Starved_Msm_Cpa_coIP	wt	BioSample 1b	20180212mz_10508_C_AbCpa (F261440)	ATPase OS=Mycobacterium sp. Root135 GN=ASD37_09625 PE=3 SV=1	A0A0T1WHF4_9MYCO,A0A1V4PMZ6_9MYCO	trembl_autoup_20171220.fasta	76137	0.889	1	1	5	0.000392	0.06	LGVLVSGPAGVGK	R	A	0.879	47.3	54.1	38.7	18.1	0	1	0	0	2	1153.69	46.8919		105276	257	269	Empty	TRUE
Starved_Msm_Cpa_coIP	wt	BioSample 1b	20180212mz_10508_C_AbCpa (F261440)	ATPase OS=Mycobacterium sp. Root135 GN=ASD37_09625 PE=3 SV=1	A0A0T1WHF4_9MYCO,A0A1V4PMZ6_9MYCO	trembl_autoup_20171220.fasta	76137	0.889	1	1	5	0.000392	0.06	VMTVGDTVSLLPR	K	D	0.997	88.9	59.2	36.5	66.6	0	2	0	0	2	1387.76	56.247		347576	129	141	Empty	FALSE	A0A1A0WWQ9_9MYCO,A0A1A0NHN9_9MYCO,A0A117I516_9MYCO,I7G468_MYCS2,A0A1X0AID3_9MYCO,A0QQS4_MYCS2
Starved_Msm_Cpa_coIP	wt	BioSample 1b	20180212mz_10508_C_AbCpa (F261440)	Protein HflC OS=Ochrobactrum anthropi GN=AYJ56_06010 PE=3 SV=1	A0A011T914_OCHAN,A0A135HUI8_9RHIZ,A0A1J6HQL9_9RHIZ,A0A256GWY1_9RHIZ,A6WZV7_OCHA4,C4WF12_9RHIZ,M5JWB9_9RHIZ,U1XFS8_9RHIZ,U4VBM8_9RHIZ	trembl_autoup_20171220.fasta	33798.8	0.914	2	2	2	0.000157	0.0933	DQLRPDATSLGLTIADVR	R	I	0.555	37.9	58.8	27.1	19	0	0	1	0	2	1941.04	58.4329		101825	154	171	Empty	TRUE
Starved_Msm_Cpa_coIP	wt	BioSample 1b	20180212mz_10508_C_AbCpa (F261440)	Protein HflC OS=Ochrobactrum anthropi GN=AYJ56_06010 PE=3 SV=1	A0A011T914_OCHAN,A0A135HUI8_9RHIZ,A0A1J6HQL9_9RHIZ,A0A256GWY1_9RHIZ,A6WZV7_OCHA4,C4WF12_9RHIZ,M5JWB9_9RHIZ,U1XFS8_9RHIZ,U4VBM8_9RHIZ	trembl_autoup_20171220.fasta	33798.8	0.914	2	2	2	0.000157	0.0933	GFEAALSEER	R	G	0.808	48.2	55.9	28.8	2.75	0	1	0	0	2	1108.53	40.4799		135327	136	145	Empty	TRUE
Starved_Msm_Cpa_coIP	wt	BioSample 1b	20180212mz_10508_C_AbCpa (F261440)	ATP synthase subunit alpha OS=Geodermatophilus brasiliensis GN=atpA PE=3 SV=1	A0A1G7WKS3_9ACTN,A0A1I1KF45_9ACTN	trembl_autoup_20171220.fasta	58463.3	0.375	0	0	3	0.000235	0.0404	AIDAMTPIGR	K	G	0.086	17.5	58.1	28.3	0	0	1	0	0	2	1044.55	42.4332		189191	155	164	Empty	FALSE	A0A260MQI8_9NOCA,A0A260API3_9NOCA,A0A260TQW5_RHOFA,L8FA78_MYCSE,A0A260FFK3_9NOCA,C3JI61_RHOER,A0A0D5A671_9NOCA,A0A1X0LKL6_9NOCA,A0A1C4G0D5_9NOCA,A0A260QU87_9NOCA,A0A260BZ09_9NOCA,A0A1Q4K083_RHOER,A0A2A3F2S1_9NOCA,L8DFZ2_9NOCA,A0A260L2I9_9NOCA,A0A0D8HNE4_9NOCA,A0A0E4A8H9_RHOER,A0A260IU44_9NOCA,A0A0D6IV93_MYCSM,A0A0U3KH97_RHOER,U0E458_9NOCA,T5HXN4_RHOER,A0A260GXP3_9NOCA,A0A165MB76_RHOFA,A0A143QF45_…
Starved_Msm_Cpa_coIP	wt	BioSample 1b	20180212mz_10508_C_AbCpa (F261440)	ATP synthase subunit alpha OS=Geodermatophilus brasiliensis GN=atpA PE=3 SV=1	A0A1G7WKS3_9ACTN,A0A1I1KF45_9ACTN	trembl_autoup_20171220.fasta	58463.3	0.375	0	0	3	0.000235	0.0404	ALELQAPSVVQR	R	Q	0.585	41.5	56.7	30.8	0	0	1	1	0	2	1310.74	48.5111		201084	131	142	Empty	FALSE	A0A0D6IV93_MYCSM,L8FA78_MYCSE
Starved_Msm_Cpa_coIP	wt	BioSample 1b	20180212mz_10508_C_AbCpa (F261440)	DNA-directed RNA polymerase subunit alpha OS=Mycobacterium smegmatis GN=rpoA PE=3 SV=1	A0A0D6H9R5_MYCSM,L8FGG6_MYCSE	trembl_autoup_20171220.fasta	37920.1	0.574	1	1	2	0.000157	0.0829	DALASAGGTLVELFGLAR	R	E	0.286	32.4	59	28.2	0	0	0	1	0	2	1760.95	84.1311		51025.4	206	223	Empty	TRUE
Starved_Msm_Cpa_coIP	wt	BioSample 1b	20180212mz_10508_C_AbCpa (F261440)	DNA-directed RNA polymerase subunit alpha OS=Mycobacterium smegmatis GN=rpoA PE=3 SV=1	A0A0D6H9R5_MYCSM,L8FGG6_MYCSE	trembl_autoup_20171220.fasta	37920.1	0.574	1	1	2	0.000157	0.0829	EDVTDIILNLK	K	G	0.684	47.5	59.7	38.8	0	0	1	0	0	2	1272.7	66.799		136641	71	81	Empty	FALSE	A0A0K2YD94_9NOCA,R7WHQ0_9NOCA,M2XCD9_9NOCA
Starved_Msm_Cpa_coIP	wt	BioSample 1b	20180212mz_10508_C_AbCpa (F261440)	50S ribosomal protein L14 OS=Ochrobactrum anthropi GN=rplN PE=3 SV=1	A0A011UH56_OCHAN,A0A021XB09_9RHIZ,A0A024IXF6_RHIRD,A0A081CX31_9RHIZ,A0A098RQ49_9RHIZ,A0A0D6SHU1_9RHIZ,A0A0D8KAE7_9RHIZ,A0A0D8KX83_9RHIZ,A0A0E1X4Z1_9RHIZ,A0A0L6K9J1_9RHIZ,A0A0M1WBF0_BRUAO,A0A0Q4VY80_9RHIZ,A0A0Q5E0M1_9RHIZ,A0A0Q6FYJ8_9RHIZ,A0A0Q6RXD4_9RHIZ,A0A0Q6SL71_9RHIZ,A0A0Q6ZVB3_9RHIZ,A0A0Q7NUY4_9RHIZ,A0A0Q7YCQ6_9RHIZ,A0A0Q8AU74_9RHIZ,A0A0Q8G3Q1_9RHIZ,A0A0T1WVR0_9RHIZ,A0A0U5NH12_9RHIZ,A0A0X6ZS…	trembl_autoup_20171220.fasta	13460.2	0.998	2	2	3	0.000235	0.32	IISLAPEVL	K	-	0.125	12	53.5	25.6	0	0	1	0	0	2	954.587	64.9041		129094	114	122	Empty	FALSE	A0A1D7YAK1_9ACTN,A0A1D9E0A8_9MICO,A0A1D8BRN1_9PSEU,A0A126Y6G7_9ACTN,A0A1A5P2R2_9ACTN,H2JT30_STRHJ,A0A0Q9CXL0_9CELL,A0A1H0Y1F7_9MICO,R4LFH8_9ACTN,A0A1G7MW86_9PSEU,F5XNK8_MICPN,A0A1Y0INH6_9BACL,A0A1A9GFT0_9ACTN,A0A1I3QXU7_9BACL,A0A0J8D2T0_9ACTN,A0A1H1VBR7_9CELL,A0A0Q9R6K5_9MICC,A0A1M3EP12_9CELL,A0A0Q8CDK5_9MICO,A0A1E7MN78_9ACTN,A0A081EH35_STRFR,A0A0Q9QRI3_9ACTN,A0A191V1Y7_9ACTN,A0A1S6RP08_STRHY,S3A…
Starved_Msm_Cpa_coIP	wt	BioSample 1b	20180212mz_10508_C_AbCpa (F261440)	50S ribosomal protein L14 OS=Ochrobactrum anthropi GN=rplN PE=3 SV=1	A0A011UH56_OCHAN,A0A021XB09_9RHIZ,A0A024IXF6_RHIRD,A0A081CX31_9RHIZ,A0A098RQ49_9RHIZ,A0A0D6SHU1_9RHIZ,A0A0D8KAE7_9RHIZ,A0A0D8KX83_9RHIZ,A0A0E1X4Z1_9RHIZ,A0A0L6K9J1_9RHIZ,A0A0M1WBF0_BRUAO,A0A0Q4VY80_9RHIZ,A0A0Q5E0M1_9RHIZ,A0A0Q6FYJ8_9RHIZ,A0A0Q6RXD4_9RHIZ,A0A0Q6SL71_9RHIZ,A0A0Q6ZVB3_9RHIZ,A0A0Q7NUY4_9RHIZ,A0A0Q7YCQ6_9RHIZ,A0A0Q8AU74_9RHIZ,A0A0Q8G3Q1_9RHIZ,A0A0T1WVR0_9RHIZ,A0A0U5NH12_9RHIZ,A0A0X6ZS…	trembl_autoup_20171220.fasta	13460.2	0.998	2	2	3	0.000235	0.32	MIQMQTNLDVADNSGAR	-	R	0.197	25.5	55.2	29.2	0	0	0	1	0	2	1863.87	47.6983		53092.9	1	17	Empty	TRUE
Starved_Msm_Cpa_coIP	wt	BioSample 1b	20180212mz_10508_C_AbCpa (F261440)	50S ribosomal protein L14 OS=Ochrobactrum anthropi GN=rplN PE=3 SV=1	A0A011UH56_OCHAN,A0A021XB09_9RHIZ,A0A024IXF6_RHIRD,A0A081CX31_9RHIZ,A0A098RQ49_9RHIZ,A0A0D6SHU1_9RHIZ,A0A0D8KAE7_9RHIZ,A0A0D8KX83_9RHIZ,A0A0E1X4Z1_9RHIZ,A0A0L6K9J1_9RHIZ,A0A0M1WBF0_BRUAO,A0A0Q4VY80_9RHIZ,A0A0Q5E0M1_9RHIZ,A0A0Q6FYJ8_9RHIZ,A0A0Q6RXD4_9RHIZ,A0A0Q6SL71_9RHIZ,A0A0Q6ZVB3_9RHIZ,A0A0Q7NUY4_9RHIZ,A0A0Q7YCQ6_9RHIZ,A0A0Q8AU74_9RHIZ,A0A0Q8G3Q1_9RHIZ,A0A0T1WVR0_9RHIZ,A0A0U5NH12_9RHIZ,A0A0X6ZS…	trembl_autoup_20171220.fasta	13460.2	0.998	2	2	3	0.000235	0.32	YASVGDIIVVSIK	R	E	0.997	93.1	56.3	34.6	0	0	1	0	0	2	1363.78	63.0168		109643	32	44	Empty	TRUE
Starved_Msm_Cpa_coIP	wt	BioSample 1b	20180212mz_10508_C_AbCpa (F261440)	Lon protease OS=Ochrobactrum anthropi GN=lon PE=2 SV=1	A0A011UHP0_OCHAN,A0A1J6HH76_9RHIZ,A0A256GYT6_9RHIZ,A6X116_OCHA4,C4WHP5_9RHIZ,M5JRZ1_9RHIZ,U1X6E7_9RHIZ	trembl_autoup_20171220.fasta	89590.4	1	10	10	10	0.000783	0.14	DLADIPDNVK	K	N	0.18	24.7	57	30.1	0	0	1	0	0	2	1099.56	43.278		183374	753	762	Empty	TRUE
Starved_Msm_Cpa_coIP	wt	BioSample 1b	20180212mz_10508_C_AbCpa (F261440)	Lon protease OS=Ochrobactrum anthropi GN=lon PE=2 SV=1	A0A011UHP0_OCHAN,A0A1J6HH76_9RHIZ,A0A256GYT6_9RHIZ,A6X116_OCHA4,C4WHP5_9RHIZ,M5JRZ1_9RHIZ,U1X6E7_9RHIZ	trembl_autoup_20171220.fasta	89590.4	1	10	10	10	0.000783	0.14	IAGYTEDEKLEIAK	R	R	0.924	58.9	59.5	27.1	0	0	0	1	0	2	1579.82	41.902		126546	501	514	Empty	TRUE
Starved_Msm_Cpa_coIP	wt	BioSample 1b	20180212mz_10508_C_AbCpa (F261440)	Lon protease OS=Ochrobactrum anthropi GN=lon PE=2 SV=1	A0A011UHP0_OCHAN,A0A1J6HH76_9RHIZ,A0A256GYT6_9RHIZ,A6X116_OCHA4,C4WHP5_9RHIZ,M5JRZ1_9RHIZ,U1X6E7_9RHIZ	trembl_autoup_20171220.fasta	89590.4	1	10	10	10	0.000783	0.14	ISPEVVGAASQIDDYSK	K	L	0.972	58.3	58.8	24.4	22.8	0	1	0	0	2	1778.88	49.1822		141651	159	175	Empty	TRUE
Starved_Msm_Cpa_coIP	wt	BioSample 1b	20180212mz_10508_C_AbCpa (F261440)	Lon protease OS=Ochrobactrum anthropi GN=lon PE=2 SV=1	A0A011UHP0_OCHAN,A0A1J6HH76_9RHIZ,A0A256GYT6_9RHIZ,A6X116_OCHA4,C4WHP5_9RHIZ,M5JRZ1_9RHIZ,U1X6E7_9RHIZ	trembl_autoup_20171220.fasta	89590.4	1	10	10	10	0.000783	0.14	IVEYLAVQAR	R	S	0.846	54.5	58.3	42.2	0	0	1	0	0	2	1161.66	45.3527		105342	345	354	Empty	TRUE
Starved_Msm_Cpa_coIP	wt	BioSample 1b	20180212mz_10508_C_AbCpa (F261440)	Lon protease OS=Ochrobactrum anthropi GN=lon PE=2 SV=1	A0A011UHP0_OCHAN,A0A1J6HH76_9RHIZ,A0A256GYT6_9RHIZ,A6X116_OCHA4,C4WHP5_9RHIZ,M5JRZ1_9RHIZ,U1X6E7_9RHIZ	trembl_autoup_20171220.fasta	89590.4	1	10	10	10	0.000783	0.14	LADTVASHLAIK	K	I	0.133	15.9	55.9	32.1	0	0	1	0	0	2	1238.71	43.9115		40558.8	176	187	Empty	TRUE
Starved_Msm_Cpa_coIP	wt	BioSample 1b	20180212mz_10508_C_AbCpa (F261440)	Lon protease OS=Ochrobactrum anthropi GN=lon PE=2 SV=1	A0A011UHP0_OCHAN,A0A1J6HH76_9RHIZ,A0A256GYT6_9RHIZ,A6X116_OCHA4,C4WHP5_9RHIZ,M5JRZ1_9RHIZ,U1X6E7_9RHIZ	trembl_autoup_20171220.fasta	89590.4	1	10	10	10	0.000783	0.14	NSLEIVPVSR	K	V	0.27	27.8	57	32.1	11.2	0	1	0	0	2	1113.63	46.014		184544	763	772	Empty	TRUE
Starved_Msm_Cpa_coIP	wt	BioSample 1b	20180212mz_10508_C_AbCpa (F261440)	Lon protease OS=Ochrobactrum anthropi GN=lon PE=2 SV=1	A0A011UHP0_OCHAN,A0A1J6HH76_9RHIZ,A0A256GYT6_9RHIZ,A6X116_OCHA4,C4WHP5_9RHIZ,M5JRZ1_9RHIZ,U1X6E7_9RHIZ	trembl_autoup_20171220.fasta	89590.4	1	10	10	10	0.000783	0.14	QILLATQK	K	N	0.451	39.5	57.6	45.8	8.82	0	1	0	0	2	914.567	37.1875		159927	60	67	Empty	TRUE
Starved_Msm_Cpa_coIP	wt	BioSample 1b	20180212mz_10508_C_AbCpa (F261440)	Lon protease OS=Ochrobactrum anthropi GN=lon PE=2 SV=1	A0A011UHP0_OCHAN,A0A1J6HH76_9RHIZ,A0A256GYT6_9RHIZ,A6X116_OCHA4,C4WHP5_9RHIZ,M5JRZ1_9RHIZ,U1X6E7_9RHIZ	trembl_autoup_20171220.fasta	89590.4	1	10	10	10	0.000783	0.14	SMSPMSAEATVVR	R	N	0.294	31.4	56.5	16.7	0	0	1	0	0	2	1365.65	44.0642		67125.1	291	303	Empty	TRUE
Starved_Msm_Cpa_coIP	wt	BioSample 1b	20180212mz_10508_C_AbCpa (F261440)	Lon protease OS=Ochrobactrum anthropi GN=lon PE=2 SV=1	A0A011UHP0_OCHAN,A0A1J6HH76_9RHIZ,A0A256GYT6_9RHIZ,A6X116_OCHA4,C4WHP5_9RHIZ,M5JRZ1_9RHIZ,U1X6E7_9RHIZ	trembl_autoup_20171220.fasta	89590.4	1	10	10	10	0.000783	0.14	SNPLFLLDEIDK	K	M	0.119	12.3	59.5	17.5	2.84	0	1	0	0	2	1403.74	72.0668		35184.3	427	438	Empty	TRUE
Starved_Msm_Cpa_coIP	wt	BioSample 1b	20180212mz_10508_C_AbCpa (F261440)	Lon protease OS=Ochrobactrum anthropi GN=lon PE=2 SV=1	A0A011UHP0_OCHAN,A0A1J6HH76_9RHIZ,A0A256GYT6_9RHIZ,A6X116_OCHA4,C4WHP5_9RHIZ,M5JRZ1_9RHIZ,U1X6E7_9RHIZ	trembl_autoup_20171220.fasta	89590.4	1	10	10	10	0.000783	0.14	VLPIGGLK	R	E	0.468	31.2	46.7	42.3	0	0	1	0	0	2	796.529	46.32		336147	723	730	Empty	TRUE
Starved_Msm_Cpa_coIP	wt	BioSample 1b	20180212mz_10508_C_AbCpa (F261440)	ABC transporter substrate-binding protein OS=Mycobacterium smegmatis GN=oppA PE=4 SV=1	A0A0D6GH35_MYCSM,A0QQ65_MYCS2,I7FDW2_MYCS2	trembl_autoup_20171220.fasta	60561.7	1	10	12	14	0.0011	0.279	AYMEQAVWAPYGNEQLATFLSDR	R	M	0.188	14.2	55.7	14.3	14.2	0	0	1	0	2	2660.24	72.58		54644	507	529	Empty	TRUE
Starved_Msm_Cpa_coIP	wt	BioSample 1b	20180212mz_10508_C_AbCpa (F261440)	ABC transporter substrate-binding protein OS=Mycobacterium smegmatis GN=oppA PE=4 SV=1	A0A0D6GH35_MYCSM,A0QQ65_MYCS2,I7FDW2_MYCS2	trembl_autoup_20171220.fasta	60561.7	1	10	12	14	0.0011	0.279	DAGADEVADAHVDK	K	I	0.892	37.4	52.2	22.9	27.1	0	0	1	0	2	1412.63	29.4578		204530	243	256	Empty	TRUE
Starved_Msm_Cpa_coIP	wt	BioSample 1b	20180212mz_10508_C_AbCpa (F261440)	ABC transporter substrate-binding protein OS=Mycobacterium smegmatis GN=oppA PE=4 SV=1	A0A0D6GH35_MYCSM,A0QQ65_MYCS2,I7FDW2_MYCS2	trembl_autoup_20171220.fasta	60561.7	1	10	12	14	0.0011	0.279	DITVWTDDEPDR	R	K	0.108	13.5	51.4	20.1	0	0	1	0	0	2	1461.65	46.5833		61714.1	387	398	Empty	FALSE	A0A1A1YA84_9MYCO,A0A1H6IPV4_9MYCO,A0A1Q4SM74_9MYCO,A0A0M2JNH1_9MYCO,A0A0J6ZB44_9MYCO,L0IPS3_9MYCO
Starved_Msm_Cpa_coIP	wt	BioSample 1b	20180212mz_10508_C_AbCpa (F261440)	ABC transporter substrate-binding protein OS=Mycobacterium smegmatis GN=oppA PE=4 SV=1	A0A0D6GH35_MYCSM,A0QQ65_MYCS2,I7FDW2_MYCS2	trembl_autoup_20171220.fasta	60561.7	1	10	12	14	0.0011	0.279	GEEGAEVAPGLAEDMPEVSPDGK	K	T	0.957	39.3	50.9	15.8	33.4	0	0	2	0	2	2300.02	48.3744		152466	83	105	Empty	TRUE
Starved_Msm_Cpa_coIP	wt	BioSample 1b	20180212mz_10508_C_AbCpa (F261440)	ABC transporter substrate-binding protein OS=Mycobacterium smegmatis GN=oppA PE=4 SV=1	A0A0D6GH35_MYCSM,A0QQ65_MYCS2,I7FDW2_MYCS2	trembl_autoup_20171220.fasta	60561.7	1	10	12	14	0.0011	0.279	GYADLDR	K	A	0.12	18.6	55.5	30.9	-0.92	0	1	0	0	2	809.379	29.9248		127425	500	506	Empty	TRUE
Starved_Msm_Cpa_coIP	wt	BioSample 1b	20180212mz_10508_C_AbCpa (F261440)	ABC transporter substrate-binding protein OS=Mycobacterium smegmatis GN=oppA PE=4 SV=1	A0A0D6GH35_MYCSM,A0QQ65_MYCS2,I7FDW2_MYCS2	trembl_autoup_20171220.fasta	60561.7	1	10	12	14	0.0011	0.279	MNELLTQQLTDETK	K	K	0.997	75.8	57.9	31	57.3	0	2	0	0	2	1679.82	48.9619		415869	485	498	Empty	TRUE
Starved_Msm_Cpa_coIP	wt	BioSample 1b	20180212mz_10508_C_AbCpa (F261440)	ABC transporter substrate-binding protein OS=Mycobacterium smegmatis GN=oppA PE=4 SV=1	A0A0D6GH35_MYCSM,A0QQ65_MYCS2,I7FDW2_MYCS2	trembl_autoup_20171220.fasta	60561.7	1	10	12	14	0.0011	0.279	NPQFQTVK	R	D	0.472	38	60	31.8	10.3	0	1	0	0	2	961.51	30.7322		171234	235	242	Empty	TRUE
Starved_Msm_Cpa_coIP	wt	BioSample 1b	20180212mz_10508_C_AbCpa (F261440)	ABC transporter substrate-binding protein OS=Mycobacterium smegmatis GN=oppA PE=4 SV=1	A0A0D6GH35_MYCSM,A0QQ65_MYCS2,I7FDW2_MYCS2	trembl_autoup_20171220.fasta	60561.7	1	10	12	14	0.0011	0.279	QLIAEANPADR	K	D	0.32	34	58.2	36.5	0	0	1	0	0	2	1197.62	35.9503		38795.5	376	386	Empty	FALSE	A0A1A1YA84_9MYCO,A0A1H6IPV4_9MYCO,A0A1Q4SM74_9MYCO,A0A0M2JNH1_9MYCO,A0A0J6ZB44_9MYCO,L0IPS3_9MYCO
Starved_Msm_Cpa_coIP	wt	BioSample 1b	20180212mz_10508_C_AbCpa (F261440)	ABC transporter substrate-binding protein OS=Mycobacterium smegmatis GN=oppA PE=4 SV=1	A0A0D6GH35_MYCSM,A0QQ65_MYCS2,I7FDW2_MYCS2	trembl_autoup_20171220.fasta	60561.7	1	10	12	14	0.0011	0.279	SILPTNGNNFSR	K	V	0.3	30.5	59.3	33.8	11.5	0	1	0	0	2	1319.67	43.3623		105156	464	475	Empty	TRUE
Starved_Msm_Cpa_coIP	wt	BioSample 1b	20180212mz_10508_C_AbCpa (F261440)	ABC transporter substrate-binding protein OS=Mycobacterium smegmatis GN=oppA PE=4 SV=1	A0A0D6GH35_MYCSM,A0QQ65_MYCS2,I7FDW2_MYCS2	trembl_autoup_20171220.fasta	60561.7	1	10	12	14	0.0011	0.279	SNSAQVTDIEQNK	K	T	0.997	76.9	56.9	27.8	50.8	0	1	0	0	2	1433.69	30.4812		90803.9	264	276	Empty	TRUE
Starved_Msm_Cpa_coIP	wt	BioSample 1b	20180212mz_10508_C_AbCpa (F261440)	ABC transporter substrate-binding protein OS=Mycobacterium smegmatis GN=oppA PE=4 SV=1	A0A0D6GH35_MYCSM,A0QQ65_MYCS2,I7FDW2_MYCS2	trembl_autoup_20171220.fasta	60561.7	1	10	12	14	0.0011	0.279	VAIPELDAK	R	M	0.456	33.9	55.3	34.2	11	0	1	0	0	2	955.546	45.9563		107666	476	484	Empty	TRUE
Starved_Msm_Cpa_coIP	wt	BioSample 1b	20180212mz_10508_C_AbCpa (F261440)	ABC transporter substrate-binding protein OS=Mycobacterium smegmatis GN=oppA PE=4 SV=1	A0A0D6GH35_MYCSM,A0QQ65_MYCS2,I7FDW2_MYCS2	trembl_autoup_20171220.fasta	60561.7	1	10	12	14	0.0011	0.279	YADGTPIK	K	A	0.51	38.2	58.5	45.3	12.4	0	1	0	0	2	864.446	28.783		736635	117	124	Empty	TRUE
Starved_Msm_Cpa_coIP	wt	BioSample 1b	20180212mz_10508_C_AbCpa (F261440)	50S ribosomal protein L6 OS=Mycobacterium smegmatis GN=rplF PE=3 SV=1	A0A0D6H902_MYCSM,A0A0K0XE65_MYCGD,L8FID7_MYCSE	trembl_autoup_20171220.fasta	19453.4	0.999	3	3	3	0.000235	0.218	AEDGAIVVTRPDDER	R	R	0.405	30.5	57.7	31.2	13.1	0	0	1	0	2	1642.8	34.6811		343456	46	60	Empty	TRUE
Starved_Msm_Cpa_coIP	wt	BioSample 1b	20180212mz_10508_C_AbCpa (F261440)	50S ribosomal protein L6 OS=Mycobacterium smegmatis GN=rplF PE=3 SV=1	A0A0D6H902_MYCSM,A0A0K0XE65_MYCGD,L8FID7_MYCSE	trembl_autoup_20171220.fasta	19453.4	0.999	3	3	3	0.000235	0.218	GTLTLDVAEPISVSR	K	A	0.626	41.3	59.4	32.4	13.2	0	1	0	0	2	1557.85	57.042		49173.9	31	45	Empty	TRUE
Starved_Msm_Cpa_coIP	wt	BioSample 1b	20180212mz_10508_C_AbCpa (F261440)	50S ribosomal protein L6 OS=Mycobacterium smegmatis GN=rplF PE=3 SV=1	A0A0D6H902_MYCSM,A0A0K0XE65_MYCGD,L8FID7_MYCSE	trembl_autoup_20171220.fasta	19453.4	0.999	3	3	3	0.000235	0.218	VGQISAVIR	K	R	0.997	88.2	56.9	82.6	22.2	0	1	0	0	2	942.573	41.0141		354944	142	150	Empty	TRUE
Starved_Msm_Cpa_coIP	wt	BioSample 1b	20180212mz_10508_C_AbCpa (F261440)	Carbonic anhydrase OS=Mycobacterium smegmatis (strain MKD8) GN=cynT PE=3 SV=1	L8F4G1_MYCSE	trembl_autoup_20171220.fasta	21105.5	0.425	0	0	2	0.000157	0.12	FVAGQPLHPSQGIER	R	R	0.22	24	59.7	25.9	12.3	0	0	1	0	2	1635.86	39.5651		177415	14	28	Empty	FALSE	A0A0K0X414_MYCGD
Starved_Msm_Cpa_coIP	wt	BioSample 1b	20180212mz_10508_C_AbCpa (F261440)	Carbonic anhydrase OS=Mycobacterium smegmatis (strain MKD8) GN=cynT PE=3 SV=1	L8F4G1_MYCSE	trembl_autoup_20171220.fasta	21105.5	0.425	0	0	2	0.000157	0.12	SHLGDIGEV	R	-	0.636	36.9	56.1	24.5	17.9	0	1	0	0	2	926.458	41.3382		457611	192	200	Empty	FALSE	A0A0K0X414_MYCGD
Starved_Msm_Cpa_coIP	wt	BioSample 1b	20180212mz_10508_C_AbCpa (F261440)	Transcription termination/antitermination protein NusG OS=Ochrobactrum anthropi GN=nusG PE=3 SV=1	A0A011SQB6_OCHAN,A0A0E1XDH2_9RHIZ,A0A0F6AR59_BRUA1,A0A0H3APV4_BRUO2,A0A0H3GC37_BRUSU,A0A0M1WAW3_BRUAO,A0A0U5MX82_9RHIZ,A0A1G4EZ14_9RHIZ,A0A1J6HSN0_9RHIZ,A0A1M4LB98_9RHIZ,A0A1P8S6F7_9RHIZ,A0A1Z1ZLW6_BRUML,A0A256GXP9_9RHIZ,A0A292DZN0_BRUCA,A0A2D0B825_BRUML,A6X0A4_OCHA4,A9M5R5_BRUC2,B0CH46_BRUSI,C0G6Y3_9RHIZ,C0RJL6_BRUMB,C4IRU9_BRUAO,C4WKE0_9RHIZ,C7LCJ7_BRUMC,D0PDL1_BRUSS,D0RJF3_9RHIZ,D1CYK3_9RHIZ,D…	trembl_autoup_20171220.fasta	19668.1	1	3	3	3	0.000235	0.269	ATPVDLEYGQVDKL	R	-	0.991	70.7	59.5	25.8	13.9	0	1	0	0	2	1547.8	53.9016		138213	162	175	Empty	TRUE
Starved_Msm_Cpa_coIP	wt	BioSample 1b	20180212mz_10508_C_AbCpa (F261440)	Transcription termination/antitermination protein NusG OS=Ochrobactrum anthropi GN=nusG PE=3 SV=1	A0A011SQB6_OCHAN,A0A0E1XDH2_9RHIZ,A0A0F6AR59_BRUA1,A0A0H3APV4_BRUO2,A0A0H3GC37_BRUSU,A0A0M1WAW3_BRUAO,A0A0U5MX82_9RHIZ,A0A1G4EZ14_9RHIZ,A0A1J6HSN0_9RHIZ,A0A1M4LB98_9RHIZ,A0A1P8S6F7_9RHIZ,A0A1Z1ZLW6_BRUML,A0A256GXP9_9RHIZ,A0A292DZN0_BRUCA,A0A2D0B825_BRUML,A6X0A4_OCHA4,A9M5R5_BRUC2,B0CH46_BRUSI,C0G6Y3_9RHIZ,C0RJL6_BRUMB,C4IRU9_BRUAO,C4WKE0_9RHIZ,C7LCJ7_BRUMC,D0PDL1_BRUSS,D0RJF3_9RHIZ,D1CYK3_9RHIZ,D…	trembl_autoup_20171220.fasta	19668.1	1	3	3	3	0.000235	0.269	EVDQILNQVQDGVERPK	K	T	0.997	80.1	59.4	32.7	63.2	0	0	1	0	2	1967.02	51.45		137357	101	117	Empty	TRUE
Starved_Msm_Cpa_coIP	wt	BioSample 1b	20180212mz_10508_C_AbCpa (F261440)	Transcription termination/antitermination protein NusG OS=Ochrobactrum anthropi GN=nusG PE=3 SV=1	A0A011SQB6_OCHAN,A0A0E1XDH2_9RHIZ,A0A0F6AR59_BRUA1,A0A0H3APV4_BRUO2,A0A0H3GC37_BRUSU,A0A0M1WAW3_BRUAO,A0A0U5MX82_9RHIZ,A0A1G4EZ14_9RHIZ,A0A1J6HSN0_9RHIZ,A0A1M4LB98_9RHIZ,A0A1P8S6F7_9RHIZ,A0A1Z1ZLW6_BRUML,A0A256GXP9_9RHIZ,A0A292DZN0_BRUCA,A0A2D0B825_BRUML,A6X0A4_OCHA4,A9M5R5_BRUC2,B0CH46_BRUSI,C0G6Y3_9RHIZ,C0RJL6_BRUMB,C4IRU9_BRUAO,C4WKE0_9RHIZ,C7LCJ7_BRUMC,D0PDL1_BRUSS,D0RJF3_9RHIZ,D1CYK3_9RHIZ,D…	trembl_autoup_20171220.fasta	19668.1	1	3	3	3	0.000235	0.269	VTGFLGDSKPVPVSQK	K	E	0.906	35.6	59.1	20.8	30.2	0	0	1	0	2	1658.91	43.2755		111048	85	100	Empty	TRUE
Starved_Msm_Cpa_coIP	wt	BioSample 1b	20180212mz_10508_C_AbCpa (F261440)	Sugar ABC transporter ATP-binding protein OS=Mycobacterium smegmatis GN=ugpC_7 PE=3 SV=1	A0A0D6J0D3_MYCSM,A0R3R8_MYCS2,I7GEG9_MYCS2,L8F8B3_MYCSE	trembl_autoup_20171220.fasta	39605.4	1	3	3	3	0.000235	0.111	LLDLEQFLDR	K	K	0.774	49.3	60.1	46.6	0	0	1	0	0	2	1261.68	70.8905		110824	122	131	Empty	TRUE
Starved_Msm_Cpa_coIP	wt	BioSample 1b	20180212mz_10508_C_AbCpa (F261440)	Sugar ABC transporter ATP-binding protein OS=Mycobacterium smegmatis GN=ugpC_7 PE=3 SV=1	A0A0D6J0D3_MYCSM,A0R3R8_MYCS2,I7GEG9_MYCS2,L8F8B3_MYCSE	trembl_autoup_20171220.fasta	39605.4	1	3	3	3	0.000235	0.111	LPIVPDGVR	K	V	0.545	39.1	53.6	39.5	9.01	0	1	0	0	2	965.578	46.0992		127156	246	254	Empty	TRUE
Starved_Msm_Cpa_coIP	wt	BioSample 1b	20180212mz_10508_C_AbCpa (F261440)	Sugar ABC transporter ATP-binding protein OS=Mycobacterium smegmatis GN=ugpC_7 PE=3 SV=1	A0A0D6J0D3_MYCSM,A0R3R8_MYCS2,I7GEG9_MYCS2,L8F8B3_MYCSE	trembl_autoup_20171220.fasta	39605.4	1	3	3	3	0.000235	0.111	VGDNSTLELER	R	D	0.997	76.2	57.9	39.5	48.3	0	1	0	0	2	1232.61	37.5376		92794.3	255	265	Empty	TRUE
Starved_Msm_Cpa_coIP	wt	BioSample 1b	20180212mz_10508_C_AbCpa (F261440)	Transcriptional regulator OS=Mycobacterium smegmatis GN=ERS451418_02010 PE=4 SV=1	A0A0D6HKN3_MYCSM,A0QTU7_MYCS2,I7FZ70_MYCS2	trembl_autoup_20171220.fasta	64129.7	1	7	7	7	0.000548	0.163	EWVVIEGER	R	G	0.428	36.6	57.7	32.8	0	0	1	0	0	2	1116.57	47.9825		79172.8	342	350	Empty	TRUE
Starved_Msm_Cpa_coIP	wt	BioSample 1b	20180212mz_10508_C_AbCpa (F261440)	Transcriptional regulator OS=Mycobacterium smegmatis GN=ERS451418_02010 PE=4 SV=1	A0A0D6HKN3_MYCSM,A0QTU7_MYCS2,I7FZ70_MYCS2	trembl_autoup_20171220.fasta	64129.7	1	7	7	7	0.000548	0.163	GWIAATTSTER	R	D	0.437	37.4	58.1	47.7	1	0	1	0	0	2	1192.6	39.1848		113141	427	437	Empty	TRUE
Starved_Msm_Cpa_coIP	wt	BioSample 1b	20180212mz_10508_C_AbCpa (F261440)	Transcriptional regulator OS=Mycobacterium smegmatis GN=ERS451418_02010 PE=4 SV=1	A0A0D6HKN3_MYCSM,A0QTU7_MYCS2,I7FZ70_MYCS2	trembl_autoup_20171220.fasta	64129.7	1	7	7	7	0.000548	0.163	GYSYAEEFAGTNGIGTALETGRPAFIR	R	G	0.198	8.41	58.2	13.2	4.1	0	0	1	0	2	2848.39	65.4227		61830.1	117	143	Empty	TRUE
Starved_Msm_Cpa_coIP	wt	BioSample 1b	20180212mz_10508_C_AbCpa (F261440)	Transcriptional regulator OS=Mycobacterium smegmatis GN=ERS451418_02010 PE=4 SV=1	A0A0D6HKN3_MYCSM,A0QTU7_MYCS2,I7FZ70_MYCS2	trembl_autoup_20171220.fasta	64129.7	1	7	7	7	0.000548	0.163	HVLTETVR	R	R	0.147	21	56.4	30.8	0	0	1	0	0	2	954.537	28.5127		126666	506	513	Empty	TRUE
Starved_Msm_Cpa_coIP	wt	BioSample 1b	20180212mz_10508_C_AbCpa (F261440)	Transcriptional regulator OS=Mycobacterium smegmatis GN=ERS451418_02010 PE=4 SV=1	A0A0D6HKN3_MYCSM,A0QTU7_MYCS2,I7FZ70_MYCS2	trembl_autoup_20171220.fasta	64129.7	1	7	7	7	0.000548	0.163	QADPLLFVLAK	R	S	0.991	54.4	58.1	29.5	37.2	0	1	0	0	2	1214.71	69.1485		294258	182	192	Empty	TRUE
Starved_Msm_Cpa_coIP	wt	BioSample 1b	20180212mz_10508_C_AbCpa (F261440)	Transcriptional regulator OS=Mycobacterium smegmatis GN=ERS451418_02010 PE=4 SV=1	A0A0D6HKN3_MYCSM,A0QTU7_MYCS2,I7FZ70_MYCS2	trembl_autoup_20171220.fasta	64129.7	1	7	7	7	0.000548	0.163	QALDAADQTVLLDHAAELTR	R	S	0.997	113	59.6	31.9	93.5	0	0	1	0	2	2151.1	57.938		400240	244	263	Empty	TRUE
Starved_Msm_Cpa_coIP	wt	BioSample 1b	20180212mz_10508_C_AbCpa (F261440)	Transcriptional regulator OS=Mycobacterium smegmatis GN=ERS451418_02010 PE=4 SV=1	A0A0D6HKN3_MYCSM,A0QTU7_MYCS2,I7FZ70_MYCS2	trembl_autoup_20171220.fasta	64129.7	1	7	7	7	0.000548	0.163	SLLENDGNK	R	A	0.103	21	57	24.3	0	0	1	0	0	2	989.49	30.1951		76325.1	551	559	Empty	TRUE
Starved_Msm_Cpa_coIP	wt	BioSample 1b	20180212mz_10508_C_AbCpa (F261440)	Pyruvate kinase OS=Mycobacterium neworleansense GN=pyk PE=3 SV=1	A0A0H5S0E8_9MYCO,A0A0I9TMC6_9MYCO,A0A1B9CQ93_9MYCO,A0A1E3U4D6_9MYCO,A0A1Q4HM70_9MYCO,A0A1R0U471_9MYCO,X5L925_9MYCO	trembl_autoup_20171220.fasta	48689.1	0.575	0	0	1	7.83e-05	0.0288	ALVAFTQSGDTVR	K	R	0.961	63.4	59.6	39	0	0	1	0	0	2	1364.72	46.0191		73392.4	349	361	Empty	TRUE
Starved_Msm_Cpa_coIP	wt	BioSample 1b	20180212mz_10508_C_AbCpa (F261440)	ABC transporter ATP-binding protein OS=Mycobacterium farcinogenes GN=BN975_05751 PE=3 SV=1	A0A024M9Y8_9MYCO,A0A0B2XSD6_9MYCO,A0A0B2YEG8_9MYCO,A0A0D6IVW7_MYCSM,A0A0H5RW40_9MYCO,A0A0J8U5R2_9MYCO,A0A0K0X6G0_MYCGD,A0A132PL61_9MYCO,A0A1A0QGE2_9MYCO,A0A1A0R9K3_MYCPR,A0A1A0VJN4_MYCPR,A0A1A1VGM0_9MYCO,A0A1E3TSC9_9MYCO,A0A1E7YBG9_9MYCO,A0A1Q4SZS6_9MYCO,A0A1Q4T7Z2_9MYCO,A0A1Q8XUP8_9MYCO,A0A1Q9W641_9MYCO,A0A1R0VCP5_9MYCO,A0A1S1JXG4_9MYCO,A0A1X2B3J0_MYCPR,A0A1X2F4A6_9MYCO,A0A2A7PB32_9MYCO,A0R2C0_M…	trembl_autoup_20171220.fasta	43534.7	0.924	2	2	2	0.000157	0.0428	ADIVESLGADK	R	Y	0.843	53.5	59	47.1	0	0	1	0	0	2	1117.57	42.872		83349.3	312	322	Empty	TRUE
Starved_Msm_Cpa_coIP	wt	BioSample 1b	20180212mz_10508_C_AbCpa (F261440)	ABC transporter ATP-binding protein OS=Mycobacterium farcinogenes GN=BN975_05751 PE=3 SV=1	A0A024M9Y8_9MYCO,A0A0B2XSD6_9MYCO,A0A0B2YEG8_9MYCO,A0A0D6IVW7_MYCSM,A0A0H5RW40_9MYCO,A0A0J8U5R2_9MYCO,A0A0K0X6G0_MYCGD,A0A132PL61_9MYCO,A0A1A0QGE2_9MYCO,A0A1A0R9K3_MYCPR,A0A1A0VJN4_MYCPR,A0A1A1VGM0_9MYCO,A0A1E3TSC9_9MYCO,A0A1E7YBG9_9MYCO,A0A1Q4SZS6_9MYCO,A0A1Q4T7Z2_9MYCO,A0A1Q8XUP8_9MYCO,A0A1Q9W641_9MYCO,A0A1R0VCP5_9MYCO,A0A1S1JXG4_9MYCO,A0A1X2B3J0_MYCPR,A0A1X2F4A6_9MYCO,A0A2A7PB32_9MYCO,A0R2C0_M…	trembl_autoup_20171220.fasta	43534.7	0.924	2	2	2	0.000157	0.0428	AEIVLDR	M	V	0.515	42.8	58.7	45	0	0	1	0	0	1	815.462	35.9397		194314	2	8	Empty	TRUE
Starved_Msm_Cpa_coIP	wt	BioSample 1b	20180212mz_10508_C_AbCpa (F261440)	Protein translocase subunit SecA OS=Ochrobactrum anthropi GN=secA PE=3 SV=1	A0A011SSX7_OCHAN,A0A137XZE9_OCHAN,A0A256GQM7_9RHIZ,C4WJ89_9RHIZ,M5JMA1_9RHIZ,U1YUR1_9RHIZ	trembl_autoup_20171220.fasta	102898	0.991	5	5	5	0.000392	0.0717	ALAAGGLYVLATER	K	H	0.898	57.5	58.4	32.4	0	0	1	0	0	2	1404.78	58.4458		124607	544	557	Empty	TRUE
Starved_Msm_Cpa_coIP	wt	BioSample 1b	20180212mz_10508_C_AbCpa (F261440)	Protein translocase subunit SecA OS=Ochrobactrum anthropi GN=secA PE=3 SV=1	A0A011SSX7_OCHAN,A0A137XZE9_OCHAN,A0A256GQM7_9RHIZ,C4WJ89_9RHIZ,M5JMA1_9RHIZ,U1YUR1_9RHIZ	trembl_autoup_20171220.fasta	102898	0.991	5	5	5	0.000392	0.0717	LYNFLGLTVGVIK	K	H	0.102	11.1	52.9	16.4	0	0	1	0	0	2	1436.85	76.3209		44729	148	160	Empty	TRUE
Starved_Msm_Cpa_coIP	wt	BioSample 1b	20180212mz_10508_C_AbCpa (F261440)	Protein translocase subunit SecA OS=Ochrobactrum anthropi GN=secA PE=3 SV=1	A0A011SSX7_OCHAN,A0A137XZE9_OCHAN,A0A256GQM7_9RHIZ,C4WJ89_9RHIZ,M5JMA1_9RHIZ,U1YUR1_9RHIZ	trembl_autoup_20171220.fasta	102898	0.991	5	5	5	0.000392	0.0717	NYENLTDEQLQAK	K	T	0.699	35.5	56.5	28.8	21.1	0	1	0	0	2	1565.74	39.8739		49774.2	36	48	Empty	TRUE
Starved_Msm_Cpa_coIP	wt	BioSample 1b	20180212mz_10508_C_AbCpa (F261440)	Protein translocase subunit SecA OS=Ochrobactrum anthropi GN=secA PE=3 SV=1	A0A011SSX7_OCHAN,A0A137XZE9_OCHAN,A0A256GQM7_9RHIZ,C4WJ89_9RHIZ,M5JMA1_9RHIZ,U1YUR1_9RHIZ	trembl_autoup_20171220.fasta	102898	0.991	5	5	5	0.000392	0.0717	TAIFTEVGTEK	K	V	0.64	38.8	58.5	37	16.5	0	1	0	0	2	1195.62	43.7977		298913	261	271	Empty	TRUE
Starved_Msm_Cpa_coIP	wt	BioSample 1b	20180212mz_10508_C_AbCpa (F261440)	Protein translocase subunit SecA OS=Ochrobactrum anthropi GN=secA PE=3 SV=1	A0A011SSX7_OCHAN,A0A137XZE9_OCHAN,A0A256GQM7_9RHIZ,C4WJ89_9RHIZ,M5JMA1_9RHIZ,U1YUR1_9RHIZ	trembl_autoup_20171220.fasta	102898	0.991	5	5	5	0.000392	0.0717	TLDSLLPDAFATAR	K	E	0.128	18.4	59.9	20	0	0	1	0	0	2	1490.79	64.5778		57841.1	61	74	Empty	TRUE
Starved_Msm_Cpa_coIP	wt	BioSample 1b	20180212mz_10508_C_AbCpa (F261440)	UspA domain-containing protein OS=Mycobacterium smegmatis GN=ERS451418_03914 PE=3 SV=1	A0A0D6IJ31_MYCSM,A0QZ96_MYCS2,I7G3Z3_MYCS2,L8FA88_MYCSE	trembl_autoup_20171220.fasta	31139.1	0.942	2	2	2	0.000157	0.0833	ALEFAFDAASR	K	R	0.924	48.8	57.2	32.6	24.6	0	1	0	0	2	1197.59	54.1455		108288	177	187	Empty	TRUE
Starved_Msm_Cpa_coIP	wt	BioSample 1b	20180212mz_10508_C_AbCpa (F261440)	UspA domain-containing protein OS=Mycobacterium smegmatis GN=ERS451418_03914 PE=3 SV=1	A0A0D6IJ31_MYCSM,A0QZ96_MYCS2,I7G3Z3_MYCS2,L8FA88_MYCSE	trembl_autoup_20171220.fasta	31139.1	0.942	2	2	2	0.000157	0.0833	SEIAQLTVVGSHGR	R	G	0.238	31.4	58.6	30.1	4.57	0	0	1	0	2	1453.78	43.1787		49497.5	255	268	Empty	TRUE
Starved_Msm_Cpa_coIP	wt	BioSample 1b	20180212mz_10508_C_AbCpa (F261440)	Pup--protein ligase OS=Mycobacterium farcinogenes GN=pafA PE=3 SV=1	A0A024M746_9MYCO,A0A024QQV6_MYCNE,A0A064CF69_9MYCO,A0A0A1G143_9MYCO,A0A0B2YKJ4_9MYCO,A0A0D6IGT4_MYCSM,A0A0E3XMN7_MYCCH,A0A0F5N1J9_9MYCO,A0A0G3IR14_9MYCO,A0A0H5RJH5_9MYCO,A0A0I9TMB8_9MYCO,A0A0J6W905_9MYCO,A0A0J8UKD1_9MYCO,A0A0J8X500_9MYCO,A0A0K0X922_MYCGD,A0A0M2ZB78_9MYCO,A0A0N1CDN7_9MYCO,A0A0N9YBN0_MYCFO,A0A0Q9AYA3_9MYCO,A0A0R3E7N9_9MYCO,A0A0R3EZ86_9MYCO,A0A0R3G7T1_9MYCO,A0A0R3H4S8_9MYCO,A0A0R3IJ…	trembl_autoup_20171220.fasta	50691.8	0.983	2	2	2	0.000157	0.047	DFSLDNPIR	R	A	0.198	25.1	58	23	9.8	0	1	0	0	2	1076.54	50.327		166460	237	245	Empty	TRUE
Starved_Msm_Cpa_coIP	wt	BioSample 1b	20180212mz_10508_C_AbCpa (F261440)	Pup--protein ligase OS=Mycobacterium farcinogenes GN=pafA PE=3 SV=1	A0A024M746_9MYCO,A0A024QQV6_MYCNE,A0A064CF69_9MYCO,A0A0A1G143_9MYCO,A0A0B2YKJ4_9MYCO,A0A0D6IGT4_MYCSM,A0A0E3XMN7_MYCCH,A0A0F5N1J9_9MYCO,A0A0G3IR14_9MYCO,A0A0H5RJH5_9MYCO,A0A0I9TMB8_9MYCO,A0A0J6W905_9MYCO,A0A0J8UKD1_9MYCO,A0A0J8X500_9MYCO,A0A0K0X922_MYCGD,A0A0M2ZB78_9MYCO,A0A0N1CDN7_9MYCO,A0A0N9YBN0_MYCFO,A0A0Q9AYA3_9MYCO,A0A0R3E7N9_9MYCO,A0A0R3EZ86_9MYCO,A0A0R3G7T1_9MYCO,A0A0R3H4S8_9MYCO,A0A0R3IJ…	trembl_autoup_20171220.fasta	50691.8	0.983	2	2	2	0.000157	0.047	VLEDLLIDAEQR	R	L	0.979	70.1	58.6	38.4	0	0	1	0	0	2	1413.76	58.6766		58411.5	80	91	Empty	TRUE
Starved_Msm_Cpa_coIP	wt	BioSample 1b	20180212mz_10508_C_AbCpa (F261440)	30S ribosomal protein S14 OS=Ochrobactrum anthropi GN=rpsN PE=3 SV=1	A0A011T1L4_OCHAN,A0A1J6HR01_9RHIZ,A0A1M3MH48_9RHIZ,A0A1V3YJ60_9RHIZ,A0A256H084_9RHIZ	trembl_autoup_20171220.fasta	11712.5	1	2	3	3	0.000235	0.257	AIVMDQGLPLEER	K	F	0.997	78	58.4	34.9	55.4	0	2	0	0	2	1470.76	50.2835		280998	29	41	Empty	TRUE
Starved_Msm_Cpa_coIP	wt	BioSample 1b	20180212mz_10508_C_AbCpa (F261440)	30S ribosomal protein S14 OS=Ochrobactrum anthropi GN=rpsN PE=3 SV=1	A0A011T1L4_OCHAN,A0A1J6HR01_9RHIZ,A0A1M3MH48_9RHIZ,A0A1V3YJ60_9RHIZ,A0A256H084_9RHIZ	trembl_autoup_20171220.fasta	11712.5	1	2	3	3	0.000235	0.257	QLGSLGQIPGIVK	R	S	0.983	50	53.8	26.6	33.1	0	1	0	0	2	1309.78	57.0471		229280	86	98	Empty	TRUE
Starved_Msm_Cpa_coIP	wt	BioSample 1b	20180212mz_10508_C_AbCpa (F261440)	Sodium:solute symporter OS=Mycobacterium smegmatis GN=sglT_2 PE=3 SV=1	A0A0D6IE59_MYCSM,A0QYK4_MYCS2,I7FF15_MYCS2,L8FAX0_MYCSE	trembl_autoup_20171220.fasta	61608.8	0.957	2	2	2	0.000157	0.0348	AMASDSISSAR	R	R	0.846	49.9	55.3	34.7	0	0	1	0	0	2	1095.51	28.7536		100201	293	303	Empty	TRUE
Starved_Msm_Cpa_coIP	wt	BioSample 1b	20180212mz_10508_C_AbCpa (F261440)	Sodium:solute symporter OS=Mycobacterium smegmatis GN=sglT_2 PE=3 SV=1	A0A0D6IE59_MYCSM,A0QYK4_MYCS2,I7FF15_MYCS2,L8FAX0_MYCSE	trembl_autoup_20171220.fasta	61608.8	0.957	2	2	2	0.000157	0.0348	SPIIAAFPK	R	M	0.72	44.9	59.4	38.7	13.7	0	1	0	0	2	943.561	50.3689		169392	305	313	Empty	TRUE
Starved_Msm_Cpa_coIP	wt	BioSample 1b	20180212mz_10508_C_AbCpa (F261440)	Homoserine dehydrogenase OS=Mycobacterium smegmatis GN=hom PE=3 SV=1	A0A0D6IUL3_MYCSM,A0R221_MYCS2,I7FIT2_MYCS2,L8F6Q1_MYCSE,Q9X5M2_MYCSM	trembl_autoup_20171220.fasta	38686.1	0.981	3	3	3	0.000235	0.1	EGITTVSAEDFASAR	R	A	0.877	51.5	57	28	13.8	0	1	0	0	2	1553.74	48.2659		69229.8	226	240	Empty	TRUE
Starved_Msm_Cpa_coIP	wt	BioSample 1b	20180212mz_10508_C_AbCpa (F261440)	Homoserine dehydrogenase OS=Mycobacterium smegmatis GN=hom PE=3 SV=1	A0A0D6IUL3_MYCSM,A0R221_MYCS2,I7FIT2_MYCS2,L8F6Q1_MYCSE,Q9X5M2_MYCSM	trembl_autoup_20171220.fasta	38686.1	0.981	3	3	3	0.000235	0.1	GVPTELLTDDIDALVSR	R	D	0.135	12.8	59.2	13.7	8.88	0	1	0	0	2	1813.95	75.423		41795.4	54	70	Empty	TRUE
Starved_Msm_Cpa_coIP	wt	BioSample 1b	20180212mz_10508_C_AbCpa (F261440)	Homoserine dehydrogenase OS=Mycobacterium smegmatis GN=hom PE=3 SV=1	A0A0D6IUL3_MYCSM,A0R221_MYCS2,I7FIT2_MYCS2,L8F6Q1_MYCSE,Q9X5M2_MYCSM	trembl_autoup_20171220.fasta	38686.1	0.981	3	3	3	0.000235	0.1	LPIAPIGFIPTR	K	Y	0.824	48.3	51.5	39.3	0	0	1	0	0	2	1294.79	65.8021		127865	341	352	Empty	TRUE
Starved_Msm_Cpa_coIP	wt	BioSample 1b	20180212mz_10508_C_AbCpa (F261440)	DNA-directed RNA polymerase subunit beta OS=Mycobacterium smegmatis GN=rpoB PE=3 SV=1	A0A0D6H5X4_MYCSM,A0A0K0XEF9_MYCGD,A0A1Q4SMS3_9MYCO,L8FH22_MYCSE,Q6X0L8_MYCGD,Q6X0L9_MYCSM	trembl_autoup_20171220.fasta	128498	0.894	3	3	3	0.000235	0.0335	ALGWTNEQIVER	K	F	0.826	39.8	58.6	28.8	23.1	0	1	0	0	2	1415.73	48.6086		56841.3	231	242	Empty	TRUE
Starved_Msm_Cpa_coIP	wt	BioSample 1b	20180212mz_10508_C_AbCpa (F261440)	DNA-directed RNA polymerase subunit beta OS=Mycobacterium smegmatis GN=rpoB PE=3 SV=1	A0A0D6H5X4_MYCSM,A0A0K0XEF9_MYCGD,A0A1Q4SMS3_9MYCO,L8FH22_MYCSE,Q6X0L8_MYCGD,Q6X0L9_MYCSM	trembl_autoup_20171220.fasta	128498	0.894	3	3	3	0.000235	0.0335	DTTSGTDEALLDIYR	K	K	0.261	25.2	56.4	17.8	12.9	0	1	0	0	2	1669.79	55.8098		38497	256	270	Empty	TRUE
Starved_Msm_Cpa_coIP	wt	BioSample 1b	20180212mz_10508_C_AbCpa (F261440)	DNA-directed RNA polymerase subunit beta OS=Mycobacterium smegmatis GN=rpoB PE=3 SV=1	A0A0D6H5X4_MYCSM,A0A0K0XEF9_MYCGD,A0A1Q4SMS3_9MYCO,L8FH22_MYCSE,Q6X0L8_MYCGD,Q6X0L9_MYCSM	trembl_autoup_20171220.fasta	128498	0.894	3	3	3	0.000235	0.0335	VNPFGFIETPYR	R	K	0.174	24.9	58.7	21.4	0	0	1	0	0	2	1439.73	66.0699		49703.4	497	508	Empty	TRUE
Starved_Msm_Cpa_coIP	wt	BioSample 1b	20180212mz_10508_C_AbCpa (F261440)	60 kDa chaperonin OS=Mycobacterium smegmatis (strain MKD8) GN=groL PE=3 SV=1	L8FGD8_MYCSE	trembl_autoup_20171220.fasta	56255.4	1	5	6	13	0.00102	0.315	AADAVSEALLASATPVDDK	K	K	0.106	16.6	59.1	23.9	0	0	1	0	0	2	1843.93	55.797		40737.6	122	140	Empty	FALSE	A0A1A0TH28_9MYCO
Starved_Msm_Cpa_coIP	wt	BioSample 1b	20180212mz_10508_C_AbCpa (F261440)	60 kDa chaperonin OS=Mycobacterium smegmatis (strain MKD8) GN=groL PE=3 SV=1	L8FGD8_MYCSE	trembl_autoup_20171220.fasta	56255.4	1	5	6	13	0.00102	0.315	AAVEEGIVTGGGAALVQAR	K	S	0.986	51.6	58.5	27.2	38.6	0	1	1	0	2	1768.96	50.0775		228905	403	421	Empty	TRUE
Starved_Msm_Cpa_coIP	wt	BioSample 1b	20180212mz_10508_C_AbCpa (F261440)	60 kDa chaperonin OS=Mycobacterium smegmatis (strain MKD8) GN=groL PE=3 SV=1	L8FGD8_MYCSE	trembl_autoup_20171220.fasta	56255.4	1	5	6	13	0.00102	0.315	AIAQVATVSSR	K	D	0.934	49.2	60.2	33.9	25.5	0	1	0	0	2	1102.62	33.8403		250789	142	152	Empty	TRUE
Starved_Msm_Cpa_coIP	wt	BioSample 1b	20180212mz_10508_C_AbCpa (F261440)	60 kDa chaperonin OS=Mycobacterium smegmatis (strain MKD8) GN=groL PE=3 SV=1	L8FGD8_MYCSE	trembl_autoup_20171220.fasta	56255.4	1	5	6	13	0.00102	0.315	APFFGDR	K	R	0.295	31.8	57.4	32.8	0	0	1	0	0	2	809.394	39.8841		92443.2	276	282	Empty	FALSE	A0A143QMZ1_9NOCA,A0A1Q4K5B5_RHOER,A0A260S1K4_9NOCA,A0A259YA38_9NOCA,A0A260ERW7_9NOCA,A0A260MJL1_9NOCA,A0A260GYG5_9NOCA,L8DRP8_9NOCA,A0A0D5AAL9_9NOCA,A0A1X0LRZ2_9NOCA,A0A260LH14_9NOCA,A0A1A0TH28_9MYCO,A0A260UJL3_RHOFA,A0A260PGN2_9NOCA,A0A1C4BAM7_9NOCA,C3JGW0_RHOER,A0A260JDF2_9NOCA,A0A165KY11_RHOFA,A0A260BJ33_9NOCA
Starved_Msm_Cpa_coIP	wt	BioSample 1b	20180212mz_10508_C_AbCpa (F261440)	60 kDa chaperonin OS=Mycobacterium smegmatis (strain MKD8) GN=groL PE=3 SV=1	L8FGD8_MYCSE	trembl_autoup_20171220.fasta	56255.4	1	5	6	13	0.00102	0.315	EAVEDAVAAAK	K	A	0.997	65.7	57.3	65.8	29.8	0	1	0	0	2	1073.55	34.0892		380787	392	402	Empty	FALSE	A0A1A0TH28_9MYCO
Starved_Msm_Cpa_coIP	wt	BioSample 1b	20180212mz_10508_C_AbCpa (F261440)	60 kDa chaperonin OS=Mycobacterium smegmatis (strain MKD8) GN=groL PE=3 SV=1	L8FGD8_MYCSE	trembl_autoup_20171220.fasta	56255.4	1	5	6	13	0.00102	0.315	EIDLEDPYENLGAQLVK	R	S	0.204	9.59	59	14.2	0	0	0	1	0	2	1945.98	64.1079		52255	58	74	Empty	TRUE
Starved_Msm_Cpa_coIP	wt	BioSample 1b	20180212mz_10508_C_AbCpa (F261440)	60 kDa chaperonin OS=Mycobacterium smegmatis (strain MKD8) GN=groL PE=3 SV=1	L8FGD8_MYCSE	trembl_autoup_20171220.fasta	56255.4	1	5	6	13	0.00102	0.315	GQGFNAATLEFGDLVSAGVVDPAK	K	V	0.605	31.4	59.3	17.6	20.4	0	0	1	0	2	2363.19	71.6581		54450.5	474	497	Empty	TRUE
Starved_Msm_Cpa_coIP	wt	BioSample 1b	20180212mz_10508_C_AbCpa (F261440)	60 kDa chaperonin OS=Mycobacterium smegmatis (strain MKD8) GN=groL PE=3 SV=1	L8FGD8_MYCSE	trembl_autoup_20171220.fasta	56255.4	1	5	6	13	0.00102	0.315	ISSLPDLLPLLEK	K	V	0.596	40.1	53.2	30.3	0	0	1	0	0	2	1437.86	77.0066		187139	225	237	Empty	FALSE	A0A1A0TH28_9MYCO
Starved_Msm_Cpa_coIP	wt	BioSample 1b	20180212mz_10508_C_AbCpa (F261440)	60 kDa chaperonin OS=Mycobacterium smegmatis (strain MKD8) GN=groL PE=3 SV=1	L8FGD8_MYCSE	trembl_autoup_20171220.fasta	56255.4	1	5	6	13	0.00102	0.315	LAGGVAVIK	K	V	0.899	53.8	53.2	57.4	0	0	1	0	0	2	827.535	38.8217		1317600	370	378	Empty	FALSE	A0A1H0JK31_9ACTN,A0A0D5AHR7_9NOCA,A0A1C4GD85_9NOCA,A0A259YP55_9NOCA,A0A151CY10_9MICC,A0A260DWK6_9NOCA,A0A260Q5F3_9NOCA,A0A260RVL3_9NOCA,A0A260TXQ1_RHOFA,A0A260AGC1_9NOCA,L8DG85_9NOCA,L8FJ63_MYCSE,A0A1A0TH28_9MYCO,A0A161GGQ3_RHOFA,A0A260HGD7_9NOCA,A0A260M406_9NOCA,T5HZU9_RHOER,A0A0Q6LCS1_9NOCA,A0A235G507_9NOCA,A0A069JLH6_9NOCA,A0A0A1Q3X9_9BACT,A0A0E3VBM9_RHOER,C0ZUI9_RHOE4,A0A0D6GP21_MYCSM,A0A1G4X…
Starved_Msm_Cpa_coIP	wt	BioSample 1b	20180212mz_10508_C_AbCpa (F261440)	60 kDa chaperonin OS=Mycobacterium smegmatis (strain MKD8) GN=groL PE=3 SV=1	L8FGD8_MYCSE	trembl_autoup_20171220.fasta	56255.4	1	5	6	13	0.00102	0.315	NVAAGANPIALGSGISK	R	A	0.997	83.6	58	31.7	66.3	0	1	0	0	2	1539.85	48.5727		122355	105	121	Empty	TRUE
Starved_Msm_Cpa_coIP	wt	BioSample 1b	20180212mz_10508_C_AbCpa (F261440)	60 kDa chaperonin OS=Mycobacterium smegmatis (strain MKD8) GN=groL PE=3 SV=1	L8FGD8_MYCSE	trembl_autoup_20171220.fasta	56255.4	1	5	6	13	0.00102	0.315	SAVLNAASVAR	R	M	0.568	44.6	60.4	42.1	0	0	1	0	0	2	1058.6	37.4367		145943	501	511	Empty	FALSE	A0A1A0TH28_9MYCO
Starved_Msm_Cpa_coIP	wt	BioSample 1b	20180212mz_10508_C_AbCpa (F261440)	60 kDa chaperonin OS=Mycobacterium smegmatis (strain MKD8) GN=groL PE=3 SV=1	L8FGD8_MYCSE	trembl_autoup_20171220.fasta	56255.4	1	5	6	13	0.00102	0.315	SEIETTDSDWDR	K	E	0.185	19.4	46.6	14.3	4.29	0	1	0	0	2	1453.61	37.2065		34281.7	349	360	Empty	TRUE
Starved_Msm_Cpa_coIP	wt	BioSample 1b	20180212mz_10508_C_AbCpa (F261440)	Succinate dehydrogenase flavoprotein subunit OS=Ochrobactrum anthropi GN=BG46_25965 PE=3 SV=1	A0A011UCI3_OCHAN,A0A137XZM5_OCHAN,A0A1J6HHT1_9RHIZ,A0A256GRI0_9RHIZ,A6WXH0_OCHA4,C4WJV8_9RHIZ,M5JR20_9RHIZ,U1YLA0_9RHIZ,U4VC41_9RHIZ	trembl_autoup_20171220.fasta	67040.1	0.137	2	2	2	0.000157	0.0423	FANGSQPTAELR	R	E	0.164	10.5	58.5	15.6	0	0	1	0	0	2	1290.64	34.9844		36570.8	465	476	Empty	TRUE
Starved_Msm_Cpa_coIP	wt	BioSample 1b	20180212mz_10508_C_AbCpa (F261440)	Succinate dehydrogenase flavoprotein subunit OS=Ochrobactrum anthropi GN=BG46_25965 PE=3 SV=1	A0A011UCI3_OCHAN,A0A137XZM5_OCHAN,A0A1J6HHT1_9RHIZ,A0A256GRI0_9RHIZ,A6WXH0_OCHA4,C4WJV8_9RHIZ,M5JR20_9RHIZ,U1YLA0_9RHIZ,U4VC41_9RHIZ	trembl_autoup_20171220.fasta	67040.1	0.137	2	2	2	0.000157	0.0423	LGSNSLIDLVVFGR	R	A	0.127	14.6	58.4	17.2	0	0	1	0	0	2	1489.84	76.7993		42291	416	429	Empty	TRUE
Starved_Msm_Cpa_coIP	wt	BioSample 1b	20180212mz_10508_C_AbCpa (F261440)	Chromosomal replication initiator protein DnaA OS=Mycobacterium farcinogenes GN=dnaA PE=3 SV=1	A0A024M2E3_9MYCO,A0A045IQQ4_MYCTX,A0A049DRT1_MYCAV,A0A051UF46_MYCTX,A0A064CH39_9MYCO,A0A081I574_9MYCO,A0A099CD12_9MYCO,A0A0A1FMT7_9MYCO,A0A0B2Y7Y4_9MYCO,A0A0B2YNY2_9MYCO,A0A0D1Q307_MYCBI,A0A0D6FRU1_MYCSM,A0A0E2WD50_MYCAV,A0A0F5N514_9MYCO,A0A0G2Q9F4_MYCBP,A0A0G3ID69_9MYCO,A0A0H3A2F6_MYCA1,A0A0H3L873_MYCTE,A0A0H5RUJ2_9MYCO,A0A0J6VIK1_9MYCO,A0A0J6VVE1_9MYCO,A0A0J6YCJ3_9MYCO,A0A0J8U7H6_9MYCO,A0A0J8UP…	trembl_autoup_20171220.fasta	57158.3	0.987	3	3	3	0.000235	0.0727	QLATLEDR	K	L	0.911	54.8	59.4	55.7	14.6	0	1	0	0	2	945.5	33.109		76042.1	314	321	Empty	TRUE
Starved_Msm_Cpa_coIP	wt	BioSample 1b	20180212mz_10508_C_AbCpa (F261440)	Chromosomal replication initiator protein DnaA OS=Mycobacterium farcinogenes GN=dnaA PE=3 SV=1	A0A024M2E3_9MYCO,A0A045IQQ4_MYCTX,A0A049DRT1_MYCAV,A0A051UF46_MYCTX,A0A064CH39_9MYCO,A0A081I574_9MYCO,A0A099CD12_9MYCO,A0A0A1FMT7_9MYCO,A0A0B2Y7Y4_9MYCO,A0A0B2YNY2_9MYCO,A0A0D1Q307_MYCBI,A0A0D6FRU1_MYCSM,A0A0E2WD50_MYCAV,A0A0F5N514_9MYCO,A0A0G2Q9F4_MYCBP,A0A0G3ID69_9MYCO,A0A0H3A2F6_MYCA1,A0A0H3L873_MYCTE,A0A0H5RUJ2_9MYCO,A0A0J6VIK1_9MYCO,A0A0J6VVE1_9MYCO,A0A0J6YCJ3_9MYCO,A0A0J8U7H6_9MYCO,A0A0J8UP…	trembl_autoup_20171220.fasta	57158.3	0.987	3	3	3	0.000235	0.0727	YTFDTFVIGASNR	R	F	0.833	53.3	57.7	27.4	0	0	1	0	0	2	1490.73	58.9533		81325.2	176	188	Empty	TRUE
Starved_Msm_Cpa_coIP	wt	BioSample 1b	20180212mz_10508_C_AbCpa (F261440)	Chromosomal replication initiator protein DnaA OS=Mycobacterium farcinogenes GN=dnaA PE=3 SV=1	A0A024M2E3_9MYCO,A0A045IQQ4_MYCTX,A0A049DRT1_MYCAV,A0A051UF46_MYCTX,A0A064CH39_9MYCO,A0A081I574_9MYCO,A0A099CD12_9MYCO,A0A0A1FMT7_9MYCO,A0A0B2Y7Y4_9MYCO,A0A0B2YNY2_9MYCO,A0A0D1Q307_MYCBI,A0A0D6FRU1_MYCSM,A0A0E2WD50_MYCAV,A0A0F5N514_9MYCO,A0A0G2Q9F4_MYCBP,A0A0G3ID69_9MYCO,A0A0H3A2F6_MYCA1,A0A0H3L873_MYCTE,A0A0H5RUJ2_9MYCO,A0A0J6VIK1_9MYCO,A0A0J6VVE1_9MYCO,A0A0J6YCJ3_9MYCO,A0A0J8U7H6_9MYCO,A0A0J8UP…	trembl_autoup_20171220.fasta	57158.3	0.987	3	3	3	0.000235	0.0727	YVSTEEFTNDFINSLR	K	D	0.11	13.2	56.3	15.3	0	0	0	1	0	2	1934.91	70.2768		40989.2	240	255	Empty	TRUE
Starved_Msm_Cpa_coIP	wt	BioSample 1b	20180212mz_10508_C_AbCpa (F261440)	50S ribosomal protein L3 OS=Ochrobactrum pseudogrignonense GN=rplC PE=3 SV=1	A0A1A9FKF2_9RHIZ,A0A248UKR7_9RHIZ,A0A256FIR5_9RHIZ,A0A256FLR3_9RHIZ	trembl_autoup_20171220.fasta	25369.8	0.939	0	0	2	0.000157	0.121	NGYTAVQLGVGLAK	K	V	0.909	57.7	59.5	36.7	0	0	1	0	0	2	1390.77	51.9417		186803	44	57	Empty	FALSE	C4WKC6_9RHIZ,A0A1J6IJT7_9RHIZ,U1YVN8_9RHIZ,M5JP13_9RHIZ,U4VBY1_9RHIZ,A0A256GYB2_9RHIZ,A0A011UH50_OCHAN
Starved_Msm_Cpa_coIP	wt	BioSample 1b	20180212mz_10508_C_AbCpa (F261440)	50S ribosomal protein L3 OS=Ochrobactrum pseudogrignonense GN=rplC PE=3 SV=1	A0A1A9FKF2_9RHIZ,A0A248UKR7_9RHIZ,A0A256FIR5_9RHIZ,A0A256FLR3_9RHIZ	trembl_autoup_20171220.fasta	25369.8	0.939	0	0	2	0.000157	0.121	VTTQNIEVVSTDSDR	R	G	0.997	109	58.2	33.7	87.1	0	1	0	0	2	1663.81	38.6355		254400	171	185	Empty	FALSE	C4WKC6_9RHIZ,A0A1J6IJT7_9RHIZ,U1YVN8_9RHIZ,M5JP13_9RHIZ,U4VBY1_9RHIZ,A0A256GYB2_9RHIZ,A0A011UH50_OCHAN
Starved_Msm_Cpa_coIP	wt	BioSample 1b	20180212mz_10508_C_AbCpa (F261440)	Cell wall synthesis protein OS=Mycobacterium sp. 1100029.7 GN=A5647_03585 PE=4 SV=1	A0A1A0KTE6_9MYCO	trembl_autoup_20171220.fasta	28987.1	0.987	1	1	6	0.00047	0.243	ADALQADAER	K	K	0.951	57.1	54.6	55.1	14.5	0	1	0	0	2	1059.51	28.2754		69886.5	188	197	Empty	FALSE	A0A143QST0_9NOCA,A0A260IEJ7_9NOCA,A0A165MP28_RHOFA,A0A260FI34_9NOCA,A0A260TLP9_RHOFA,A0A260LAJ0_9NOCA,A0A0D6IK36_MYCSM,L8F9P5_MYCSE
Starved_Msm_Cpa_coIP	wt	BioSample 1b	20180212mz_10508_C_AbCpa (F261440)	Cell wall synthesis protein OS=Mycobacterium sp. 1100029.7 GN=A5647_03585 PE=4 SV=1	A0A1A0KTE6_9MYCO	trembl_autoup_20171220.fasta	28987.1	0.987	1	1	6	0.00047	0.243	ADAMLADAQTR	R	S	0.608	38.3	55.7	34.8	13.4	0	1	0	0	2	1162.55	33.2828		63300.7	166	176	Empty	FALSE	A0A0D6IK36_MYCSM,L8F9P5_MYCSE
Starved_Msm_Cpa_coIP	wt	BioSample 1b	20180212mz_10508_C_AbCpa (F261440)	Cell wall synthesis protein OS=Mycobacterium sp. 1100029.7 GN=A5647_03585 PE=4 SV=1	A0A1A0KTE6_9MYCO	trembl_autoup_20171220.fasta	28987.1	0.987	1	1	6	0.00047	0.243	LIEENADLR	R	Q	0.51	40.2	57.5	33.9	0	0	1	0	0	2	1072.56	35.4535		1380140	42	50	Empty	FALSE	A0A143QST0_9NOCA,A0A260IEJ7_9NOCA,A0A165MP28_RHOFA,A0A260FI34_9NOCA,A0A260TLP9_RHOFA,A0A260LAJ0_9NOCA,A0A0D6IK36_MYCSM,L8F9P5_MYCSE
Starved_Msm_Cpa_coIP	wt	BioSample 1b	20180212mz_10508_C_AbCpa (F261440)	Cell wall synthesis protein OS=Mycobacterium sp. 1100029.7 GN=A5647_03585 PE=4 SV=1	A0A1A0KTE6_9MYCO	trembl_autoup_20171220.fasta	28987.1	0.987	1	1	6	0.00047	0.243	QTAETTVTDAR	R	Q	0.956	61.5	57.4	34	0	0	1	0	0	2	1192.58	26.5334		137170	153	163	Empty	TRUE
Starved_Msm_Cpa_coIP	wt	BioSample 1b	20180212mz_10508_C_AbCpa (F261440)	Cell wall synthesis protein OS=Mycobacterium sp. 1100029.7 GN=A5647_03585 PE=4 SV=1	A0A1A0KTE6_9MYCO	trembl_autoup_20171220.fasta	28987.1	0.987	1	1	6	0.00047	0.243	TYLESQLEELGQR	K	G	0.997	81.2	58.8	39.9	31.1	0	1	0	0	2	1565.78	54.9593		243033	233	245	Empty	FALSE	A0A0D6IK36_MYCSM,L8F9P5_MYCSE
Starved_Msm_Cpa_coIP	wt	BioSample 1b	20180212mz_10508_C_AbCpa (F261440)	Cell wall synthesis protein OS=Mycobacterium sp. 1100029.7 GN=A5647_03585 PE=4 SV=1	A0A1A0KTE6_9MYCO	trembl_autoup_20171220.fasta	28987.1	0.987	1	1	6	0.00047	0.243	VLSLAQDTADR	R	L	0.996	60.3	59.3	42.4	31	0	1	0	0	2	1188.62	38.3073		797820	114	124	Empty	FALSE	A0A0D6IK36_MYCSM,L8F9P5_MYCSE
Starved_Msm_Cpa_coIP	wt	BioSample 1b	20180212mz_10508_C_AbCpa (F261440)	Ribonucleoside-diphosphate reductase OS=Mycobacterium triplex GN=nrdE PE=3 SV=1	A0A024JV85_9MYCO,A0A024LWQ1_9MYCO,A0A024QJT8_MYCNE,A0A049DKU0_MYCAV,A0A051U5F5_MYCTX,A0A064CHF3_9MYCO,A0A081I713_9MYCO,A0A099CQ30_9MYCO,A0A0A1FMS5_9MYCO,A0A0B2Y8A0_9MYCO,A0A0B2YU70_9MYCO,A0A0D1J803_9MYCO,A0A0D6HT44_MYCSM,A0A0E2W3N9_MYCAV,A0A0E3XPC5_MYCCH,A0A0E4GWS9_9MYCO,A0A0E8UE34_MYCTX,A0A0F5N2Q5_9MYCO,A0A0F5N6S2_9MYCO,A0A0G3IJ75_9MYCO,A0A0H2ZX40_MYCA1,A0A0H3LHR9_MYCTE,A0A0H3MDV8_MYCBP,A0A0H5RP…	trembl_autoup_20171220.fasta	82056	0.887	2	2	2	0.000157	0.0333	NIENQSSGVIPIMK	K	L	0.174	20.9	59.1	17.6	9.58	0	1	0	0	2	1529.8	51.0513		66433.3	230	243	Empty	TRUE
Starved_Msm_Cpa_coIP	wt	BioSample 1b	20180212mz_10508_C_AbCpa (F261440)	Ribonucleoside-diphosphate reductase OS=Mycobacterium triplex GN=nrdE PE=3 SV=1	A0A024JV85_9MYCO,A0A024LWQ1_9MYCO,A0A024QJT8_MYCNE,A0A049DKU0_MYCAV,A0A051U5F5_MYCTX,A0A064CHF3_9MYCO,A0A081I713_9MYCO,A0A099CQ30_9MYCO,A0A0A1FMS5_9MYCO,A0A0B2Y8A0_9MYCO,A0A0B2YU70_9MYCO,A0A0D1J803_9MYCO,A0A0D6HT44_MYCSM,A0A0E2W3N9_MYCAV,A0A0E3XPC5_MYCCH,A0A0E4GWS9_9MYCO,A0A0E8UE34_MYCTX,A0A0F5N2Q5_9MYCO,A0A0F5N6S2_9MYCO,A0A0G3IJ75_9MYCO,A0A0H2ZX40_MYCA1,A0A0H3LHR9_MYCTE,A0A0H3MDV8_MYCBP,A0A0H5RP…	trembl_autoup_20171220.fasta	82056	0.887	2	2	2	0.000157	0.0333	SINSALQLSK	R	R	0.863	54.2	59.5	41.6	0	0	1	0	0	2	1060.6	41.6666		76264.2	200	209	Empty	TRUE
Starved_Msm_Cpa_coIP	wt	BioSample 1b	20180212mz_10508_C_AbCpa (F261440)	30S ribosomal protein S7 OS=Ochrobactrum anthropi GN=rpsG PE=3 SV=1	A0A011U689_OCHAN,A0A084UAD9_9RHIZ,A0A0B1Q6S7_9RHIZ,A0A0E1XDF8_9RHIZ,A0A0H1A854_9RHIZ,A0A0M1WAM6_BRUAO,A0A0M3BU93_9RHIZ,A0A0M6Y106_9RHOB,A0A0M6YZX9_9RHOB,A0A0M6ZNN1_9RHOB,A0A0M7A274_9RHOB,A0A0N0J4H4_9RHIZ,A0A0N0VL58_9RHOB,A0A0N1L638_9RHIZ,A0A0Q7A694_9RHIZ,A0A0Q7Y3L0_9RHIZ,A0A0S2ER48_9RHIZ,A0A0U5MQU3_9RHIZ,A0A135HXJ5_9RHIZ,A0A150I7A3_OCHAN,A0A163TFU1_9RHOB,A0A1A9FJT7_9RHIZ,A0A1B3NT15_9RHIZ,A0A1G4F0…	trembl_autoup_20171220.fasta	17667.4	0.889	1	1	1	7.83e-05	0.0769	LSGELLDAANNR	R	G	0.963	64.8	58.2	49.8	0	0	1	0	0	2	1272.65	42.2937		92571.8	120	131	Empty	TRUE
Starved_Msm_Cpa_coIP	wt	BioSample 1b	20180212mz_10508_C_AbCpa (F261440)	Acyl-CoA synthase OS=Mycobacterium smegmatis (strain ATCC 700084 / mc(2)155) GN=MSMEG_0599 PE=4 SV=1	A0QQ22_MYCS2,I7G3K8_MYCS2	trembl_autoup_20171220.fasta	60232.8	0.856	2	2	2	0.000157	0.0529	AAPPSLAPIGGVLSHVPFK	R	A	0.102	11.4	56.4	13.1	7.16	0	0	1	0	2	1858.06	68.7716		57986.5	236	254	Empty	TRUE
Starved_Msm_Cpa_coIP	wt	BioSample 1b	20180212mz_10508_C_AbCpa (F261440)	Acyl-CoA synthase OS=Mycobacterium smegmatis (strain ATCC 700084 / mc(2)155) GN=MSMEG_0599 PE=4 SV=1	A0QQ22_MYCS2,I7G3K8_MYCS2	trembl_autoup_20171220.fasta	60232.8	0.856	2	2	2	0.000157	0.0529	EVIFLDELPR	R	N	0.84	51.1	59.8	46.8	0	0	1	0	0	2	1230.67	64.0451		185170	533	542	Empty	TRUE
Starved_Msm_Cpa_coIP	wt	BioSample 1b	20180212mz_10508_C_AbCpa (F261440)	Nitrate ABC transporter substrate-binding protein OS=Ochrobactrum anthropi GN=BG46_15385 PE=4 SV=1	A0A011TQ40_OCHAN,A0A137XXF7_OCHAN,A0A1J6HZ51_9RHIZ,A6X4R4_OCHA4	trembl_autoup_20171220.fasta	37119.2	0.708	2	2	2	0.000157	0.058	QIYLPAVLTEK	K	L	0.135	11.4	57.6	20.3	-0.15	0	1	0	0	2	1274.74	60.864		50392.7	43	53	Empty	TRUE
Starved_Msm_Cpa_coIP	wt	BioSample 1b	20180212mz_10508_C_AbCpa (F261440)	Nitrate ABC transporter substrate-binding protein OS=Ochrobactrum anthropi GN=BG46_15385 PE=4 SV=1	A0A011TQ40_OCHAN,A0A137XXF7_OCHAN,A0A1J6HZ51_9RHIZ,A6X4R4_OCHA4	trembl_autoup_20171220.fasta	37119.2	0.708	2	2	2	0.000157	0.058	TFTTEFVDK	K	A	0.662	31.2	55.9	22.3	22	0	1	0	0	2	1087.53	43.9038		69274.4	328	336	Empty	TRUE
Starved_Msm_Cpa_coIP	wt	BioSample 1b	20180212mz_10508_C_AbCpa (F261440)	DNA-directed RNA polymerase subunit beta' OS=Thermoflexus hugenholtzii JAD2 GN=rpoC PE=3 SV=1	A0A212PR23_9CHLR	trembl_autoup_20171220.fasta	159775	0.658	1	1	2	0.000157	0.0141	FATSDLNDLYR	R	R	0.978	66.2	56.5	33.2	0	0	1	0	0	2	1314.63	50.0556		240622	427	437	Empty	FALSE	A0A1V3YHS0_9RHIZ,A0A1J6HSL2_9RHIZ,A0A1Q4TI81_9MYCO,A0A0D6H858_MYCSM,A0A256GYH6_9RHIZ,A0A011UYW7_OCHAN,A0A0K0XEK0_MYCGD,A0A1Q4SMR4_9MYCO,L8FKD8_MYCSE,A0A132PEU1_9MYCO,U2Q0D2_9ACTN,X5KMC9_9MYCO,A0A1V5LGA6_9ACTN
Starved_Msm_Cpa_coIP	wt	BioSample 1b	20180212mz_10508_C_AbCpa (F261440)	DNA-directed RNA polymerase subunit beta' OS=Thermoflexus hugenholtzii JAD2 GN=rpoC PE=3 SV=1	A0A212PR23_9CHLR	trembl_autoup_20171220.fasta	159775	0.658	1	1	2	0.000157	0.0141	LILQDINAR	R	L	0.592	43.9	56.1	49.8	0.53	0	1	0	0	2	1055.62	47.3191		337049	1306	1314	Empty	TRUE
Starved_Msm_Cpa_coIP	wt	BioSample 1b	20180212mz_10508_C_AbCpa (F261440)	Marine proteobacterial sortase target protein OS=Ochrobactrum lupini GN=CES86_4306 PE=4 SV=1	A0A256GF33_9RHIZ	trembl_autoup_20171220.fasta	82151.5	0.4	1	1	1	7.83e-05	0.0107	VPLVVAPR	R	Y	0.685	40.5	47.3	40.5	0	0	1	0	0	2	850.551	41.664		94656.3	205	212	Empty	TRUE
Starved_Msm_Cpa_coIP	wt	BioSample 1b	20180212mz_10508_C_AbCpa (F261440)	ATP synthase subunit alpha OS=Ochrobactrum anthropi GN=atpA PE=3 SV=1	A0A011TJJ0_OCHAN,A0A0E1X0N9_9RHIZ,A0A0M1WA20_BRUAO,A0A1G4EX67_9RHIZ,A0A1M4LCU5_9RHIZ,A0A1P8S451_9RHIZ,A0A1Z1ZN33_BRUML,A0A292DZR0_BRUCA,C0G8I5_9RHIZ,C4IT06_BRUAO,C4WIF7_9RHIZ,C7LE32_BRUMC,C9VDA0_BRUNE,D0P8M1_BRUSS,D0RG77_9RHIZ,D1CZG8_9RHIZ,D6LKE8_9RHIZ,D7H482_BRUAO,E2PMJ9_9RHIZ,M5JQ63_9RHIZ,U1YK36_9RHIZ,U4VCA3_9RHIZ	trembl_autoup_20171220.fasta	54943.1	0.999	4	5	6	0.00047	0.106	AAIDAFAK	K	S	0.427	37.5	58.3	46.2	0	0	1	0	0	2	806.441	38.0282		82522.9	499	506	Empty	TRUE
Starved_Msm_Cpa_coIP	wt	BioSample 1b	20180212mz_10508_C_AbCpa (F261440)	ATP synthase subunit alpha OS=Ochrobactrum anthropi GN=atpA PE=3 SV=1	A0A011TJJ0_OCHAN,A0A0E1X0N9_9RHIZ,A0A0M1WA20_BRUAO,A0A1G4EX67_9RHIZ,A0A1M4LCU5_9RHIZ,A0A1P8S451_9RHIZ,A0A1Z1ZN33_BRUML,A0A292DZR0_BRUCA,C0G8I5_9RHIZ,C4IT06_BRUAO,C4WIF7_9RHIZ,C7LE32_BRUMC,C9VDA0_BRUNE,D0P8M1_BRUSS,D0RG77_9RHIZ,D1CZG8_9RHIZ,D6LKE8_9RHIZ,D7H482_BRUAO,E2PMJ9_9RHIZ,M5JQ63_9RHIZ,U1YK36_9RHIZ,U4VCA3_9RHIZ	trembl_autoup_20171220.fasta	54943.1	0.999	4	5	6	0.00047	0.106	APGIIPR	K	K	0.815	45.5	50.1	49.5	0	0	1	0	0	2	723.451	36.0226		120096	133	139	Empty	TRUE
Starved_Msm_Cpa_coIP	wt	BioSample 1b	20180212mz_10508_C_AbCpa (F261440)	ATP synthase subunit alpha OS=Ochrobactrum anthropi GN=atpA PE=3 SV=1	A0A011TJJ0_OCHAN,A0A0E1X0N9_9RHIZ,A0A0M1WA20_BRUAO,A0A1G4EX67_9RHIZ,A0A1M4LCU5_9RHIZ,A0A1P8S451_9RHIZ,A0A1Z1ZN33_BRUML,A0A292DZR0_BRUCA,C0G8I5_9RHIZ,C4IT06_BRUAO,C4WIF7_9RHIZ,C7LE32_BRUMC,C9VDA0_BRUNE,D0P8M1_BRUSS,D0RG77_9RHIZ,D1CZG8_9RHIZ,D6LKE8_9RHIZ,D7H482_BRUAO,E2PMJ9_9RHIZ,M5JQ63_9RHIZ,U1YK36_9RHIZ,U4VCA3_9RHIZ	trembl_autoup_20171220.fasta	54943.1	0.999	4	5	6	0.00047	0.106	EAEVSEVGQVLSVGDGIAR	K	V	0.81	49.3	59.3	26.7	11.3	0	1	1	0	2	1914.98	59.3166		228701	22	40	Empty	TRUE
Starved_Msm_Cpa_coIP	wt	BioSample 1b	20180212mz_10508_C_AbCpa (F261440)	ATP synthase subunit alpha OS=Ochrobactrum anthropi GN=atpA PE=3 SV=1	A0A011TJJ0_OCHAN,A0A0E1X0N9_9RHIZ,A0A0M1WA20_BRUAO,A0A1G4EX67_9RHIZ,A0A1M4LCU5_9RHIZ,A0A1P8S451_9RHIZ,A0A1Z1ZN33_BRUML,A0A292DZR0_BRUCA,C0G8I5_9RHIZ,C4IT06_BRUAO,C4WIF7_9RHIZ,C7LE32_BRUMC,C9VDA0_BRUNE,D0P8M1_BRUSS,D0RG77_9RHIZ,D1CZG8_9RHIZ,D6LKE8_9RHIZ,D7H482_BRUAO,E2PMJ9_9RHIZ,M5JQ63_9RHIZ,U1YK36_9RHIZ,U4VCA3_9RHIZ	trembl_autoup_20171220.fasta	54943.1	0.999	4	5	6	0.00047	0.106	QPQFSPLK	K	T	0.177	26.4	59.9	26.4	9.6	0	1	0	0	2	944.52	39.879		171092	430	437	Empty	TRUE
Starved_Msm_Cpa_coIP	wt	BioSample 1b	20180212mz_10508_C_AbCpa (F261440)	ATP synthase subunit alpha OS=Ochrobactrum anthropi GN=atpA PE=3 SV=1	A0A011TJJ0_OCHAN,A0A0E1X0N9_9RHIZ,A0A0M1WA20_BRUAO,A0A1G4EX67_9RHIZ,A0A1M4LCU5_9RHIZ,A0A1P8S451_9RHIZ,A0A1Z1ZN33_BRUML,A0A292DZR0_BRUCA,C0G8I5_9RHIZ,C4IT06_BRUAO,C4WIF7_9RHIZ,C7LE32_BRUMC,C9VDA0_BRUNE,D0P8M1_BRUSS,D0RG77_9RHIZ,D1CZG8_9RHIZ,D6LKE8_9RHIZ,D7H482_BRUAO,E2PMJ9_9RHIZ,M5JQ63_9RHIZ,U1YK36_9RHIZ,U4VCA3_9RHIZ	trembl_autoup_20171220.fasta	54943.1	0.999	4	5	6	0.00047	0.106	VVDALGNPIDGK	R	G	0.966	62.9	57.3	33.4	0	0	1	0	0	2	1197.65	42.9524		332039	107	118	Empty	FALSE	R6H9X7_9FIRM
Starved_Msm_Cpa_coIP	wt	BioSample 1b	20180212mz_10508_C_AbCpa (F261440)	ATPase (Fragment) OS=Mycobacterium sp. 1482268.1 GN=A5662_17580 PE=3 SV=1	A0A1A0NHN9_9MYCO	trembl_autoup_20171220.fasta	64956.8	0.539	1	1	8	0.000627	0.118	DSAPSLVFLDELDALAPR	R	R	0.997	98.7	59.5	37.9	0	0	1	1	0	2	1929	81.5165		166214	450	467	Empty	FALSE	A0A0T1WHF4_9MYCO,A0A1V4PMZ6_9MYCO,A0A1A0WWQ9_9MYCO,A0A117I516_9MYCO,I7G468_MYCS2,A0A1X0AID3_9MYCO,A0QQS4_MYCS2
Starved_Msm_Cpa_coIP	wt	BioSample 1b	20180212mz_10508_C_AbCpa (F261440)	ATPase (Fragment) OS=Mycobacterium sp. 1482268.1 GN=A5662_17580 PE=3 SV=1	A0A1A0NHN9_9MYCO	trembl_autoup_20171220.fasta	64956.8	0.539	1	1	8	0.000627	0.118	ELGLSLPDGSVR	R	K	0.47	39.3	58.7	37.3	4.97	0	1	0	0	2	1242.67	52.5472		204380	260	271	Empty	TRUE
Starved_Msm_Cpa_coIP	wt	BioSample 1b	20180212mz_10508_C_AbCpa (F261440)	ATPase (Fragment) OS=Mycobacterium sp. 1482268.1 GN=A5662_17580 PE=3 SV=1	A0A1A0NHN9_9MYCO	trembl_autoup_20171220.fasta	64956.8	0.539	1	1	8	0.000627	0.118	ETVRPSLDPAQVESLR	R	A	0.264	30.3	59.1	30.5	8.53	0	0	1	0	2	1796.95	48.9016		1966300	598	613	Empty	FALSE	I7G468_MYCS2,A0QQS4_MYCS2
Starved_Msm_Cpa_coIP	wt	BioSample 1b	20180212mz_10508_C_AbCpa (F261440)	ATPase (Fragment) OS=Mycobacterium sp. 1482268.1 GN=A5662_17580 PE=3 SV=1	A0A1A0NHN9_9MYCO	trembl_autoup_20171220.fasta	64956.8	0.539	1	1	8	0.000627	0.118	SIDAADVTAADVAK	R	A	0.957	52.8	58.7	30.9	24.4	0	1	1	0	2	1346.68	41.3798		351957	582	595	Empty	FALSE	A0A1A0WWQ9_9MYCO,A0A117I516_9MYCO,I7G468_MYCS2,A0A1X0AID3_9MYCO,A0QQS4_MYCS2
Starved_Msm_Cpa_coIP	wt	BioSample 1b	20180212mz_10508_C_AbCpa (F261440)	ATPase (Fragment) OS=Mycobacterium sp. 1482268.1 GN=A5662_17580 PE=3 SV=1	A0A1A0NHN9_9MYCO	trembl_autoup_20171220.fasta	64956.8	0.539	1	1	8	0.000627	0.118	VMTVGDTVSLLPR	K	E	0.997	88.9	59.2	36.5	66.6	0	2	0	0	2	1387.76	56.247		347576	18	30	Empty	FALSE	A0A0T1WHF4_9MYCO,A0A1V4PMZ6_9MYCO,A0A1A0WWQ9_9MYCO,A0A117I516_9MYCO,I7G468_MYCS2,A0A1X0AID3_9MYCO,A0QQS4_MYCS2
Starved_Msm_Cpa_coIP	wt	BioSample 1b	20180212mz_10508_C_AbCpa (F261440)	30S ribosomal protein S6 OS=Ochrobactrum anthropi GN=rpsF PE=3 SV=1	A0A011TSJ1_OCHAN,A0A137Y1M4_OCHAN,A0A256GNL3_9RHIZ	trembl_autoup_20171220.fasta	17365.5	0.332	1	1	1	7.83e-05	0.0662	ALYEHVLLAR	M	Q	0.619	34.9	57.6	32.8	18	0	0	1	0	1	1184.68	47.0929		153235	2	11	Empty	TRUE
Starved_Msm_Cpa_coIP	wt	BioSample 1b	20180212mz_10508_C_AbCpa (F261440)	Periplasmic binding protein/LacI transcriptional regulator OS=Mycobacterium smegmatis GN=rbsB_5 PE=4 SV=1	A0A0D6J2M6_MYCSM,A0R773_MYCS2,I7FVR7_MYCS2,L8F534_MYCSE	trembl_autoup_20171220.fasta	32229.5	0.948	3	3	3	0.000235	0.148	APGVNALYTINEPAAAGAYQAIQAVGR	R	A	0.624	28.1	59.1	13.9	24.3	0	0	1	0	2	2686.39	66.8015		75958.8	204	230	Empty	TRUE
Starved_Msm_Cpa_coIP	wt	BioSample 1b	20180212mz_10508_C_AbCpa (F261440)	Periplasmic binding protein/LacI transcriptional regulator OS=Mycobacterium smegmatis GN=rbsB_5 PE=4 SV=1	A0A0D6J2M6_MYCSM,A0R773_MYCS2,I7FVR7_MYCS2,L8F534_MYCSE	trembl_autoup_20171220.fasta	32229.5	0.948	3	3	3	0.000235	0.148	AQTAMENLLQR	K	A	0.837	50.1	59	33.1	0	0	1	0	0	2	1274.65	48.0082		114041	193	203	Empty	TRUE
Starved_Msm_Cpa_coIP	wt	BioSample 1b	20180212mz_10508_C_AbCpa (F261440)	Periplasmic binding protein/LacI transcriptional regulator OS=Mycobacterium smegmatis GN=rbsB_5 PE=4 SV=1	A0A0D6J2M6_MYCSM,A0R773_MYCS2,I7FVR7_MYCS2,L8F534_MYCSE	trembl_autoup_20171220.fasta	32229.5	0.948	3	3	3	0.000235	0.148	TDSNPYFVHLR	K	E	0.141	14.3	58	0	7.93	0	0	1	0	2	1348.66	45.8099		87752	28	38	Empty	TRUE
Starved_Msm_Cpa_coIP	wt	BioSample 1b	20180212mz_10508_C_AbCpa (F261440)	Transmembrane alanine and glycine rich protein OS=Mycobacterium smegmatis GN=ERS451418_02744 PE=4 SV=1	A0A0D6HZN4_MYCSM,A0QVY4_MYCS2,I7FC84_MYCS2,L8FDW1_MYCSE	trembl_autoup_20171220.fasta	86227.3	0.999	5	5	5	0.000392	0.09	AAGGPMGPLGAK	R	D	0.178	21.6	57	25.4	9.24	0	1	0	0	2	1026.54	37.0162		57765.3	231	242	Empty	TRUE
Starved_Msm_Cpa_coIP	wt	BioSample 1b	20180212mz_10508_C_AbCpa (F261440)	Transmembrane alanine and glycine rich protein OS=Mycobacterium smegmatis GN=ERS451418_02744 PE=4 SV=1	A0A0D6HZN4_MYCSM,A0QVY4_MYCS2,I7FC84_MYCS2,L8FDW1_MYCSE	trembl_autoup_20171220.fasta	86227.3	0.999	5	5	5	0.000392	0.09	AFTTVPPELADQLK	K	D	0.166	25.6	59.5	24	9.89	0	1	0	0	2	1529.82	57.1281		137972	200	213	Empty	TRUE
Starved_Msm_Cpa_coIP	wt	BioSample 1b	20180212mz_10508_C_AbCpa (F261440)	Transmembrane alanine and glycine rich protein OS=Mycobacterium smegmatis GN=ERS451418_02744 PE=4 SV=1	A0A0D6HZN4_MYCSM,A0QVY4_MYCS2,I7FC84_MYCS2,L8FDW1_MYCSE	trembl_autoup_20171220.fasta	86227.3	0.999	5	5	5	0.000392	0.09	GAINAAWDK	R	L	0.27	31.7	57.4	32.2	0	0	1	0	0	2	945.479	37.5687		232814	153	161	Empty	TRUE
Starved_Msm_Cpa_coIP	wt	BioSample 1b	20180212mz_10508_C_AbCpa (F261440)	Transmembrane alanine and glycine rich protein OS=Mycobacterium smegmatis GN=ERS451418_02744 PE=4 SV=1	A0A0D6HZN4_MYCSM,A0QVY4_MYCS2,I7FC84_MYCS2,L8FDW1_MYCSE	trembl_autoup_20171220.fasta	86227.3	0.999	5	5	5	0.000392	0.09	IGDAGGLGQNFAGGK	K	I	0.997	66.3	58.4	30.7	38.3	0	1	0	0	2	1361.68	40.7741		115598	249	263	Empty	TRUE
Starved_Msm_Cpa_coIP	wt	BioSample 1b	20180212mz_10508_C_AbCpa (F261440)	Transmembrane alanine and glycine rich protein OS=Mycobacterium smegmatis GN=ERS451418_02744 PE=4 SV=1	A0A0D6HZN4_MYCSM,A0QVY4_MYCS2,I7FC84_MYCS2,L8FDW1_MYCSE	trembl_autoup_20171220.fasta	86227.3	0.999	5	5	5	0.000392	0.09	YEALGGPADSDLGFPTIDEGAGR	K	A	0.477	40.1	54.9	19.4	3.33	0	0	1	0	2	2308.07	60.3536		70278.9	101	123	Empty	TRUE
Starved_Msm_Cpa_coIP	wt	BioSample 1b	20180212mz_10508_C_AbCpa (F261440)	30S ribosomal protein S2 OS=Mycobacterium smegmatis GN=rpsB PE=3 SV=1	A0A0D6HWE6_MYCSM,A0A0U0WC99_9MYCO,A0A1A0MAB4_9MYCO,A0A1A2CH79_9MYCO,A0A1A2NJG6_MYCSD,A0A1E3T808_9MYCO,A0A1R0UGH6_9MYCO,A0A1R0VQA1_9MYCO,A0A1S2WN23_MYCMA,A0A1X0KY31_MYCKA,A0A1X0L589_MYCKA,A0A1X0XVN7_MYCSI,A0A1X1R6G6_9MYCO,A0A1X1RIG3_MYCFA,A0A1X1UWV6_9MYCO,A0A1X2B1N2_9MYCO,A0A1X2DPI1_9MYCO,L8FEF1_MYCSE	trembl_autoup_20171220.fasta	30425.8	1	2	2	6	0.00047	0.249	AYEFVK	K	E	0.121	21.5	55.3	30.6	5.23	0	1	0	0	2	756.393	36.0439		289811	53	58	Empty	FALSE	C3JLW7_RHOER,A0A069JAL6_9NOCA,A0A0C2WF51_RHOER,U0FKM6_9NOCA,T5HUK0_RHOER,A0A1C4ART5_9NOCA,A0A0U3IT26_RHOER,A0A0E4A5R4_RHOER
Starved_Msm_Cpa_coIP	wt	BioSample 1b	20180212mz_10508_C_AbCpa (F261440)	30S ribosomal protein S2 OS=Mycobacterium smegmatis GN=rpsB PE=3 SV=1	A0A0D6HWE6_MYCSM,A0A0U0WC99_9MYCO,A0A1A0MAB4_9MYCO,A0A1A2CH79_9MYCO,A0A1A2NJG6_MYCSD,A0A1E3T808_9MYCO,A0A1R0UGH6_9MYCO,A0A1R0VQA1_9MYCO,A0A1S2WN23_MYCMA,A0A1X0KY31_MYCKA,A0A1X0L589_MYCKA,A0A1X0XVN7_MYCSI,A0A1X1R6G6_9MYCO,A0A1X1RIG3_MYCFA,A0A1X1UWV6_9MYCO,A0A1X2B1N2_9MYCO,A0A1X2DPI1_9MYCO,L8FEF1_MYCSE	trembl_autoup_20171220.fasta	30425.8	1	2	2	6	0.00047	0.249	ELEAMEQTGGFEGR	K	T	0.622	36.8	51.6	27.1	18.1	0	1	0	0	2	1553.69	42.7408		59384.6	116	129	Empty	FALSE	C3JLW7_RHOER,A0A069JAL6_9NOCA,A0A0C2WF51_RHOER,U0FKM6_9NOCA,T5HUK0_RHOER,A0A1C4ART5_9NOCA,A0A0U3IT26_RHOER,A0A0E4A5R4_RHOER
Starved_Msm_Cpa_coIP	wt	BioSample 1b	20180212mz_10508_C_AbCpa (F261440)	30S ribosomal protein S2 OS=Mycobacterium smegmatis GN=rpsB PE=3 SV=1	A0A0D6HWE6_MYCSM,A0A0U0WC99_9MYCO,A0A1A0MAB4_9MYCO,A0A1A2CH79_9MYCO,A0A1A2NJG6_MYCSD,A0A1E3T808_9MYCO,A0A1R0UGH6_9MYCO,A0A1R0VQA1_9MYCO,A0A1S2WN23_MYCMA,A0A1X0KY31_MYCKA,A0A1X0L589_MYCKA,A0A1X0XVN7_MYCSI,A0A1X1R6G6_9MYCO,A0A1X1RIG3_MYCFA,A0A1X1UWV6_9MYCO,A0A1X2B1N2_9MYCO,A0A1X2DPI1_9MYCO,L8FEF1_MYCSE	trembl_autoup_20171220.fasta	30425.8	1	2	2	6	0.00047	0.249	ETVAHGGTVLFVGTK	K	K	0.776	49.7	59.5	25.7	11.2	0	0	1	0	2	1515.82	44.7965		297925	59	73	Empty	FALSE	C3JLW7_RHOER,A0A069JAL6_9NOCA,A0A0C2WF51_RHOER,U0FKM6_9NOCA,T5HUK0_RHOER,A0A1C4ART5_9NOCA,A0A0U3IT26_RHOER,A0A0E4A5R4_RHOER
Starved_Msm_Cpa_coIP	wt	BioSample 1b	20180212mz_10508_C_AbCpa (F261440)	30S ribosomal protein S2 OS=Mycobacterium smegmatis GN=rpsB PE=3 SV=1	A0A0D6HWE6_MYCSM,A0A0U0WC99_9MYCO,A0A1A0MAB4_9MYCO,A0A1A2CH79_9MYCO,A0A1A2NJG6_MYCSD,A0A1E3T808_9MYCO,A0A1R0UGH6_9MYCO,A0A1R0VQA1_9MYCO,A0A1S2WN23_MYCMA,A0A1X0KY31_MYCKA,A0A1X0L589_MYCKA,A0A1X0XVN7_MYCSI,A0A1X1R6G6_9MYCO,A0A1X1RIG3_MYCFA,A0A1X1UWV6_9MYCO,A0A1X2B1N2_9MYCO,A0A1X2DPI1_9MYCO,L8FEF1_MYCSE	trembl_autoup_20171220.fasta	30425.8	1	2	2	6	0.00047	0.249	VGMPYVNQR	R	W	0.418	33	59	25.8	13	0	1	0	0	2	1063.54	38.7335		207422	87	95	Empty	FALSE	C3JLW7_RHOER,A0A069JAL6_9NOCA,A0A0C2WF51_RHOER,U0FKM6_9NOCA,T5HUK0_RHOER,A0A1C4ART5_9NOCA,A0A0U3IT26_RHOER,A0A0E4A5R4_RHOER
Starved_Msm_Cpa_coIP	wt	BioSample 1b	20180212mz_10508_C_AbCpa (F261440)	30S ribosomal protein S2 OS=Mycobacterium smegmatis GN=rpsB PE=3 SV=1	A0A0D6HWE6_MYCSM,A0A0U0WC99_9MYCO,A0A1A0MAB4_9MYCO,A0A1A2CH79_9MYCO,A0A1A2NJG6_MYCSD,A0A1E3T808_9MYCO,A0A1R0UGH6_9MYCO,A0A1R0VQA1_9MYCO,A0A1S2WN23_MYCMA,A0A1X0KY31_MYCKA,A0A1X0L589_MYCKA,A0A1X0XVN7_MYCSI,A0A1X1R6G6_9MYCO,A0A1X1RIG3_MYCFA,A0A1X1UWV6_9MYCO,A0A1X2B1N2_9MYCO,A0A1X2DPI1_9MYCO,L8FEF1_MYCSE	trembl_autoup_20171220.fasta	30425.8	1	2	2	6	0.00047	0.249	VIASAVAEGLQAR	K	A	0.997	66.3	58.3	37.4	35.9	0	1	0	0	2	1284.73	44.8964		211345	216	228	Empty	TRUE
Starved_Msm_Cpa_coIP	wt	BioSample 1b	20180212mz_10508_C_AbCpa (F261440)	30S ribosomal protein S2 OS=Mycobacterium smegmatis GN=rpsB PE=3 SV=1	A0A0D6HWE6_MYCSM,A0A0U0WC99_9MYCO,A0A1A0MAB4_9MYCO,A0A1A2CH79_9MYCO,A0A1A2NJG6_MYCSD,A0A1E3T808_9MYCO,A0A1R0UGH6_9MYCO,A0A1R0VQA1_9MYCO,A0A1S2WN23_MYCMA,A0A1X0KY31_MYCKA,A0A1X0L589_MYCKA,A0A1X0XVN7_MYCSI,A0A1X1R6G6_9MYCO,A0A1X1RIG3_MYCFA,A0A1X1UWV6_9MYCO,A0A1X2B1N2_9MYCO,A0A1X2DPI1_9MYCO,L8FEF1_MYCSE	trembl_autoup_20171220.fasta	30425.8	1	2	2	6	0.00047	0.249	VPSAVWVVDTNK	K	E	0.997	62.9	58.7	30.9	46.6	0	1	0	0	2	1314.71	49.7792		82561.4	157	168	Empty	TRUE
Starved_Msm_Cpa_coIP	wt	BioSample 1b	20180212mz_10508_C_AbCpa (F261440)	Succinate--CoA ligase [ADP-forming] subunit beta OS=Mycobacterium sp. ACS1612 GN=sucC PE=3 SV=1	A0A1A1Y8N9_9MYCO	trembl_autoup_20171220.fasta	40813.2	0.05	0	0	1	7.83e-05	0.0309	TPDDQILALDGK	R	V	0.966	63.2	58.3	35.2	0	0	1	0	0	2	1285.66	47.558		53720.3	196	207	Empty	FALSE	L8F6L0_MYCSE,A0A0D6IYL8_MYCSM,A0A1Q4SZU4_9MYCO
Starved_Msm_Cpa_coIP	wt	BioSample 1b	20180212mz_10508_C_AbCpa (F261440)	50S ribosomal protein L16 OS=Mycobacterium smegmatis GN=rplP PE=3 SV=1	A0A0D6H8A3_MYCSM,A0A0K0XEE1_MYCGD,A0A101ANF8_9MYCO,A0A101B2J4_9MYCO,A0A117I4M9_9MYCO,A0A117IB38_9MYCO,A0A117JQ55_9MYCO,A0A1A1YNH4_9MYCO,A0A1A2LE73_9MYCO,A0A1E3U4D7_9MYCO,A0A1E7YD17_9MYCO,A0A1Q4ST92_9MYCO,A0A1Q9W3K8_9MYCO,A0A1R0V980_9MYCO,A0A1S1KEL8_9MYCO,A0A1X0AUI4_9MYCO,A0A1X0H018_9MYCO,A0A1X0JVR8_9MYCO,G8RPF8_MYCRN,L8FKJ7_MYCSE,W9AW39_9MYCO	trembl_autoup_20171220.fasta	15781.9	0.661	2	2	2	0.000157	0.174	VLFELSYPDEK	R	I	0.593	43	58.6	30.5	0	0	1	0	0	2	1339.68	58.206		187942	102	112	Empty	TRUE
Starved_Msm_Cpa_coIP	wt	BioSample 1b	20180212mz_10508_C_AbCpa (F261440)	50S ribosomal protein L16 OS=Mycobacterium smegmatis GN=rplP PE=3 SV=1	A0A0D6H8A3_MYCSM,A0A0K0XEE1_MYCGD,A0A101ANF8_9MYCO,A0A101B2J4_9MYCO,A0A117I4M9_9MYCO,A0A117IB38_9MYCO,A0A117JQ55_9MYCO,A0A1A1YNH4_9MYCO,A0A1A2LE73_9MYCO,A0A1E3U4D7_9MYCO,A0A1E7YD17_9MYCO,A0A1Q4ST92_9MYCO,A0A1Q9W3K8_9MYCO,A0A1R0V980_9MYCO,A0A1S1KEL8_9MYCO,A0A1X0AUI4_9MYCO,A0A1X0H018_9MYCO,A0A1X0JVR8_9MYCO,G8RPF8_MYCRN,L8FKJ7_MYCSE,W9AW39_9MYCO	trembl_autoup_20171220.fasta	15781.9	0.661	2	2	2	0.000157	0.174	VWINIFPDRPLTK	K	K	0.167	24.8	57.6	19.4	0	0	0	1	0	2	1598.91	64.8621		564158	64	76	Empty	TRUE
Starved_Msm_Cpa_coIP	wt	BioSample 1b	20180212mz_10508_C_AbCpa (F261440)	50S ribosomal protein L5 OS=Mycobacterium smegmatis GN=rplE PE=3 SV=1	A0A0D6HA71_MYCSM,L8FHB0_MYCSE	trembl_autoup_20171220.fasta	21123.1	0.999	3	3	3	0.000235	0.235	GMDITVVTTATNDAEGR	R	A	0.964	45.2	56.1	24.5	33	0	1	0	0	2	1750.83	50.3792		63890.7	158	174	Empty	TRUE
Starved_Msm_Cpa_coIP	wt	BioSample 1b	20180212mz_10508_C_AbCpa (F261440)	50S ribosomal protein L5 OS=Mycobacterium smegmatis GN=rplE PE=3 SV=1	A0A0D6HA71_MYCSM,L8FHB0_MYCSE	trembl_autoup_20171220.fasta	21123.1	0.999	3	3	3	0.000235	0.235	LINGAINDLALITGQKPEVR	K	R	0.917	46.6	53.8	17	22.4	0	0	1	0	2	2135.22	64.2554		112391	56	75	Empty	TRUE
Starved_Msm_Cpa_coIP	wt	BioSample 1b	20180212mz_10508_C_AbCpa (F261440)	50S ribosomal protein L5 OS=Mycobacterium smegmatis GN=rplE PE=3 SV=1	A0A0D6HA71_MYCSM,L8FHB0_MYCSE	trembl_autoup_20171220.fasta	21123.1	0.999	3	3	3	0.000235	0.235	MWEFLDR	R	L	0.761	46	54.2	47	0	0	1	0	0	2	996.461	57.8669		97886.6	103	109	Empty	TRUE
Starved_Msm_Cpa_coIP	wt	BioSample 1b	20180212mz_10508_C_AbCpa (F261440)	Uncharacterized ACR, COG1259 OS=Mycobacterium tuberculosis GN=CLD25_10080 PE=4 SV=1	A0A045IYG0_MYCTX,A0A0D6IDH4_MYCSM,A0A0H3LAP7_MYCTE,A0A0H3ME16_MYCBP,A0A0K2HWC3_MYCBI,A0A0Q2LQP7_MYCGO,A0A0Q9AVL5_9MYCO,A0A109SNC2_9MYCO,A0A120J199_9MYCO,A0A124E263_9MYCO,A0A132PJB3_9MYCO,A0A197J4R1_9MYCO,A0A1A0NC38_9MYCO,A0A1A3HM99_MYCAS,A0A1A3JVL9_MYCGO,A0A1A3MMU9_MYCAS,A0A1A3P6A6_MYCAS,A0A1A3T7G2_9MYCO,A0A1A6BK08_MYCGO,A0A1G4WQH2_9MYCO,A0A1Q4H917_9MYCO,A0A1Q4STQ6_9MYCO,A0A1Q4U0U1_9MYCO,A0A1S1BB…	trembl_autoup_20171220.fasta	18043.5	1	3	5	8	0.000627	0.421	DLIAALGHSLK	R	E	0.557	41.5	55.3	33.7	0	0	1	1	0	2	1137.66	57.9404		239175	63	73	Empty	TRUE
Starved_Msm_Cpa_coIP	wt	BioSample 1b	20180212mz_10508_C_AbCpa (F261440)	Uncharacterized ACR, COG1259 OS=Mycobacterium tuberculosis GN=CLD25_10080 PE=4 SV=1	A0A045IYG0_MYCTX,A0A0D6IDH4_MYCSM,A0A0H3LAP7_MYCTE,A0A0H3ME16_MYCBP,A0A0K2HWC3_MYCBI,A0A0Q2LQP7_MYCGO,A0A0Q9AVL5_9MYCO,A0A109SNC2_9MYCO,A0A120J199_9MYCO,A0A124E263_9MYCO,A0A132PJB3_9MYCO,A0A197J4R1_9MYCO,A0A1A0NC38_9MYCO,A0A1A3HM99_MYCAS,A0A1A3JVL9_MYCGO,A0A1A3MMU9_MYCAS,A0A1A3P6A6_MYCAS,A0A1A3T7G2_9MYCO,A0A1A6BK08_MYCGO,A0A1G4WQH2_9MYCO,A0A1Q4H917_9MYCO,A0A1Q4STQ6_9MYCO,A0A1Q4U0U1_9MYCO,A0A1S1BB…	trembl_autoup_20171220.fasta	18043.5	1	3	5	8	0.000627	0.421	FKEFLDSVSPDDFK	K	A	0.463	33.3	56.9	28.2	14.3	0	1	1	0	2	1673.81	56.7849		234960	149	162	Empty	TRUE
Starved_Msm_Cpa_coIP	wt	BioSample 1b	20180212mz_10508_C_AbCpa (F261440)	Uncharacterized ACR, COG1259 OS=Mycobacterium tuberculosis GN=CLD25_10080 PE=4 SV=1	A0A045IYG0_MYCTX,A0A0D6IDH4_MYCSM,A0A0H3LAP7_MYCTE,A0A0H3ME16_MYCBP,A0A0K2HWC3_MYCBI,A0A0Q2LQP7_MYCGO,A0A0Q9AVL5_9MYCO,A0A109SNC2_9MYCO,A0A120J199_9MYCO,A0A124E263_9MYCO,A0A132PJB3_9MYCO,A0A197J4R1_9MYCO,A0A1A0NC38_9MYCO,A0A1A3HM99_MYCAS,A0A1A3JVL9_MYCGO,A0A1A3MMU9_MYCAS,A0A1A3P6A6_MYCAS,A0A1A3T7G2_9MYCO,A0A1A6BK08_MYCGO,A0A1G4WQH2_9MYCO,A0A1Q4H917_9MYCO,A0A1Q4STQ6_9MYCO,A0A1Q4U0U1_9MYCO,A0A1S1BB…	trembl_autoup_20171220.fasta	18043.5	1	3	5	8	0.000627	0.421	IVDLQEGTFYADLIFDR	R	D	0.929	48.7	59	39.4	24.2	0	0	2	0	2	2015.01	76.1719		106526	77	93	Empty	TRUE
Starved_Msm_Cpa_coIP	wt	BioSample 1b	20180212mz_10508_C_AbCpa (F261440)	Uncharacterized ACR, COG1259 OS=Mycobacterium tuberculosis GN=CLD25_10080 PE=4 SV=1	A0A045IYG0_MYCTX,A0A0D6IDH4_MYCSM,A0A0H3LAP7_MYCTE,A0A0H3ME16_MYCBP,A0A0K2HWC3_MYCBI,A0A0Q2LQP7_MYCGO,A0A0Q9AVL5_9MYCO,A0A109SNC2_9MYCO,A0A120J199_9MYCO,A0A124E263_9MYCO,A0A132PJB3_9MYCO,A0A197J4R1_9MYCO,A0A1A0NC38_9MYCO,A0A1A3HM99_MYCAS,A0A1A3JVL9_MYCGO,A0A1A3MMU9_MYCAS,A0A1A3P6A6_MYCAS,A0A1A3T7G2_9MYCO,A0A1A6BK08_MYCGO,A0A1G4WQH2_9MYCO,A0A1Q4H917_9MYCO,A0A1Q4STQ6_9MYCO,A0A1Q4U0U1_9MYCO,A0A1S1BB…	trembl_autoup_20171220.fasta	18043.5	1	3	5	8	0.000627	0.421	VEQPQNQPVLLLR	R	E	0.994	55.1	56.7	26.8	39.4	0	1	0	0	2	1533.87	52.2279		369806	11	23	Empty	TRUE
Starved_Msm_Cpa_coIP	wt	BioSample 1b	20180212mz_10508_C_AbCpa (F261440)	Uncharacterized ACR, COG1259 OS=Mycobacterium tuberculosis GN=CLD25_10080 PE=4 SV=1	A0A045IYG0_MYCTX,A0A0D6IDH4_MYCSM,A0A0H3LAP7_MYCTE,A0A0H3ME16_MYCBP,A0A0K2HWC3_MYCBI,A0A0Q2LQP7_MYCGO,A0A0Q9AVL5_9MYCO,A0A109SNC2_9MYCO,A0A120J199_9MYCO,A0A124E263_9MYCO,A0A132PJB3_9MYCO,A0A197J4R1_9MYCO,A0A1A0NC38_9MYCO,A0A1A3HM99_MYCAS,A0A1A3JVL9_MYCGO,A0A1A3MMU9_MYCAS,A0A1A3P6A6_MYCAS,A0A1A3T7G2_9MYCO,A0A1A6BK08_MYCGO,A0A1G4WQH2_9MYCO,A0A1Q4H917_9MYCO,A0A1Q4STQ6_9MYCO,A0A1Q4U0U1_9MYCO,A0A1S1BB…	trembl_autoup_20171220.fasta	18043.5	1	3	5	8	0.000627	0.421	VSARPSDSVAIALR	K	V	0.997	79.6	58.5	55.1	0	0	0	1	0	2	1441.81	42.8407		764150	97	110	Empty	TRUE
Starved_Msm_Cpa_coIP	wt	BioSample 1b	20180212mz_10508_C_AbCpa (F261440)	Extracellular solute-binding protein family 3 OS=Mycobacterium smegmatis GN=glnH_1 PE=3 SV=1	A0A0D6I7J9_MYCSM,A0QXB0_MYCS2,I7G1H4_MYCS2,L8FBP8_MYCSE	trembl_autoup_20171220.fasta	30706.3	1	4	4	4	0.000313	0.159	AGEVFDSAPYGWPVAK	K	G	0.997	76.6	58	29.6	50.6	0	1	0	0	2	1693.82	58.1298		98761.9	235	250	Empty	TRUE
Starved_Msm_Cpa_coIP	wt	BioSample 1b	20180212mz_10508_C_AbCpa (F261440)	Extracellular solute-binding protein family 3 OS=Mycobacterium smegmatis GN=glnH_1 PE=3 SV=1	A0A0D6I7J9_MYCSM,A0QXB0_MYCS2,I7G1H4_MYCS2,L8FBP8_MYCSE	trembl_autoup_20171220.fasta	30706.3	1	4	4	4	0.000313	0.159	KVAVQATTVQETDELPAR	K	S	0.809	45.2	59.2	27.7	15.7	0	0	1	0	2	1956.04	40.053		73650.8	162	179	Empty	TRUE
Starved_Msm_Cpa_coIP	wt	BioSample 1b	20180212mz_10508_C_AbCpa (F261440)	Extracellular solute-binding protein family 3 OS=Mycobacterium smegmatis GN=glnH_1 PE=3 SV=1	A0A0D6I7J9_MYCSM,A0QXB0_MYCS2,I7G1H4_MYCS2,L8FBP8_MYCSE	trembl_autoup_20171220.fasta	30706.3	1	4	4	4	0.000313	0.159	VAVQATTVQETDELPAR	K	S	0.149	16.3	59.2	13	8.54	0	1	0	0	2	1827.94	42.1601		43202.9	163	179	Empty	TRUE
Starved_Msm_Cpa_coIP	wt	BioSample 1b	20180212mz_10508_C_AbCpa (F261440)	Extracellular solute-binding protein family 3 OS=Mycobacterium smegmatis GN=glnH_1 PE=3 SV=1	A0A0D6I7J9_MYCSM,A0QXB0_MYCS2,I7G1H4_MYCS2,L8FBP8_MYCSE	trembl_autoup_20171220.fasta	30706.3	1	4	4	4	0.000313	0.159	VDEIANTLPEDIK	K	S	0.985	50.7	58.6	26.6	34.3	0	1	0	0	2	1456.75	49.0779		118002	41	53	Empty	TRUE
Starved_Msm_Cpa_coIP	wt	BioSample 1b	20180212mz_10508_C_AbCpa (F261440)	50S ribosomal protein L13 OS=Mycobacterium smegmatis GN=rplM PE=3 SV=1	A0A0D6HC13_MYCSM,A0A0K0XE15_MYCGD,A0A1A3JQG0_9MYCO,A0A1X2EH52_9MYCO,L8FGP6_MYCSE	trembl_autoup_20171220.fasta	16119.1	0.298	1	1	1	7.83e-05	0.068	LASAAATLLR	R	G	0.581	40	58.3	40.1	12	0	1	0	0	2	986.599	46.1287		200000	28	37	Empty	TRUE
Starved_Msm_Cpa_coIP	wt	BioSample 1b	20180212mz_10508_C_AbCpa (F261440)	Putative gluconeogenesis factor OS=Mycobacterium smegmatis GN=ERS451418_03074 PE=3 SV=1	A0A0D6I5N8_MYCSM,A0QWV8_MYCS2,I7G8D5_MYCS2	trembl_autoup_20171220.fasta	37431.8	0.998	3	3	3	0.000235	0.0876	ASAPGSSVQER	R	T	0.174	19.1	56	24.1	8.73	0	1	0	0	2	1088.53	25.1039		122046	314	324	Empty	TRUE
Starved_Msm_Cpa_coIP	wt	BioSample 1b	20180212mz_10508_C_AbCpa (F261440)	Putative gluconeogenesis factor OS=Mycobacterium smegmatis GN=ERS451418_03074 PE=3 SV=1	A0A0D6I5N8_MYCSM,A0QWV8_MYCS2,I7G8D5_MYCS2	trembl_autoup_20171220.fasta	37431.8	0.998	3	3	3	0.000235	0.0876	GQVAIATTVGK	R	V	0.985	51.3	59.4	28.9	33.5	0	1	0	0	2	1044.6	35.3984		439460	153	163	Empty	TRUE
Starved_Msm_Cpa_coIP	wt	BioSample 1b	20180212mz_10508_C_AbCpa (F261440)	Putative gluconeogenesis factor OS=Mycobacterium smegmatis GN=ERS451418_03074 PE=3 SV=1	A0A0D6I5N8_MYCSM,A0QWV8_MYCS2,I7G8D5_MYCS2	trembl_autoup_20171220.fasta	37431.8	0.998	3	3	3	0.000235	0.0876	LAAVLEGVR	R	L	0.855	48.9	55.4	50.9	13.3	0	1	0	0	2	927.562	44.5631		481687	303	311	Empty	TRUE
Starved_Msm_Cpa_coIP	wt	BioSample 1b	20180212mz_10508_C_AbCpa (F261440)	Dihydrolipoamide acetyltransferase component of pyruvate dehydrogenase complex OS=Mycobacterium smegmatis GN=sucB PE=3 SV=1	A0A0D6IKZ4_MYCSM,A0R072_MYCS2,I7GD73_MYCS2	trembl_autoup_20171220.fasta	61030	0.06	1	1	1	7.83e-05	0.0343	AEPAPAASSDGSPYVTPLVR	K	K	0.174	21.1	59.1	14.9	9.36	0	0	1	0	2	1985	48.7741		44846.9	260	279	Empty	TRUE
Starved_Msm_Cpa_coIP	wt	BioSample 1b	20180212mz_10508_C_AbCpa (F261440)	30S ribosomal protein S5 OS=Mycobacterium farcinogenes GN=rpsE PE=3 SV=1	A0A024LYU9_9MYCO,A0A0A1FR09_9MYCO,A0A0B2YNP2_9MYCO,A0A0D6HAA3_MYCSM,A0A0H5RPJ0_9MYCO,A0A0J8WNV9_9MYCO,A0A0K0XE87_MYCGD,A0A0N9Y7D4_MYCFO,A0A0U1D2H7_9MYCO,A0A117IGF2_MYCFO,A0A132PU59_9MYCO,A0A1A0R2A0_MYCPR,A0A1B9D166_9MYCO,A0A1E3U4A6_9MYCO,A0A1E7YD07_9MYCO,A0A1I2H6W5_9MYCO,A0A1Q4SXT6_9MYCO,A0A1Q9W3G9_9MYCO,A0A1R0V9B4_9MYCO,A0A1S1KET4_9MYCO,A0A2A7PJN0_9MYCO,A0A2D0A7F2_MYCPR,K0V9S7_MYCFO,L8FHB5_MYCSE…	trembl_autoup_20171220.fasta	22310.1	0.999	3	3	4	0.000313	0.233	ESEALAAAAAR	R	E	0.182	24.9	58.2	31.7	7.76	0	1	0	0	2	1059.54	31.4942		85760.6	205	215	Empty	TRUE
Starved_Msm_Cpa_coIP	wt	BioSample 1b	20180212mz_10508_C_AbCpa (F261440)	30S ribosomal protein S5 OS=Mycobacterium farcinogenes GN=rpsE PE=3 SV=1	A0A024LYU9_9MYCO,A0A0A1FR09_9MYCO,A0A0B2YNP2_9MYCO,A0A0D6HAA3_MYCSM,A0A0H5RPJ0_9MYCO,A0A0J8WNV9_9MYCO,A0A0K0XE87_MYCGD,A0A0N9Y7D4_MYCFO,A0A0U1D2H7_9MYCO,A0A117IGF2_MYCFO,A0A132PU59_9MYCO,A0A1A0R2A0_MYCPR,A0A1B9D166_9MYCO,A0A1E3U4A6_9MYCO,A0A1E7YD07_9MYCO,A0A1I2H6W5_9MYCO,A0A1Q4SXT6_9MYCO,A0A1Q9W3G9_9MYCO,A0A1R0V9B4_9MYCO,A0A1S1KET4_9MYCO,A0A2A7PJN0_9MYCO,A0A2D0A7F2_MYCPR,K0V9S7_MYCFO,L8FHB5_MYCSE…	trembl_autoup_20171220.fasta	22310.1	0.999	3	3	4	0.000313	0.233	EVPAAIAK	K	G	0.416	33	53.8	37	0	0	1	0	0	2	798.472	30.4045		195159	85	92	Empty	TRUE
Starved_Msm_Cpa_coIP	wt	BioSample 1b	20180212mz_10508_C_AbCpa (F261440)	30S ribosomal protein S5 OS=Mycobacterium farcinogenes GN=rpsE PE=3 SV=1	A0A024LYU9_9MYCO,A0A0A1FR09_9MYCO,A0A0B2YNP2_9MYCO,A0A0D6HAA3_MYCSM,A0A0H5RPJ0_9MYCO,A0A0J8WNV9_9MYCO,A0A0K0XE87_MYCGD,A0A0N9Y7D4_MYCFO,A0A0U1D2H7_9MYCO,A0A117IGF2_MYCFO,A0A132PU59_9MYCO,A0A1A0R2A0_MYCPR,A0A1B9D166_9MYCO,A0A1E3U4A6_9MYCO,A0A1E7YD07_9MYCO,A0A1I2H6W5_9MYCO,A0A1Q4SXT6_9MYCO,A0A1Q9W3G9_9MYCO,A0A1R0V9B4_9MYCO,A0A1S1KET4_9MYCO,A0A2A7PJN0_9MYCO,A0A2D0A7F2_MYCPR,K0V9S7_MYCFO,L8FHB5_MYCSE…	trembl_autoup_20171220.fasta	22310.1	0.999	3	3	4	0.000313	0.233	FSFTALVIVGDGK	R	G	0.178	27.6	58.1	25.7	11.5	0	1	0	0	2	1353.74	69.3585		41423.5	61	73	Empty	TRUE
Starved_Msm_Cpa_coIP	wt	BioSample 1b	20180212mz_10508_C_AbCpa (F261440)	30S ribosomal protein S5 OS=Mycobacterium farcinogenes GN=rpsE PE=3 SV=1	A0A024LYU9_9MYCO,A0A0A1FR09_9MYCO,A0A0B2YNP2_9MYCO,A0A0D6HAA3_MYCSM,A0A0H5RPJ0_9MYCO,A0A0J8WNV9_9MYCO,A0A0K0XE87_MYCGD,A0A0N9Y7D4_MYCFO,A0A0U1D2H7_9MYCO,A0A117IGF2_MYCFO,A0A132PU59_9MYCO,A0A1A0R2A0_MYCPR,A0A1B9D166_9MYCO,A0A1E3U4A6_9MYCO,A0A1E7YD07_9MYCO,A0A1I2H6W5_9MYCO,A0A1Q4SXT6_9MYCO,A0A1Q9W3G9_9MYCO,A0A1R0V9B4_9MYCO,A0A1S1KET4_9MYCO,A0A2A7PJN0_9MYCO,A0A2D0A7F2_MYCPR,K0V9S7_MYCFO,L8FHB5_MYCSE…	trembl_autoup_20171220.fasta	22310.1	0.999	3	3	4	0.000313	0.233	SLGSDNAINVVHATVAALK	K	Q	0.997	111	58.3	27.8	67.9	0	0	1	0	2	1880.02	63.4464		536910	157	175	Empty	TRUE
Starved_Msm_Cpa_coIP	wt	BioSample 1b	20180212mz_10508_C_AbCpa (F261440)	D-amino acid dehydrogenase OS=Mycobacterium smegmatis GN=thiO PE=4 SV=1	A0A0D6J1I3_MYCSM,A0R5S1_MYCS2,I7GFL7_MYCS2,L8F3P8_MYCSE	trembl_autoup_20171220.fasta	44257.9	0.857	2	2	2	0.000157	0.0601	EQVPLASPR	R	I	0.842	43.2	56.5	39.6	18	0	1	0	0	2	996.547	34.0521		104046	185	193	Empty	TRUE
Starved_Msm_Cpa_coIP	wt	BioSample 1b	20180212mz_10508_C_AbCpa (F261440)	D-amino acid dehydrogenase OS=Mycobacterium smegmatis GN=thiO PE=4 SV=1	A0A0D6J1I3_MYCSM,A0R5S1_MYCS2,I7GFL7_MYCS2,L8F3P8_MYCSE	trembl_autoup_20171220.fasta	44257.9	0.857	2	2	2	0.000157	0.0601	LLAEYLTTGKEPDALR	R	E	0.092	13.4	59.1	14.4	2.6	0	0	1	0	2	1789.97	53.1247		62862.3	395	410	Empty	TRUE
Starved_Msm_Cpa_coIP	wt	BioSample 1b	20180212mz_10508_C_AbCpa (F261440)	Succinate--CoA ligase [ADP-forming] subunit beta OS=Mycobacterium smegmatis GN=sucC PE=3 SV=1	A0A0D6IYL8_MYCSM,A0A1Q4SZU4_9MYCO,L8F6L0_MYCSE	trembl_autoup_20171220.fasta	40902.3	0.808	1	1	2	0.000157	0.0879	SIAEQGHLPAEVLDAAAVTIQK	R	L	0.146	10.4	58.5	14.2	4.41	0	0	1	0	2	2261.21	63.0922		122678	154	175	Empty	TRUE
Starved_Msm_Cpa_coIP	wt	BioSample 1b	20180212mz_10508_C_AbCpa (F261440)	Succinate--CoA ligase [ADP-forming] subunit beta OS=Mycobacterium smegmatis GN=sucC PE=3 SV=1	A0A0D6IYL8_MYCSM,A0A1Q4SZU4_9MYCO,L8F6L0_MYCSE	trembl_autoup_20171220.fasta	40902.3	0.808	1	1	2	0.000157	0.0879	TPDDQILALDGK	R	V	0.966	63.2	58.3	35.2	0	0	1	0	0	2	1285.66	47.558		53720.3	196	207	Empty	FALSE	A0A1A1Y8N9_9MYCO
Starved_Msm_Cpa_coIP	wt	BioSample 1b	20180212mz_10508_C_AbCpa (F261440)	Dihydrolipoyl dehydrogenase OS=Ochrobactrum cytisi GN=BLA27_16165 PE=3 SV=1	A0A1J6I3S2_9RHIZ,A0A256GQU6_9RHIZ,A6WXF5_OCHA4	trembl_autoup_20171220.fasta	48853.7	0.557	2	2	2	0.000157	0.0701	NIIIATGSDVAGIPGVK	K	V	0.136	11.1	56.2	14.9	6.44	0	1	0	0	2	1624.93	57.7879		86813.1	137	153	Empty	TRUE
Starved_Msm_Cpa_coIP	wt	BioSample 1b	20180212mz_10508_C_AbCpa (F261440)	Dihydrolipoyl dehydrogenase OS=Ochrobactrum cytisi GN=BLA27_16165 PE=3 SV=1	A0A1J6I3S2_9RHIZ,A0A256GQU6_9RHIZ,A6WXF5_OCHA4	trembl_autoup_20171220.fasta	48853.7	0.557	2	2	2	0.000157	0.0701	VSVTAEDGKVEEIEAK	K	N	0.488	25	59.5	19.7	19.8	0	0	1	0	2	1703.87	38.6848		119297	121	136	Empty	TRUE
Starved_Msm_Cpa_coIP	wt	BioSample 1b	20180212mz_10508_C_AbCpa (F261440)	Periplasmic serine endoprotease DegP-like OS=Ochrobactrum anthropi GN=BG46_08490 PE=3 SV=1	A0A011VEZ0_OCHAN,A0A1J6IFI6_9RHIZ,A0A256H089_9RHIZ,A6X2C5_OCHA4	trembl_autoup_20171220.fasta	53932.3	0.38	1	1	1	7.83e-05	0.025	AVLLQLQSNDQSR	K	F	0.667	46.8	59.4	33	0	0	1	0	0	2	1471.79	45.9537		101366	499	511	Empty	TRUE
Starved_Msm_Cpa_coIP	wt	BioSample 1b	20180212mz_10508_C_AbCpa (F261440)	ATP synthase subunit alpha OS=Firmicutes bacterium CAG:137 GN=atpA PE=3 SV=1	R6H9X7_9FIRM	trembl_autoup_20171220.fasta	55061.3	0.344	1	1	2	0.000157	0.0376	AISLLIR	R	R	0.308	32.4	55.3	37.1	0	0	1	0	0	2	785.524	53.6414		369918	272	278	Empty	TRUE
Starved_Msm_Cpa_coIP	wt	BioSample 1b	20180212mz_10508_C_AbCpa (F261440)	ATP synthase subunit alpha OS=Firmicutes bacterium CAG:137 GN=atpA PE=3 SV=1	R6H9X7_9FIRM	trembl_autoup_20171220.fasta	55061.3	0.344	1	1	2	0.000157	0.0376	VVDALGNPIDGK	R	G	0.966	62.9	57.3	33.4	0	0	1	0	0	2	1197.65	42.9524		332039	107	118	Empty	FALSE	A0A0E1X0N9_9RHIZ,A0A1M4LCU5_9RHIZ,M5JQ63_9RHIZ,D1CZG8_9RHIZ,U4VCA3_9RHIZ,A0A1P8S451_9RHIZ,D0RG77_9RHIZ,C4WIF7_9RHIZ,E2PMJ9_9RHIZ,C4IT06_BRUAO,C7LE32_BRUMC,C9VDA0_BRUNE,A0A011TJJ0_OCHAN,D7H482_BRUAO,D0P8M1_BRUSS,C0G8I5_9RHIZ,A0A1G4EX67_9RHIZ,A0A1Z1ZN33_BRUML,A0A0M1WA20_BRUAO,U1YK36_9RHIZ,A0A292DZR0_BRUCA,D6LKE8_9RHIZ
Starved_Msm_Cpa_coIP	wt	BioSample 1b	20180212mz_10508_C_AbCpa (F261440)	UPF0182 protein ERS451418_01991 OS=Mycobacterium smegmatis GN=ERS451418_01991 PE=3 SV=1	A0A0D6HIW7_MYCSM,L8FG81_MYCSE	trembl_autoup_20171220.fasta	106347	1	13	13	13	0.00102	0.18	ADITPELQAHLR	K	Y	0.349	29.6	59.7	30.8	14.2	0	0	1	0	2	1363.73	44.4968		120682	664	675	Empty	TRUE
Starved_Msm_Cpa_coIP	wt	BioSample 1b	20180212mz_10508_C_AbCpa (F261440)	UPF0182 protein ERS451418_01991 OS=Mycobacterium smegmatis GN=ERS451418_01991 PE=3 SV=1	A0A0D6HIW7_MYCSM,L8FG81_MYCSE	trembl_autoup_20171220.fasta	106347	1	13	13	13	0.00102	0.18	AEALQDLESALTAAQEAQR	K	S	0.887	43.5	58.8	32.4	24.1	0	0	1	0	2	2015	66.3546		58507.8	936	954	Empty	TRUE
Starved_Msm_Cpa_coIP	wt	BioSample 1b	20180212mz_10508_C_AbCpa (F261440)	UPF0182 protein ERS451418_01991 OS=Mycobacterium smegmatis GN=ERS451418_01991 PE=3 SV=1	A0A0D6HIW7_MYCSM,L8FG81_MYCSE	trembl_autoup_20171220.fasta	106347	1	13	13	13	0.00102	0.18	DYVVAAR	R	E	0.1	18.5	58.7	28.9	0	0	1	0	0	2	793.42	29.8267		75587.2	387	393	Empty	TRUE
Starved_Msm_Cpa_coIP	wt	BioSample 1b	20180212mz_10508_C_AbCpa (F261440)	UPF0182 protein ERS451418_01991 OS=Mycobacterium smegmatis GN=ERS451418_01991 PE=3 SV=1	A0A0D6HIW7_MYCSM,L8FG81_MYCSE	trembl_autoup_20171220.fasta	106347	1	13	13	13	0.00102	0.18	EYDYETNTETK	R	N	0.148	7.92	46.1	13.5	0	0	1	0	0	2	1392.58	28.1449		30643.7	493	503	Empty	TRUE
Starved_Msm_Cpa_coIP	wt	BioSample 1b	20180212mz_10508_C_AbCpa (F261440)	UPF0182 protein ERS451418_01991 OS=Mycobacterium smegmatis GN=ERS451418_01991 PE=3 SV=1	A0A0D6HIW7_MYCSM,L8FG81_MYCSE	trembl_autoup_20171220.fasta	106347	1	13	13	13	0.00102	0.18	LAFNAISTDTAVSQDLGVIGR	K	D	0.146	19.2	59.4	15.5	7.97	0	0	1	0	2	2148.13	66.0227		92873.3	783	803	Empty	TRUE
Starved_Msm_Cpa_coIP	wt	BioSample 1b	20180212mz_10508_C_AbCpa (F261440)	UPF0182 protein ERS451418_01991 OS=Mycobacterium smegmatis GN=ERS451418_01991 PE=3 SV=1	A0A0D6HIW7_MYCSM,L8FG81_MYCSE	trembl_autoup_20171220.fasta	106347	1	13	13	13	0.00102	0.18	LLDPTIVSPAFTQFQQGK	R	N	0.139	21.6	59.3	14.9	0	0	0	1	0	2	1990.06	64.8647		61646.4	347	364	Empty	TRUE
Starved_Msm_Cpa_coIP	wt	BioSample 1b	20180212mz_10508_C_AbCpa (F261440)	UPF0182 protein ERS451418_01991 OS=Mycobacterium smegmatis GN=ERS451418_01991 PE=3 SV=1	A0A0D6HIW7_MYCSM,L8FG81_MYCSE	trembl_autoup_20171220.fasta	106347	1	13	13	13	0.00102	0.18	LTVLTIPGQVNGPK	K	L	0.846	49.6	53.8	28.3	0	0	1	0	0	2	1436.85	54.537		108962	769	782	Empty	TRUE
Starved_Msm_Cpa_coIP	wt	BioSample 1b	20180212mz_10508_C_AbCpa (F261440)	UPF0182 protein ERS451418_01991 OS=Mycobacterium smegmatis GN=ERS451418_01991 PE=3 SV=1	A0A0D6HIW7_MYCSM,L8FG81_MYCSE	trembl_autoup_20171220.fasta	106347	1	13	13	13	0.00102	0.18	NDNSASFQLTSALNR	K	F	0.981	48	57.4	24.7	35	0	1	0	0	2	1637.79	50.5531		56548.6	733	747	Empty	TRUE
Starved_Msm_Cpa_coIP	wt	BioSample 1b	20180212mz_10508_C_AbCpa (F261440)	UPF0182 protein ERS451418_01991 OS=Mycobacterium smegmatis GN=ERS451418_01991 PE=3 SV=1	A0A0D6HIW7_MYCSM,L8FG81_MYCSE	trembl_autoup_20171220.fasta	106347	1	13	13	13	0.00102	0.18	NFLFSNVIGENSK	R	I	0.995	57.4	58.4	31.7	38.4	0	1	0	0	2	1468.74	61.5851		95171.1	532	544	Empty	TRUE
Starved_Msm_Cpa_coIP	wt	BioSample 1b	20180212mz_10508_C_AbCpa (F261440)	UPF0182 protein ERS451418_01991 OS=Mycobacterium smegmatis GN=ERS451418_01991 PE=3 SV=1	A0A0D6HIW7_MYCSM,L8FG81_MYCSE	trembl_autoup_20171220.fasta	106347	1	13	13	13	0.00102	0.18	NFYYFPDQLSIDR	K	Y	0.086	12.6	56.5	18.2	6.38	0	1	0	0	2	1677.79	63.4618		51907.9	365	377	Empty	TRUE
Starved_Msm_Cpa_coIP	wt	BioSample 1b	20180212mz_10508_C_AbCpa (F261440)	UPF0182 protein ERS451418_01991 OS=Mycobacterium smegmatis GN=ERS451418_01991 PE=3 SV=1	A0A0D6HIW7_MYCSM,L8FG81_MYCSE	trembl_autoup_20171220.fasta	106347	1	13	13	13	0.00102	0.18	SGDFAEYGQALQR	R	L	0.157	19	55.5	17.1	11.3	0	1	0	0	2	1441.67	44.035		48862.5	955	967	Empty	TRUE
Starved_Msm_Cpa_coIP	wt	BioSample 1b	20180212mz_10508_C_AbCpa (F261440)	UPF0182 protein ERS451418_01991 OS=Mycobacterium smegmatis GN=ERS451418_01991 PE=3 SV=1	A0A0D6HIW7_MYCSM,L8FG81_MYCSE	trembl_autoup_20171220.fasta	106347	1	13	13	13	0.00102	0.18	TRPVFVPTAGPNDPVAR	R	Y	0.101	16.2	58.8	15.7	5.73	0	0	1	0	2	1793.97	45.1313		50760.9	63	79	Empty	TRUE
Starved_Msm_Cpa_coIP	wt	BioSample 1b	20180212mz_10508_C_AbCpa (F261440)	UPF0182 protein ERS451418_01991 OS=Mycobacterium smegmatis GN=ERS451418_01991 PE=3 SV=1	A0A0D6HIW7_MYCSM,L8FG81_MYCSE	trembl_autoup_20171220.fasta	106347	1	13	13	13	0.00102	0.18	YPEDLFK	R	V	0.309	31.9	56.4	35.5	0	0	1	0	0	2	911.451	45.915		134194	676	682	Empty	TRUE
Starved_Msm_Cpa_coIP	wt	BioSample 1b	20180212mz_10508_C_AbCpa (F261440)	Alcohol dehydrogenase, zinc-binding protein OS=Mycobacterium smegmatis GN=yhdH PE=4 SV=1	A0A0D6HMN9_MYCSM,A0QU52_MYCS2,I7FAC5_MYCS2,L8FFK8_MYCSE	trembl_autoup_20171220.fasta	33889.2	1	4	4	4	0.000313	0.149	ALGAAEVIGR	R	L	0.974	64.9	56.5	60	0	0	1	0	0	2	956.552	40.5169		209406	191	200	Empty	TRUE
Starved_Msm_Cpa_coIP	wt	BioSample 1b	20180212mz_10508_C_AbCpa (F261440)	Alcohol dehydrogenase, zinc-binding protein OS=Mycobacterium smegmatis GN=yhdH PE=4 SV=1	A0A0D6HMN9_MYCSM,A0QU52_MYCS2,I7FAC5_MYCS2,L8FFK8_MYCSE	trembl_autoup_20171220.fasta	33889.2	1	4	4	4	0.000313	0.149	GVALLGIDSVQMPIGPR	R	R	0.431	30.2	57.3	24.6	13.3	0	1	0	0	2	1722.96	68.8276		54586.2	264	280	Empty	TRUE
Starved_Msm_Cpa_coIP	wt	BioSample 1b	20180212mz_10508_C_AbCpa (F261440)	Alcohol dehydrogenase, zinc-binding protein OS=Mycobacterium smegmatis GN=yhdH PE=4 SV=1	A0A0D6HMN9_MYCSM,A0QU52_MYCS2,I7FAC5_MYCS2,L8FFK8_MYCSE	trembl_autoup_20171220.fasta	33889.2	1	4	4	4	0.000313	0.149	LPADQIVALGALTPR	R	E	0.997	67.8	54.2	33.5	32.3	0	1	0	0	2	1534.9	63.2156		152196	107	121	Empty	TRUE
Starved_Msm_Cpa_coIP	wt	BioSample 1b	20180212mz_10508_C_AbCpa (F261440)	Alcohol dehydrogenase, zinc-binding protein OS=Mycobacterium smegmatis GN=yhdH PE=4 SV=1	A0A0D6HMN9_MYCSM,A0QU52_MYCS2,I7FAC5_MYCS2,L8FFK8_MYCSE	trembl_autoup_20171220.fasta	33889.2	1	4	4	4	0.000313	0.149	VLYSSVNFK	R	D	0.962	47.6	57.3	25.6	28.9	0	1	0	0	2	1056.57	44.322		171773	37	45	Empty	TRUE
Starved_Msm_Cpa_coIP	wt	BioSample 1b	20180212mz_10508_C_AbCpa (F261440)	3-beta hydroxysteroid dehydrogenase OS=Ochrobactrum anthropi GN=BG46_03025 PE=4 SV=1	A0A011VJ82_OCHAN,A0A1J6HJE5_9RHIZ,A0A256GW74_9RHIZ,A6WYK3_OCHA4	trembl_autoup_20171220.fasta	35673.1	0.382	1	1	1	7.83e-05	0.0305	FNTVQVLGAK	R	N	0.669	35	58.4	29.6	20.5	0	1	0	0	2	1076.61	45.0921		178483	99	108	Empty	TRUE
Starved_Msm_Cpa_coIP	wt	BioSample 1b	20180212mz_10508_C_AbCpa (F261440)	Cobalamin biosynthesis protein CobW OS=Ochrobactrum anthropi GN=BG46_02845 PE=4 SV=1	A0A011TWA8_OCHAN,A0A1J6IC63_9RHIZ,A0A256GWX4_9RHIZ,A6WYN6_OCHA4	trembl_autoup_20171220.fasta	44023.4	1	3	3	3	0.000235	0.112	IPVTVLTGYLGSGK	R	T	0.933	58.8	57	39.4	0	0	1	0	0	2	1404.81	61.0153		92412.2	23	36	Empty	TRUE
Starved_Msm_Cpa_coIP	wt	BioSample 1b	20180212mz_10508_C_AbCpa (F261440)	Cobalamin biosynthesis protein CobW OS=Ochrobactrum anthropi GN=BG46_02845 PE=4 SV=1	A0A011TWA8_OCHAN,A0A1J6IC63_9RHIZ,A0A256GWX4_9RHIZ,A6WYN6_OCHA4	trembl_autoup_20171220.fasta	44023.4	1	3	3	3	0.000235	0.112	TDLVTPQELAAIEATVR	K	A	0.137	10.9	58.8	15.9	8.29	0	1	0	0	2	1826.99	68.2819		56230.2	175	191	Empty	TRUE
Starved_Msm_Cpa_coIP	wt	BioSample 1b	20180212mz_10508_C_AbCpa (F261440)	Cobalamin biosynthesis protein CobW OS=Ochrobactrum anthropi GN=BG46_02845 PE=4 SV=1	A0A011TWA8_OCHAN,A0A1J6IC63_9RHIZ,A0A256GWX4_9RHIZ,A6WYN6_OCHA4	trembl_autoup_20171220.fasta	44023.4	1	3	3	3	0.000235	0.112	TGLDAVVALVDAK	K	H	0.992	57.8	59	46.4	32.3	0	1	0	0	2	1271.72	65.2447		58208.7	136	148	Empty	TRUE
Starved_Msm_Cpa_coIP	wt	BioSample 1b	20180212mz_10508_C_AbCpa (F261440)	Membrane protein, MmpL family protein OS=Mycobacterium smegmatis (strain ATCC 700084 / mc(2)155) GN=MSMEG_0250 PE=4 SV=1	A0QP27_MYCS2,I7G2R2_MYCS2,L8FK17_MYCSE	trembl_autoup_20171220.fasta	90733.9	0.997	2	2	2	0.000157	0.0296	LGLGETELPDER	K	K	0.997	73.5	57.8	30.6	0	0	1	0	0	2	1328.67	46.6048		131171	741	752	Empty	TRUE
Starved_Msm_Cpa_coIP	wt	BioSample 1b	20180212mz_10508_C_AbCpa (F261440)	Membrane protein, MmpL family protein OS=Mycobacterium smegmatis (strain ATCC 700084 / mc(2)155) GN=MSMEG_0250 PE=4 SV=1	A0QP27_MYCS2,I7G2R2_MYCS2,L8FK17_MYCSE	trembl_autoup_20171220.fasta	90733.9	0.997	2	2	2	0.000157	0.0296	NYQVVEPELQQVNGGDIR	K	L	0.172	12.9	58.9	15.5	10.3	0	0	1	0	2	2058.03	50.4277		44916.1	142	159	Empty	TRUE
Starved_Msm_Cpa_coIP	wt	BioSample 1b	20180212mz_10508_C_AbCpa (F261440)	50S ribosomal protein L10 OS=Ochrobactrum anthropi GN=rplJ PE=3 SV=1	A0A011TBX4_OCHAN,A0A0E1X528_9RHIZ,A0A0H3ANX0_BRUO2,A0A0M1WAJ1_BRUAO,A0A0U5MWH1_9RHIZ,A0A135HXF0_9RHIZ,A0A1A9FKG2_9RHIZ,A0A1G4F247_9RHIZ,A0A1J6IC83_9RHIZ,A0A1M3MJN2_9RHIZ,A0A1M4LBK0_9RHIZ,A0A1P8S5N5_9RHIZ,A0A1V3YHR4_9RHIZ,A0A1Z1ZLP0_BRUML,A0A248UG45_9RHIZ,A0A256FES1_9RHIZ,A0A256FKB5_9RHIZ,A0A256G6Y5_9RHIZ,A0A256GXR2_9RHIZ,A0A292E131_BRUCA,C0G6Y0_9RHIZ,C4IRU6_BRUAO,C4WKD6_9RHIZ,C7LCJ4_BRUMC,C9VB44_…	trembl_autoup_20171220.fasta	17944.9	0.176	1	1	1	7.83e-05	0.0814	LAVLTSAPAGQIAR	R	V	0.412	33.8	55.3	34.1	0	0	1	0	0	2	1367.8	47.7009		142702	147	160	Empty	TRUE
Starved_Msm_Cpa_coIP	wt	BioSample 1b	20180212mz_10508_C_AbCpa (F261440)	Elongation factor G OS=Mycobacterium farcinogenes GN=fusA PE=3 SV=1	A0A024LZX1_9MYCO,A0A0A1FNQ3_9MYCO,A0A0D6H795_MYCSM,A0A0H5RPQ9_9MYCO,A0A0J8TY47_9MYCO,A0A0K0XHC8_MYCGD,A0A0N9Y6H8_MYCFO,A0A0U0ZIC7_9MYCO,A0A0U1D3S2_9MYCO,A0A100VWD7_9MYCO,A0A100X6U3_9MYCO,A0A100Z9P1_9MYCO,A0A100ZSE7_9MYCO,A0A100ZZZ9_9MYCO,A0A101A7P2_9MYCO,A0A101ANU0_9MYCO,A0A101B2N7_9MYCO,A0A101BQA7_9MYCO,A0A117IGG0_MYCFO,A0A117JQG0_9MYCO,A0A124EKN8_9MYCO,A0A124EZG5_9MYCO,A0A132PU68_9MYCO,A0A139V1…	trembl_autoup_20171220.fasta	77029.5	0.796	2	2	3	0.000235	0.0443	ILYYTGVNYK	R	I	0.402	33.2	59.6	24.9	11	0	1	0	0	2	1233.65	45.5274		87294.4	32	41	Empty	TRUE
Starved_Msm_Cpa_coIP	wt	BioSample 1b	20180212mz_10508_C_AbCpa (F261440)	Elongation factor G OS=Mycobacterium farcinogenes GN=fusA PE=3 SV=1	A0A024LZX1_9MYCO,A0A0A1FNQ3_9MYCO,A0A0D6H795_MYCSM,A0A0H5RPQ9_9MYCO,A0A0J8TY47_9MYCO,A0A0K0XHC8_MYCGD,A0A0N9Y6H8_MYCFO,A0A0U0ZIC7_9MYCO,A0A0U1D3S2_9MYCO,A0A100VWD7_9MYCO,A0A100X6U3_9MYCO,A0A100Z9P1_9MYCO,A0A100ZSE7_9MYCO,A0A100ZZZ9_9MYCO,A0A101A7P2_9MYCO,A0A101ANU0_9MYCO,A0A101B2N7_9MYCO,A0A101BQA7_9MYCO,A0A117IGG0_MYCFO,A0A117JQG0_9MYCO,A0A124EKN8_9MYCO,A0A124EZG5_9MYCO,A0A132PU68_9MYCO,A0A139V1…	trembl_autoup_20171220.fasta	77029.5	0.796	2	2	3	0.000235	0.0443	LAEEDPTFK	K	V	0.134	23.6	57.7	36.2	0	0	1	0	0	2	1049.52	34.6544		34482.2	434	442	Empty	TRUE
Starved_Msm_Cpa_coIP	wt	BioSample 1b	20180212mz_10508_C_AbCpa (F261440)	Elongation factor G OS=Mycobacterium farcinogenes GN=fusA PE=3 SV=1	A0A024LZX1_9MYCO,A0A0A1FNQ3_9MYCO,A0A0D6H795_MYCSM,A0A0H5RPQ9_9MYCO,A0A0J8TY47_9MYCO,A0A0K0XHC8_MYCGD,A0A0N9Y6H8_MYCFO,A0A0U0ZIC7_9MYCO,A0A0U1D3S2_9MYCO,A0A100VWD7_9MYCO,A0A100X6U3_9MYCO,A0A100Z9P1_9MYCO,A0A100ZSE7_9MYCO,A0A100ZZZ9_9MYCO,A0A101A7P2_9MYCO,A0A101ANU0_9MYCO,A0A101B2N7_9MYCO,A0A101BQA7_9MYCO,A0A117IGG0_MYCFO,A0A117JQG0_9MYCO,A0A124EKN8_9MYCO,A0A124EZG5_9MYCO,A0A132PU68_9MYCO,A0A139V1…	trembl_autoup_20171220.fasta	77029.5	0.796	2	2	3	0.000235	0.0443	VLDGAVAVFDGK	R	E	0.954	53.6	59.8	37.8	27.4	0	1	0	0	2	1190.64	52.091		176044	100	111	Empty	TRUE
Starved_Msm_Cpa_coIP	wt	BioSample 1b	20180212mz_10508_C_AbCpa (F261440)	50S ribosomal protein L2 OS=Mycobacterium farcinogenes GN=rplB PE=3 SV=1	A0A024LZV2_9MYCO,A0A0D6H9F9_MYCSM,A0A0J8WNY0_9MYCO,A0A0K0XEC4_MYCGD,A0A1A2LDF4_9MYCO,A0A1E7YD73_9MYCO,A0A1Q4ST44_9MYCO,A0A1Q4TVX3_9MYCO,A0A1Q9W3G1_9MYCO,A0A1S1KKC5_9MYCO,L8FHB3_MYCSE,X5L4J9_9MYCO	trembl_autoup_20171220.fasta	30356.3	0.868	3	3	3	0.000235	0.155	GASVSDFAEITR	R	S	0.672	45.5	57.9	34.6	0	0	1	0	0	2	1252.62	47.4895		103244	15	26	Empty	TRUE
Starved_Msm_Cpa_coIP	wt	BioSample 1b	20180212mz_10508_C_AbCpa (F261440)	50S ribosomal protein L2 OS=Mycobacterium farcinogenes GN=rplB PE=3 SV=1	A0A024LZV2_9MYCO,A0A0D6H9F9_MYCSM,A0A0J8WNY0_9MYCO,A0A0K0XEC4_MYCGD,A0A1A2LDF4_9MYCO,A0A1E7YD73_9MYCO,A0A1Q4ST44_9MYCO,A0A1Q4TVX3_9MYCO,A0A1Q9W3G1_9MYCO,A0A1S1KKC5_9MYCO,L8FHB3_MYCSE,X5L4J9_9MYCO	trembl_autoup_20171220.fasta	30356.3	0.868	3	3	3	0.000235	0.155	QGDVIESGANADIKPGNNLPLR	K	N	0.156	25.5	59.5	17.1	8.55	0	0	1	0	2	2278.18	48.2317		166948	113	134	Empty	TRUE
Starved_Msm_Cpa_coIP	wt	BioSample 1b	20180212mz_10508_C_AbCpa (F261440)	50S ribosomal protein L2 OS=Mycobacterium farcinogenes GN=rplB PE=3 SV=1	A0A024LZV2_9MYCO,A0A0D6H9F9_MYCSM,A0A0J8WNY0_9MYCO,A0A0K0XEC4_MYCGD,A0A1A2LDF4_9MYCO,A0A1E7YD73_9MYCO,A0A1Q4ST44_9MYCO,A0A1Q4TVX3_9MYCO,A0A1Q9W3G1_9MYCO,A0A1S1KKC5_9MYCO,L8FHB3_MYCSE,X5L4J9_9MYCO	trembl_autoup_20171220.fasta	30356.3	0.868	3	3	3	0.000235	0.155	YIIAPQGIK	R	Q	0.525	41.2	57.5	32.9	0	0	1	0	0	2	1002.6	45.6092		378403	104	112	Empty	TRUE
Starved_Msm_Cpa_coIP	wt	BioSample 1b	20180212mz_10508_C_AbCpa (F261440)	ATP-dependent Clp protease proteolytic subunit OS=Mycobacterium smegmatis GN=clpP1_1 PE=3 SV=1	A0A0D6IR04_MYCSM,A0R197_MYCS2,I7GDX1_MYCS2,L8F7E4_MYCSE	trembl_autoup_20171220.fasta	24067.5	1	4	4	4	0.000313	0.202	EYGIIDTVLQYR	K	K	0.997	68	58.7	32.1	41	0	1	0	0	2	1469.76	65.5697		233454	200	211	Empty	TRUE
Starved_Msm_Cpa_coIP	wt	BioSample 1b	20180212mz_10508_C_AbCpa (F261440)	ATP-dependent Clp protease proteolytic subunit OS=Mycobacterium smegmatis GN=clpP1_1 PE=3 SV=1	A0A0D6IR04_MYCSM,A0R197_MYCS2,I7GDX1_MYCS2,L8F7E4_MYCSE	trembl_autoup_20171220.fasta	24067.5	1	4	4	4	0.000313	0.202	ILTAEEAK	K	E	0.416	36.9	60.7	47.2	0	0	1	0	0	2	874.488	28.6055		155874	192	199	Empty	TRUE
Starved_Msm_Cpa_coIP	wt	BioSample 1b	20180212mz_10508_C_AbCpa (F261440)	ATP-dependent Clp protease proteolytic subunit OS=Mycobacterium smegmatis GN=clpP1_1 PE=3 SV=1	A0A0D6IR04_MYCSM,A0R197_MYCS2,I7GDX1_MYCS2,L8F7E4_MYCSE	trembl_autoup_20171220.fasta	24067.5	1	4	4	4	0.000313	0.202	TLMETTLAR	R	H	0.772	44.9	59	44.8	15.1	0	1	0	0	2	1051.55	33.0351		87509.4	166	174	Empty	TRUE
Starved_Msm_Cpa_coIP	wt	BioSample 1b	20180212mz_10508_C_AbCpa (F261440)	ATP-dependent Clp protease proteolytic subunit OS=Mycobacterium smegmatis GN=clpP1_1 PE=3 SV=1	A0A0D6IR04_MYCSM,A0R197_MYCS2,I7GDX1_MYCS2,L8F7E4_MYCSE	trembl_autoup_20171220.fasta	24067.5	1	4	4	4	0.000313	0.202	YILPSFIEHSSFGVK	R	E	0.997	70.8	59.2	31.3	54	0	0	1	0	2	1723.91	64.3877		526253	18	32	Empty	TRUE
Starved_Msm_Cpa_coIP	wt	BioSample 1b	20180212mz_10508_C_AbCpa (F261440)	Elongation factor Tu OS=Mycobacterium smegmatis GN=tuf PE=3 SV=1	A0A0D6H956_MYCSM,L8FI41_MYCSE	trembl_autoup_20171220.fasta	43735	1	5	5	11	0.000862	0.399	AFDQIDNAPEER	R	Q	0.427	36.3	52.9	25.5	0	0	1	0	0	2	1404.64	36.8131		44127	48	59	Empty	FALSE	A0A1X1TZN4_9MYCO,A0A1A3G7Q4_9MYCO,A0A1A3TS04_9MYCO,A0A1X1ZGV8_MYCNO,A0A1A2W1C0_9MYCO
Starved_Msm_Cpa_coIP	wt	BioSample 1b	20180212mz_10508_C_AbCpa (F261440)	Elongation factor Tu OS=Mycobacterium smegmatis GN=tuf PE=3 SV=1	A0A0D6H956_MYCSM,L8FI41_MYCSE	trembl_autoup_20171220.fasta	43735	1	5	5	11	0.000862	0.399	ELLAAQDFDEEAPVVR	R	V	0.997	95.3	58.6	36	33	0	1	0	0	2	1801.9	56.1008		308532	158	173	Empty	TRUE
Starved_Msm_Cpa_coIP	wt	BioSample 1b	20180212mz_10508_C_AbCpa (F261440)	Elongation factor Tu OS=Mycobacterium smegmatis GN=tuf PE=3 SV=1	A0A0D6H956_MYCSM,L8FI41_MYCSE	trembl_autoup_20171220.fasta	43735	1	5	5	11	0.000862	0.399	FPDLNESR	K	A	0.147	24.3	56.6	29.2	0	0	1	0	0	2	977.469	39.2962		86753.4	40	47	Empty	TRUE
Starved_Msm_Cpa_coIP	wt	BioSample 1b	20180212mz_10508_C_AbCpa (F261440)	Elongation factor Tu OS=Mycobacterium smegmatis GN=tuf PE=3 SV=1	A0A0D6H956_MYCSM,L8FI41_MYCSE	trembl_autoup_20171220.fasta	43735	1	5	5	11	0.000862	0.399	GITINISHVEYQTDK	R	R	0.834	49.7	59.5	23.7	11	0	0	1	0	2	1717.88	48.4039		172067	62	76	Empty	TRUE
Starved_Msm_Cpa_coIP	wt	BioSample 1b	20180212mz_10508_C_AbCpa (F261440)	Elongation factor Tu OS=Mycobacterium smegmatis GN=tuf PE=3 SV=1	A0A0D6H956_MYCSM,L8FI41_MYCSE	trembl_autoup_20171220.fasta	43735	1	5	5	11	0.000862	0.399	GVINVNEEVEIVGIRPETTK	R	T	0.956	63	58.1	18.1	0	0	0	1	0	2	2196.19	58.3643		134959	236	255	Empty	FALSE	A0A1X1TZN4_9MYCO,A0A1A3G7Q4_9MYCO,A0A1A3TS04_9MYCO,A0A1X1ZGV8_MYCNO,A0A1A2W1C0_9MYCO
Starved_Msm_Cpa_coIP	wt	BioSample 1b	20180212mz_10508_C_AbCpa (F261440)	Elongation factor Tu OS=Mycobacterium smegmatis GN=tuf PE=3 SV=1	A0A0D6H956_MYCSM,L8FI41_MYCSE	trembl_autoup_20171220.fasta	43735	1	5	5	11	0.000862	0.399	LIQPVAMDEGLR	K	F	0.95	60.9	58.4	41.1	13.8	0	1	0	0	2	1341.72	50.4491		164775	365	376	Empty	FALSE	A0A1X1TZN4_9MYCO,A0A1A3G7Q4_9MYCO,A0A1A3TS04_9MYCO,A0A1X1ZGV8_MYCNO,A0A1A2W1C0_9MYCO
Starved_Msm_Cpa_coIP	wt	BioSample 1b	20180212mz_10508_C_AbCpa (F261440)	Elongation factor Tu OS=Mycobacterium smegmatis GN=tuf PE=3 SV=1	A0A0D6H956_MYCSM,L8FI41_MYCSE	trembl_autoup_20171220.fasta	43735	1	5	5	11	0.000862	0.399	LLDQGQAGDNVGLLLR	K	G	0.85	51	58.1	37.7	0	0	0	1	0	2	1681.92	58.2391		141006	267	282	Empty	FALSE	A0A1X1TZN4_9MYCO,A0A1A3G7Q4_9MYCO,A0A1A3TS04_9MYCO,A0A1H8RLU0_9ACTN,A0A1X1ZGV8_MYCNO,A0A1A2W1C0_9MYCO
Starved_Msm_Cpa_coIP	wt	BioSample 1b	20180212mz_10508_C_AbCpa (F261440)	Elongation factor Tu OS=Mycobacterium smegmatis GN=tuf PE=3 SV=1	A0A0D6H956_MYCSM,L8FI41_MYCSE	trembl_autoup_20171220.fasta	43735	1	5	5	11	0.000862	0.399	QVGVPYILVALNK	R	S	0.24	28.7	54.9	24.3	0	0	0	1	0	2	1413.85	69.0183		71439.3	127	139	Empty	FALSE	A0A1X1TZN4_9MYCO,A0A1A3G7Q4_9MYCO,A0A1A3TS04_9MYCO,A0A1X1ZGV8_MYCNO,A0A1A2W1C0_9MYCO
Starved_Msm_Cpa_coIP	wt	BioSample 1b	20180212mz_10508_C_AbCpa (F261440)	Elongation factor Tu OS=Mycobacterium smegmatis GN=tuf PE=3 SV=1	A0A0D6H956_MYCSM,L8FI41_MYCSE	trembl_autoup_20171220.fasta	43735	1	5	5	11	0.000862	0.399	SDAVDDEELIELVEMEVR	K	E	0.716	46.2	55.8	28.8	0	0	0	1	0	2	2090.98	77.0626		70328.4	140	157	Empty	TRUE
Starved_Msm_Cpa_coIP	wt	BioSample 1b	20180212mz_10508_C_AbCpa (F261440)	Elongation factor Tu OS=Mycobacterium smegmatis GN=tuf PE=3 SV=1	A0A0D6H956_MYCSM,L8FI41_MYCSE	trembl_autoup_20171220.fasta	43735	1	5	5	11	0.000862	0.399	SVEELMEAVDASIPDPVR	K	E	0.817	35.8	58.2	22.4	24.3	0	0	1	0	2	1956.96	75.5944		123618	189	206	Empty	TRUE
Starved_Msm_Cpa_coIP	wt	BioSample 1b	20180212mz_10508_C_AbCpa (F261440)	Elongation factor Tu OS=Mycobacterium smegmatis GN=tuf PE=3 SV=1	A0A0D6H956_MYCSM,L8FI41_MYCSE	trembl_autoup_20171220.fasta	43735	1	5	5	11	0.000862	0.399	TTVTGVEMFR	K	K	0.17	23.4	56.8	22.5	0	0	1	0	0	2	1156.57	39.2288		60135.7	256	265	Empty	FALSE	A0A176YJR1_9BRAD,A0A0S6UUM3_9BRAD,A0A1V5ERA6_9BRAD,A0A0R3BZW1_9BRAD,A0A1I3H4U6_9BRAD,A0A1Q5SPY5_9BRAD,J3I1Y7_9BRAD,A0A1Q5SG65_9BRAD,A0A265PNI9_9BRAD,A0A150Z739_9BRAD,A0A137XRX5_OCHAN,A0A0Q9YE26_9COXI,A0A1X1ZGV8_MYCNO,A0A1X1TZN4_9MYCO,A0A1A3G7Q4_9MYCO,A0A1A3TS04_9MYCO,A0A0R3DY75_9BRAD,A0A2A6PWH3_9BRAD,A0A1H8RLU0_9ACTN,A0A265R0S0_9BRAD,A0A1I7M9M2_9BRAD,A0A1A2W1C0_9MYCO,A0A270RDR4_9BRAD,A0A0X8CK02_9…
Starved_Msm_Cpa_coIP	wt	BioSample 1b	20180212mz_10508_C_AbCpa (F261440)	60 kDa chaperonin OS=Micrococcus sp. CH7 GN=groEL PE=3 SV=1	A0A151CY10_9MICC	trembl_autoup_20171220.fasta	56706.7	0.645	1	1	8	0.000627	0.14	AGAATEVELK	K	E	0.997	83.6	60	64	0	0	1	0	0	2	988.531	33.0326		267054	379	388	Empty	FALSE	A0A1H0JK31_9ACTN,A0A0D5AHR7_9NOCA,A0A1C4GD85_9NOCA,A0A259YP55_9NOCA,A0A260DWK6_9NOCA,A0A260Q5F3_9NOCA,A0A260RVL3_9NOCA,A0A260TXQ1_RHOFA,A0A260AGC1_9NOCA,L8DG85_9NOCA,L8FJ63_MYCSE,A0A161GGQ3_RHOFA,A0A260HGD7_9NOCA,A0A260M406_9NOCA,T5HZU9_RHOER,A0A0Q6LCS1_9NOCA,A0A235G507_9NOCA,A0A069JLH6_9NOCA,A0A0E3VBM9_RHOER,C0ZUI9_RHOE4,A0A0D6GP21_MYCSM,A0A1G4XCZ0_9ACTN,A0A260QZ93_9NOCA,C3JID9_RHOER,A0A260ILX3_…
Starved_Msm_Cpa_coIP	wt	BioSample 1b	20180212mz_10508_C_AbCpa (F261440)	60 kDa chaperonin OS=Micrococcus sp. CH7 GN=groEL PE=3 SV=1	A0A151CY10_9MICC	trembl_autoup_20171220.fasta	56706.7	0.645	1	1	8	0.000627	0.14	DETTIVEGAGDAEQIAGR	K	V	0.191	25.9	56.3	18.9	0	0	1	0	0	2	1831.87	43.3223		69092.6	326	343	Empty	TRUE
Starved_Msm_Cpa_coIP	wt	BioSample 1b	20180212mz_10508_C_AbCpa (F261440)	60 kDa chaperonin OS=Micrococcus sp. CH7 GN=groEL PE=3 SV=1	A0A151CY10_9MICC	trembl_autoup_20171220.fasta	56706.7	0.645	1	1	8	0.000627	0.14	EIELEDPYEK	K	I	0.535	43.3	55.2	32	0	0	1	0	0	2	1264.59	44.7434		810085	58	67	Empty	FALSE	A0A1H0JK31_9ACTN,A0A0D5AHR7_9NOCA,A0A0D6GP21_MYCSM,A0A1G4XCZ0_9ACTN,A0A260QZ93_9NOCA,A0A259YP55_9NOCA,A0A260ILX3_9NOCA,A0A260DWK6_9NOCA,A0A260Q5F3_9NOCA,A0A260RVL3_9NOCA,A0A260TXQ1_RHOFA,A0A260AGC1_9NOCA,L8DG85_9NOCA,L8FJ63_MYCSE,A0A260B1B7_9NOCA,A0A161GGQ3_RHOFA,A0A260BXI0_9NOCA,A0A260HGD7_9NOCA,A0A260M406_9NOCA,A0A143QFM0_9NOCA,A0A260LMM6_9NOCA,A0A0Q6LCS1_9NOCA
Starved_Msm_Cpa_coIP	wt	BioSample 1b	20180212mz_10508_C_AbCpa (F261440)	60 kDa chaperonin OS=Micrococcus sp. CH7 GN=groEL PE=3 SV=1	A0A151CY10_9MICC	trembl_autoup_20171220.fasta	56706.7	0.645	1	1	8	0.000627	0.14	IGAELVK	K	E	0.123	22.3	59.5	27.2	0	0	1	0	0	2	729.451	34.5037		74392.3	68	74	Empty	FALSE	A0A1H0JK31_9ACTN,A0A0D5AHR7_9NOCA,A0A1C4GD85_9NOCA,Q5G332_9MYCO,A0A259YP55_9NOCA,Q5G318_MYCAV,A0A260DWK6_9NOCA,A0A260Q5F3_9NOCA,Q5G324_MYCAV,A0A260RVL3_9NOCA,A0A260TXQ1_RHOFA,A0A260AGC1_9NOCA,L8DG85_9NOCA,L8FJ63_MYCSE,A0A161GGQ3_RHOFA,A0A260HGD7_9NOCA,A0A260M406_9NOCA,T5HZU9_RHOER,A0A0Q6LCS1_9NOCA,A0A235G507_9NOCA,Q5G341_9MYCO,A0A069JLH6_9NOCA,A0A0E3VBM9_RHOER,C0ZUI9_RHOE4,A0A0D6GP21_MYCSM,A0A1G4…
Starved_Msm_Cpa_coIP	wt	BioSample 1b	20180212mz_10508_C_AbCpa (F261440)	60 kDa chaperonin OS=Micrococcus sp. CH7 GN=groEL PE=3 SV=1	A0A151CY10_9MICC	trembl_autoup_20171220.fasta	56706.7	0.645	1	1	8	0.000627	0.14	KTDDVAGDGTTTATVLAQALVR	K	E	0.63	47.3	59.5	35.1	0	0	0	1	0	2	2203.16	60.5084		83979	79	100	Empty	FALSE	A0A1H0JK31_9ACTN,A0A0D5AHR7_9NOCA,A0A1C4GD85_9NOCA,A0A259YP55_9NOCA,A0A260DWK6_9NOCA,A0A260Q5F3_9NOCA,A0A260RVL3_9NOCA,A0A260TXQ1_RHOFA,A0A260AGC1_9NOCA,L8DG85_9NOCA,L8FJ63_MYCSE,A0A161GGQ3_RHOFA,A0A260HGD7_9NOCA,A0A260M406_9NOCA,T5HZU9_RHOER,A0A0Q6LCS1_9NOCA,A0A235G507_9NOCA,A0A069JLH6_9NOCA,A0A0E3VBM9_RHOER,C0ZUI9_RHOE4,A0A0D6GP21_MYCSM,A0A1G4XCZ0_9ACTN,A0A260QZ93_9NOCA,C3JID9_RHOER,A0A260ILX3_…
Starved_Msm_Cpa_coIP	wt	BioSample 1b	20180212mz_10508_C_AbCpa (F261440)	60 kDa chaperonin OS=Micrococcus sp. CH7 GN=groEL PE=3 SV=1	A0A151CY10_9MICC	trembl_autoup_20171220.fasta	56706.7	0.645	1	1	8	0.000627	0.14	LAGGVAVIK	K	A	0.899	53.8	53.2	57.4	0	0	1	0	0	2	827.535	38.8217		1317600	370	378	Empty	FALSE	A0A1H0JK31_9ACTN,A0A0D5AHR7_9NOCA,A0A1C4GD85_9NOCA,L8FGD8_MYCSE,A0A259YP55_9NOCA,A0A260DWK6_9NOCA,A0A260Q5F3_9NOCA,A0A260RVL3_9NOCA,A0A260TXQ1_RHOFA,A0A260AGC1_9NOCA,L8DG85_9NOCA,L8FJ63_MYCSE,A0A1A0TH28_9MYCO,A0A161GGQ3_RHOFA,A0A260HGD7_9NOCA,A0A260M406_9NOCA,T5HZU9_RHOER,A0A0Q6LCS1_9NOCA,A0A235G507_9NOCA,A0A069JLH6_9NOCA,A0A0A1Q3X9_9BACT,A0A0E3VBM9_RHOER,C0ZUI9_RHOE4,A0A0D6GP21_MYCSM,A0A1G4XCZ0_…
Starved_Msm_Cpa_coIP	wt	BioSample 1b	20180212mz_10508_C_AbCpa (F261440)	60 kDa chaperonin OS=Micrococcus sp. CH7 GN=groEL PE=3 SV=1	A0A151CY10_9MICC	trembl_autoup_20171220.fasta	56706.7	0.645	1	1	8	0.000627	0.14	TDDVAGDGTTTATVLAQALVR	K	E	0.997	78.3	59.6	30	0	0	1	1	0	2	2075.06	63.7194		471395	80	100	Empty	FALSE	A0A1H0JK31_9ACTN,A0A0D5AHR7_9NOCA,A0A1C4GD85_9NOCA,A0A259YP55_9NOCA,A0A260DWK6_9NOCA,A0A260Q5F3_9NOCA,A0A260RVL3_9NOCA,A0A260TXQ1_RHOFA,A0A260AGC1_9NOCA,L8DG85_9NOCA,L8FJ63_MYCSE,A0A161GGQ3_RHOFA,A0A260HGD7_9NOCA,A0A260M406_9NOCA,T5HZU9_RHOER,A0A0Q6LCS1_9NOCA,A0A235G507_9NOCA,A0A069JLH6_9NOCA,A0A0E3VBM9_RHOER,C0ZUI9_RHOE4,A0A0D6GP21_MYCSM,A0A1G4XCZ0_9ACTN,A0A260QZ93_9NOCA,C3JID9_RHOER,A0A260ILX3_…
Starved_Msm_Cpa_coIP	wt	BioSample 1b	20180212mz_10508_C_AbCpa (F261440)	ABC transporter ferric iron-binding periplasmic protein OS=Mycobacterium smegmatis GN=fbpA_1 PE=4 SV=1	A0A0D6IEV0_MYCSM,A0A1Q4STV6_9MYCO,A0QYF1_MYCS2,I7GBT0_MYCS2	trembl_autoup_20171220.fasta	36230	0.967	2	2	2	0.000157	0.0659	FTSDTGIEVETR	K	Y	0.931	45.6	56.6	27.7	26.2	0	1	0	0	2	1354.65	38.7838		145909	58	69	Empty	TRUE
Starved_Msm_Cpa_coIP	wt	BioSample 1b	20180212mz_10508_C_AbCpa (F261440)	ABC transporter ferric iron-binding periplasmic protein OS=Mycobacterium smegmatis GN=fbpA_1 PE=4 SV=1	A0A0D6IEV0_MYCSM,A0A1Q4STV6_9MYCO,A0QYF1_MYCS2,I7GBT0_MYCS2	trembl_autoup_20171220.fasta	36230	0.967	2	2	2	0.000157	0.0659	SAQEYFAGETK	R	E	0.525	32	53.4	30.3	16.5	0	1	0	0	2	1230.56	34.4221		100340	288	298	Empty	TRUE
Starved_Msm_Cpa_coIP	wt	BioSample 1b	20180212mz_10508_C_AbCpa (F261440)	NDP-hexose 4-ketoreductase OS=Mycobacterium sp. IS-1742 GN=AU196_12260 PE=4 SV=1	A0A101B1W2_9MYCO,A0A124EV87_9MYCO,A0A1A0V1V8_9MYCO,A0A1X0H724_9MYCO	trembl_autoup_20171220.fasta	93632.3	0.876	1	1	14	0.0011	0.208	EGEGVAAQVLVK	R	L	0.893	51	58.4	43.6	17.4	0	1	0	0	2	1199.66	42.6214		174814	115	126	Empty	FALSE	A0A0D6J1E8_MYCSM
Starved_Msm_Cpa_coIP	wt	BioSample 1b	20180212mz_10508_C_AbCpa (F261440)	NDP-hexose 4-ketoreductase OS=Mycobacterium sp. IS-1742 GN=AU196_12260 PE=4 SV=1	A0A101B1W2_9MYCO,A0A124EV87_9MYCO,A0A1A0V1V8_9MYCO,A0A1X0H724_9MYCO	trembl_autoup_20171220.fasta	93632.3	0.876	1	1	14	0.0011	0.208	FTFSGGPK	K	R	0.219	29.9	55.9	32.5	7.62	0	1	0	0	2	840.425	37.9442		455407	818	825	Empty	TRUE
Starved_Msm_Cpa_coIP	wt	BioSample 1b	20180212mz_10508_C_AbCpa (F261440)	NDP-hexose 4-ketoreductase OS=Mycobacterium sp. IS-1742 GN=AU196_12260 PE=4 SV=1	A0A101B1W2_9MYCO,A0A124EV87_9MYCO,A0A1A0V1V8_9MYCO,A0A1X0H724_9MYCO	trembl_autoup_20171220.fasta	93632.3	0.876	1	1	14	0.0011	0.208	GELQTIGATTLDEYR	R	K	0.847	55.7	58.5	30.8	0	0	1	0	0	2	1666.83	52.7121		111962	315	329	Empty	FALSE	A0A0D6J1E8_MYCSM
Starved_Msm_Cpa_coIP	wt	BioSample 1b	20180212mz_10508_C_AbCpa (F261440)	NDP-hexose 4-ketoreductase OS=Mycobacterium sp. IS-1742 GN=AU196_12260 PE=4 SV=1	A0A101B1W2_9MYCO,A0A124EV87_9MYCO,A0A1A0V1V8_9MYCO,A0A1X0H724_9MYCO	trembl_autoup_20171220.fasta	93632.3	0.876	1	1	14	0.0011	0.208	GGESGNPSTSLVLDQFGR	R	N	0.997	58.8	57.4	18.3	45.5	0	1	0	0	2	1820.88	54.814		95806.4	159	176	Empty	FALSE	A0A0D6J1E8_MYCSM
Starved_Msm_Cpa_coIP	wt	BioSample 1b	20180212mz_10508_C_AbCpa (F261440)	NDP-hexose 4-ketoreductase OS=Mycobacterium sp. IS-1742 GN=AU196_12260 PE=4 SV=1	A0A101B1W2_9MYCO,A0A124EV87_9MYCO,A0A1A0V1V8_9MYCO,A0A1X0H724_9MYCO	trembl_autoup_20171220.fasta	93632.3	0.876	1	1	14	0.0011	0.208	IIGQEDAVK	R	A	0.501	39.2	58.2	38.8	0	0	1	0	0	2	972.536	30.3864		216467	518	526	Empty	FALSE	A0A0D6J1E8_MYCSM
Starved_Msm_Cpa_coIP	wt	BioSample 1b	20180212mz_10508_C_AbCpa (F261440)	NDP-hexose 4-ketoreductase OS=Mycobacterium sp. IS-1742 GN=AU196_12260 PE=4 SV=1	A0A101B1W2_9MYCO,A0A124EV87_9MYCO,A0A1A0V1V8_9MYCO,A0A1X0H724_9MYCO	trembl_autoup_20171220.fasta	93632.3	0.876	1	1	14	0.0011	0.208	LGAELTR	K	V	0.217	32.8	61.6	45.3	0	0	1	0	0	2	759.436	31.2359		176498	127	133	Empty	FALSE	A0A0D6J1E8_MYCSM
Starved_Msm_Cpa_coIP	wt	BioSample 1b	20180212mz_10508_C_AbCpa (F261440)	NDP-hexose 4-ketoreductase OS=Mycobacterium sp. IS-1742 GN=AU196_12260 PE=4 SV=1	A0A101B1W2_9MYCO,A0A124EV87_9MYCO,A0A1A0V1V8_9MYCO,A0A1X0H724_9MYCO	trembl_autoup_20171220.fasta	93632.3	0.876	1	1	14	0.0011	0.208	LTEEETTR	K	L	0.491	38.9	57.2	40.3	0	0	1	0	0	2	978.474	25.0267		56487.8	499	506	Empty	FALSE	A0A0D6J1E8_MYCSM
Starved_Msm_Cpa_coIP	wt	BioSample 1b	20180212mz_10508_C_AbCpa (F261440)	NDP-hexose 4-ketoreductase OS=Mycobacterium sp. IS-1742 GN=AU196_12260 PE=4 SV=1	A0A101B1W2_9MYCO,A0A124EV87_9MYCO,A0A1A0V1V8_9MYCO,A0A1X0H724_9MYCO	trembl_autoup_20171220.fasta	93632.3	0.876	1	1	14	0.0011	0.208	MTAPPDLR	R	E	0.142	27	55.8	31.6	0	0	1	0	0	2	900.461	35.7581		43966.3	415	422	Empty	FALSE	A0A0D6J1E8_MYCSM
Starved_Msm_Cpa_coIP	wt	BioSample 1b	20180212mz_10508_C_AbCpa (F261440)	NDP-hexose 4-ketoreductase OS=Mycobacterium sp. IS-1742 GN=AU196_12260 PE=4 SV=1	A0A101B1W2_9MYCO,A0A124EV87_9MYCO,A0A1A0V1V8_9MYCO,A0A1X0H724_9MYCO	trembl_autoup_20171220.fasta	93632.3	0.876	1	1	14	0.0011	0.208	NTVLIFTSNLGTSDISK	K	A	0.905	56.6	59	29.3	0	0	1	0	0	2	1809.96	61.2227		95025.5	659	675	Empty	FALSE	A0A0D6J1E8_MYCSM
Starved_Msm_Cpa_coIP	wt	BioSample 1b	20180212mz_10508_C_AbCpa (F261440)	NDP-hexose 4-ketoreductase OS=Mycobacterium sp. IS-1742 GN=AU196_12260 PE=4 SV=1	A0A101B1W2_9MYCO,A0A124EV87_9MYCO,A0A1A0V1V8_9MYCO,A0A1X0H724_9MYCO	trembl_autoup_20171220.fasta	93632.3	0.876	1	1	14	0.0011	0.208	QQVIQLLSGYQGK	R	E	0.109	10.6	58.8	15.8	0	0	1	0	0	2	1461.81	54.7758		48743.3	136	148	Empty	FALSE	A0A0D6J1E8_MYCSM
Starved_Msm_Cpa_coIP	wt	BioSample 1b	20180212mz_10508_C_AbCpa (F261440)	NDP-hexose 4-ketoreductase OS=Mycobacterium sp. IS-1742 GN=AU196_12260 PE=4 SV=1	A0A101B1W2_9MYCO,A0A124EV87_9MYCO,A0A1A0V1V8_9MYCO,A0A1X0H724_9MYCO	trembl_autoup_20171220.fasta	93632.3	0.876	1	1	14	0.0011	0.208	SLESLGISLEGVR	K	S	0.974	66.8	59.5	51.7	0	0	1	0	0	2	1359.75	60.8717		140795	48	60	Empty	FALSE	A0A0D6J1E8_MYCSM
Starved_Msm_Cpa_coIP	wt	BioSample 1b	20180212mz_10508_C_AbCpa (F261440)	NDP-hexose 4-ketoreductase OS=Mycobacterium sp. IS-1742 GN=AU196_12260 PE=4 SV=1	A0A101B1W2_9MYCO,A0A124EV87_9MYCO,A0A1A0V1V8_9MYCO,A0A1X0H724_9MYCO	trembl_autoup_20171220.fasta	93632.3	0.876	1	1	14	0.0011	0.208	TAVVEGLAQAIVHGEVPETLK	K	D	0.997	76.9	57.9	23.1	62.6	0	0	1	0	2	2161.19	69.1511		179011	223	243	Empty	FALSE	A0A0D6J1E8_MYCSM
Starved_Msm_Cpa_coIP	wt	BioSample 1b	20180212mz_10508_C_AbCpa (F261440)	NDP-hexose 4-ketoreductase OS=Mycobacterium sp. IS-1742 GN=AU196_12260 PE=4 SV=1	A0A101B1W2_9MYCO,A0A124EV87_9MYCO,A0A1A0V1V8_9MYCO,A0A1X0H724_9MYCO	trembl_autoup_20171220.fasta	93632.3	0.876	1	1	14	0.0011	0.208	VSITDSAMVAAATLADR	R	Y	0.474	38.2	59.5	36.7	10.2	0	0	1	0	2	1691.86	63.7809		114344	372	388	Empty	FALSE	A0A0D6J1E8_MYCSM
Starved_Msm_Cpa_coIP	wt	BioSample 1b	20180212mz_10508_C_AbCpa (F261440)	NDP-hexose 4-ketoreductase OS=Mycobacterium sp. IS-1742 GN=AU196_12260 PE=4 SV=1	A0A101B1W2_9MYCO,A0A124EV87_9MYCO,A0A1A0V1V8_9MYCO,A0A1X0H724_9MYCO	trembl_autoup_20171220.fasta	93632.3	0.876	1	1	14	0.0011	0.208	VVVLAQEEAR	R	M	0.918	54.3	58.2	36.8	18.3	0	1	0	0	2	1113.63	36.1858		109357	12	21	Empty	FALSE	A0A0D6J1E8_MYCSM
Starved_Msm_Cpa_coIP	wt	BioSample 1b	20180212mz_10508_C_AbCpa (F261440)	Probable cytosol aminopeptidase OS=Mycobacterium smegmatis GN=pepA PE=3 SV=1	A0A0D6IKL7_MYCSM,A0R069_MYCS2,I7GBR5_MYCS2	trembl_autoup_20171220.fasta	53469.8	1	8	9	9	0.000705	0.207	AFGESVGLK	K	V	0.231	29.8	58.5	27.8	7.94	0	1	0	0	2	907.488	39.7793		120061	223	231	Empty	TRUE
Starved_Msm_Cpa_coIP	wt	BioSample 1b	20180212mz_10508_C_AbCpa (F261440)	Probable cytosol aminopeptidase OS=Mycobacterium smegmatis GN=pepA PE=3 SV=1	A0A0D6IKL7_MYCSM,A0R069_MYCS2,I7GBR5_MYCS2	trembl_autoup_20171220.fasta	53469.8	1	8	9	9	0.000705	0.207	FAGMLVAGTYLR	R	E	0.567	37.3	58.5	34.3	15.4	0	1	0	0	2	1314.69	52.4031		105575	455	466	Empty	TRUE
Starved_Msm_Cpa_coIP	wt	BioSample 1b	20180212mz_10508_C_AbCpa (F261440)	Probable cytosol aminopeptidase OS=Mycobacterium smegmatis GN=pepA PE=3 SV=1	A0A0D6IKL7_MYCSM,A0R069_MYCS2,I7GBR5_MYCS2	trembl_autoup_20171220.fasta	53469.8	1	8	9	9	0.000705	0.207	GPGLTAITVLAHDTK	K	A	0.997	91.8	57.5	26.7	78	0	0	1	0	2	1493.83	55.4898		406728	167	181	Empty	TRUE
Starved_Msm_Cpa_coIP	wt	BioSample 1b	20180212mz_10508_C_AbCpa (F261440)	Probable cytosol aminopeptidase OS=Mycobacterium smegmatis GN=pepA PE=3 SV=1	A0A0D6IKL7_MYCSM,A0R069_MYCS2,I7GBR5_MYCS2	trembl_autoup_20171220.fasta	53469.8	1	8	9	9	0.000705	0.207	GVDIATAVATAR	R	D	0.809	47.2	60.3	35.7	13.5	0	1	0	0	2	1144.63	45.3476		30067.6	191	202	Empty	TRUE
Starved_Msm_Cpa_coIP	wt	BioSample 1b	20180212mz_10508_C_AbCpa (F261440)	Probable cytosol aminopeptidase OS=Mycobacterium smegmatis GN=pepA PE=3 SV=1	A0A0D6IKL7_MYCSM,A0R069_MYCS2,I7GBR5_MYCS2	trembl_autoup_20171220.fasta	53469.8	1	8	9	9	0.000705	0.207	LILADAIVR	R	A	0.866	50.2	52	52.5	0	0	1	0	0	2	983.625	55.4515		1138870	368	376	Empty	TRUE
Starved_Msm_Cpa_coIP	wt	BioSample 1b	20180212mz_10508_C_AbCpa (F261440)	Probable cytosol aminopeptidase OS=Mycobacterium smegmatis GN=pepA PE=3 SV=1	A0A0D6IKL7_MYCSM,A0R069_MYCS2,I7GBR5_MYCS2	trembl_autoup_20171220.fasta	53469.8	1	8	9	9	0.000705	0.207	LLTPAPFFDATVVTAIESGLR	K	A	0.443	37	57.7	25.1	10.6	0	0	1	0	2	2218.21	89.2478		182848	50	70	Empty	TRUE
Starved_Msm_Cpa_coIP	wt	BioSample 1b	20180212mz_10508_C_AbCpa (F261440)	Probable cytosol aminopeptidase OS=Mycobacterium smegmatis GN=pepA PE=3 SV=1	A0A0D6IKL7_MYCSM,A0R069_MYCS2,I7GBR5_MYCS2	trembl_autoup_20171220.fasta	53469.8	1	8	9	9	0.000705	0.207	LVVDALPVGSVLAVGLGK	R	D	0.113	11.5	48.1	16.6	1.2	0	0	1	0	2	1707.04	75.3097		50676.1	84	101	Empty	TRUE
Starved_Msm_Cpa_coIP	wt	BioSample 1b	20180212mz_10508_C_AbCpa (F261440)	Probable cytosol aminopeptidase OS=Mycobacterium smegmatis GN=pepA PE=3 SV=1	A0A0D6IKL7_MYCSM,A0R069_MYCS2,I7GBR5_MYCS2	trembl_autoup_20171220.fasta	53469.8	1	8	9	9	0.000705	0.207	TPGVMGSDEFR	R	D	0.621	41.6	53.1	23.3	12.1	0	2	0	0	2	1195.54	37.1357		133491	403	413	Empty	TRUE
Starved_Msm_Cpa_coIP	wt	BioSample 1b	20180212mz_10508_C_AbCpa (F261440)	Dihydrolipoyllysine-residue succinyltransferase component of 2-oxoglutarate dehydrogenase complex OS=Ochrobactrum anthropi GN=BG46_25870 PE=3 SV=1	A0A011TII2_OCHAN,A0A1J6I0R6_9RHIZ,A6WXF1_OCHA4	trembl_autoup_20171220.fasta	42725.3	0.996	2	2	3	0.000235	0.0709	DADQLSIAGVEK	R	E	0.967	63.9	58.4	36.6	0	0	1	0	0	2	1245.63	43.3146		312761	290	301	Empty	TRUE
Starved_Msm_Cpa_coIP	wt	BioSample 1b	20180212mz_10508_C_AbCpa (F261440)	Dihydrolipoyllysine-residue succinyltransferase component of 2-oxoglutarate dehydrogenase complex OS=Ochrobactrum anthropi GN=BG46_25870 PE=3 SV=1	A0A011TII2_OCHAN,A0A1J6I0R6_9RHIZ,A6WXF1_OCHA4	trembl_autoup_20171220.fasta	42725.3	0.996	2	2	3	0.000235	0.0709	GDVLDAIAK	K	G	0.298	32.4	58.4	38.1	0	0	1	0	0	2	901.499	46.1441		117630	146	154	Empty	TRUE
Starved_Msm_Cpa_coIP	wt	BioSample 1b	20180212mz_10508_C_AbCpa (F261440)	Dihydrolipoyllysine-residue succinyltransferase component of 2-oxoglutarate dehydrogenase complex OS=Ochrobactrum anthropi GN=BG46_25870 PE=3 SV=1	A0A011TII2_OCHAN,A0A1J6I0R6_9RHIZ,A6WXF1_OCHA4	trembl_autoup_20171220.fasta	42725.3	0.996	2	2	3	0.000235	0.0709	GLVVPVIR	K	D	0.853	43.4	45.3	51.7	0	0	1	0	0	2	852.567	52.622		419622	282	289	Empty	TRUE
Starved_Msm_Cpa_coIP	wt	BioSample 1b	20180212mz_10508_C_AbCpa (F261440)	Elongation factor Tu OS=Candidatus Berkiella aquae GN=tufA PE=3 SV=1	A0A0Q9YE26_9COXI	trembl_autoup_20171220.fasta	42893.6	0.055	0	0	2	0.000157	0.0482	TSLTAAITK	K	V	0.604	42.1	56.9	37.7	0	0	1	0	0	2	905.53	38.3992		159526	24	32	Empty	FALSE	A0A176YJR1_9BRAD,A0A0S6UUM3_9BRAD,A0A1V5ERA6_9BRAD,A0A0R3BZW1_9BRAD,A0A1I3H4U6_9BRAD,A0A1Q5SPY5_9BRAD,J3I1Y7_9BRAD,A0A1Q5SG65_9BRAD,A0A265PNI9_9BRAD,A0A150Z739_9BRAD,A0A137XRX5_OCHAN,A0A0R3DY75_9BRAD,A0A2A6PWH3_9BRAD,A0A265R0S0_9BRAD,A0A1I7M9M2_9BRAD,A0A270RDR4_9BRAD,A0A0X8CK02_9BRAD,A0A1J6IC94_9RHIZ,A0A1I5JJG0_9BRAD,A0A1I4Y4L2_9BRAD,A0A1C3WDW5_9BRAD,I0G5P9_9BRAD,A0A011UYI8_OCHAN,A0A150U795_9BRAD
Starved_Msm_Cpa_coIP	wt	BioSample 1b	20180212mz_10508_C_AbCpa (F261440)	Elongation factor Tu OS=Candidatus Berkiella aquae GN=tufA PE=3 SV=1	A0A0Q9YE26_9COXI	trembl_autoup_20171220.fasta	42893.6	0.055	0	0	2	0.000157	0.0482	TTVTGVEMFR	K	K	0.17	23.4	56.8	22.5	0	0	1	0	0	2	1156.57	39.2288		60135.7	254	263	Empty	FALSE	A0A176YJR1_9BRAD,A0A0S6UUM3_9BRAD,A0A0D6H956_MYCSM,A0A1V5ERA6_9BRAD,A0A0R3BZW1_9BRAD,A0A1I3H4U6_9BRAD,A0A1Q5SPY5_9BRAD,J3I1Y7_9BRAD,A0A1Q5SG65_9BRAD,A0A265PNI9_9BRAD,A0A150Z739_9BRAD,A0A137XRX5_OCHAN,A0A1X1ZGV8_MYCNO,A0A1X1TZN4_9MYCO,A0A1A3G7Q4_9MYCO,A0A1A3TS04_9MYCO,A0A0R3DY75_9BRAD,A0A2A6PWH3_9BRAD,A0A1H8RLU0_9ACTN,A0A265R0S0_9BRAD,A0A1I7M9M2_9BRAD,A0A1A2W1C0_9MYCO,A0A270RDR4_9BRAD,A0A0X8CK02_9…
Starved_Msm_Cpa_coIP	wt	BioSample 1b	20180212mz_10508_C_AbCpa (F261440)	Cell division control protein Cdc48 OS=Mycobacterium smegmatis (strain ATCC 700084 / mc(2)155) GN=MSMEG_0858 PE=1 SV=1	A0QQS4_MYCS2,I7G468_MYCS2	trembl_autoup_20171220.fasta	78120.3	1	16	19	31	0.00243	0.374	ALTEAVLWPLQHPDTFSR	R	L	0.281	19.6	59.2	16.9	15.5	0	0	1	0	2	2081.08	66.5863		122536	496	513	Empty	TRUE
Starved_Msm_Cpa_coIP	wt	BioSample 1b	20180212mz_10508_C_AbCpa (F261440)	Cell division control protein Cdc48 OS=Mycobacterium smegmatis (strain ATCC 700084 / mc(2)155) GN=MSMEG_0858 PE=1 SV=1	A0QQS4_MYCS2,I7G468_MYCS2	trembl_autoup_20171220.fasta	78120.3	1	16	19	31	0.00243	0.374	ASSSDDDPVLR	R	H	0.875	38.5	53.8	23.6	25.2	0	1	0	0	2	1161.54	31.1924		82921.7	445	455	Empty	TRUE
Starved_Msm_Cpa_coIP	wt	BioSample 1b	20180212mz_10508_C_AbCpa (F261440)	Cell division control protein Cdc48 OS=Mycobacterium smegmatis (strain ATCC 700084 / mc(2)155) GN=MSMEG_0858 PE=1 SV=1	A0QQS4_MYCS2,I7G468_MYCS2	trembl_autoup_20171220.fasta	78120.3	1	16	19	31	0.00243	0.374	AVATPGVAFIATSAVPENVDAR	K	L	0.997	68.8	59.2	23.2	58.4	0	0	1	0	2	2156.13	59.7852		613003	355	376	Empty	TRUE
Starved_Msm_Cpa_coIP	wt	BioSample 1b	20180212mz_10508_C_AbCpa (F261440)	Cell division control protein Cdc48 OS=Mycobacterium smegmatis (strain ATCC 700084 / mc(2)155) GN=MSMEG_0858 PE=1 SV=1	A0QQS4_MYCS2,I7G468_MYCS2	trembl_autoup_20171220.fasta	78120.3	1	16	19	31	0.00243	0.374	DSAPSLVFLDEIDALAPR	R	R	0.997	98.7	59.5	37.9	0	0	1	1	0	2	1929	81.5165		166214	576	593	Empty	FALSE	A0A0T1WHF4_9MYCO,A0A1V4PMZ6_9MYCO,A0A1A0WWQ9_9MYCO,A0A1A0NHN9_9MYCO,A0A117I516_9MYCO,A0A1X0AID3_9MYCO
Starved_Msm_Cpa_coIP	wt	BioSample 1b	20180212mz_10508_C_AbCpa (F261440)	Cell division control protein Cdc48 OS=Mycobacterium smegmatis (strain ATCC 700084 / mc(2)155) GN=MSMEG_0858 PE=1 SV=1	A0QQS4_MYCS2,I7G468_MYCS2	trembl_autoup_20171220.fasta	78120.3	1	16	19	31	0.00243	0.374	ESAMTAMR	R	R	0.979	61.2	52.4	41.9	15.9	0	1	0	0	2	896.396	29.6026		429601	699	706	Empty	TRUE
Starved_Msm_Cpa_coIP	wt	BioSample 1b	20180212mz_10508_C_AbCpa (F261440)	Cell division control protein Cdc48 OS=Mycobacterium smegmatis (strain ATCC 700084 / mc(2)155) GN=MSMEG_0858 PE=1 SV=1	A0QQS4_MYCS2,I7G468_MYCS2	trembl_autoup_20171220.fasta	78120.3	1	16	19	31	0.00243	0.374	ETVRPSLDPAQVESLR	R	E	0.264	30.3	59.1	30.5	8.53	0	0	1	0	2	1796.95	48.9016		1966300	724	739	Empty	FALSE	A0A1A0NHN9_9MYCO
Starved_Msm_Cpa_coIP	wt	BioSample 1b	20180212mz_10508_C_AbCpa (F261440)	Cell division control protein Cdc48 OS=Mycobacterium smegmatis (strain ATCC 700084 / mc(2)155) GN=MSMEG_0858 PE=1 SV=1	A0QQS4_MYCS2,I7G468_MYCS2	trembl_autoup_20171220.fasta	78120.3	1	16	19	31	0.00243	0.374	GQNFDSGVTDK	R	V	0.872	37.7	53.5	25.3	25.8	0	1	0	0	2	1167.53	29.4969		51378.5	595	605	Empty	TRUE
Starved_Msm_Cpa_coIP	wt	BioSample 1b	20180212mz_10508_C_AbCpa (F261440)	Cell division control protein Cdc48 OS=Mycobacterium smegmatis (strain ATCC 700084 / mc(2)155) GN=MSMEG_0858 PE=1 SV=1	A0QQS4_MYCS2,I7G468_MYCS2	trembl_autoup_20171220.fasta	78120.3	1	16	19	31	0.00243	0.374	KAVATPGVAFIATSAVPENVDAR	R	L	0.176	17.9	58.2	17.1	13.9	0	0	1	0	2	2284.23	56.106		123441	354	376	Empty	TRUE
Starved_Msm_Cpa_coIP	wt	BioSample 1b	20180212mz_10508_C_AbCpa (F261440)	Cell division control protein Cdc48 OS=Mycobacterium smegmatis (strain ATCC 700084 / mc(2)155) GN=MSMEG_0858 PE=1 SV=1	A0QQS4_MYCS2,I7G468_MYCS2	trembl_autoup_20171220.fasta	78120.3	1	16	19	31	0.00243	0.374	LATQSISPATLR	R	M	0.457	35.8	59.4	33.7	11.5	0	1	0	0	2	1257.72	43.1276		201295	120	131	Empty	TRUE
Starved_Msm_Cpa_coIP	wt	BioSample 1b	20180212mz_10508_C_AbCpa (F261440)	Cell division control protein Cdc48 OS=Mycobacterium smegmatis (strain ATCC 700084 / mc(2)155) GN=MSMEG_0858 PE=1 SV=1	A0QQS4_MYCS2,I7G468_MYCS2	trembl_autoup_20171220.fasta	78120.3	1	16	19	31	0.00243	0.374	LDEWLR	K	L	0.373	36.1	59.5	38.2	0	0	1	0	0	2	831.436	44.4604		67802.9	241	246	Empty	TRUE
Starved_Msm_Cpa_coIP	wt	BioSample 1b	20180212mz_10508_C_AbCpa (F261440)	Cell division control protein Cdc48 OS=Mycobacterium smegmatis (strain ATCC 700084 / mc(2)155) GN=MSMEG_0858 PE=1 SV=1	A0QQS4_MYCS2,I7G468_MYCS2	trembl_autoup_20171220.fasta	78120.3	1	16	19	31	0.00243	0.374	LNTSALDSR	R	R	0.951	59.2	59.9	53.2	15.3	0	1	0	0	2	976.506	32.3084		344570	28	36	Empty	TRUE
Starved_Msm_Cpa_coIP	wt	BioSample 1b	20180212mz_10508_C_AbCpa (F261440)	Cell division control protein Cdc48 OS=Mycobacterium smegmatis (strain ATCC 700084 / mc(2)155) GN=MSMEG_0858 PE=1 SV=1	A0QQS4_MYCS2,I7G468_MYCS2	trembl_autoup_20171220.fasta	78120.3	1	16	19	31	0.00243	0.374	LVFVEPPDAAAR	R	R	0.988	58.6	58	32	29	0	2	0	0	2	1284.69	49.6871		591800	648	659	Empty	TRUE
Starved_Msm_Cpa_coIP	wt	BioSample 1b	20180212mz_10508_C_AbCpa (F261440)	Cell division control protein Cdc48 OS=Mycobacterium smegmatis (strain ATCC 700084 / mc(2)155) GN=MSMEG_0858 PE=1 SV=1	A0QQS4_MYCS2,I7G468_MYCS2	trembl_autoup_20171220.fasta	78120.3	1	16	19	31	0.00243	0.374	LVFVEPPDAAARR	R	D	0.857	39.4	57.9	29.3	24.3	0	0	1	0	2	1440.8	46.0561		163338	648	660	Empty	TRUE
Starved_Msm_Cpa_coIP	wt	BioSample 1b	20180212mz_10508_C_AbCpa (F261440)	Cell division control protein Cdc48 OS=Mycobacterium smegmatis (strain ATCC 700084 / mc(2)155) GN=MSMEG_0858 PE=1 SV=1	A0QQS4_MYCS2,I7G468_MYCS2	trembl_autoup_20171220.fasta	78120.3	1	16	19	31	0.00243	0.374	RVVELDGPEVGALQVDER	R	L	0.997	104	59.4	38.2	70.7	0	0	1	0	2	1981.04	51.1529		222623	288	305	Empty	TRUE
Starved_Msm_Cpa_coIP	wt	BioSample 1b	20180212mz_10508_C_AbCpa (F261440)	Cell division control protein Cdc48 OS=Mycobacterium smegmatis (strain ATCC 700084 / mc(2)155) GN=MSMEG_0858 PE=1 SV=1	A0QQS4_MYCS2,I7G468_MYCS2	trembl_autoup_20171220.fasta	78120.3	1	16	19	31	0.00243	0.374	SASEEVSVGSVTLDDVGDMVETK	R	R	0.997	68	54.9	19.9	57.6	0	0	4	0	2	2354.09	54.8569		287480	472	494	Empty	TRUE
Starved_Msm_Cpa_coIP	wt	BioSample 1b	20180212mz_10508_C_AbCpa (F261440)	Cell division control protein Cdc48 OS=Mycobacterium smegmatis (strain ATCC 700084 / mc(2)155) GN=MSMEG_0858 PE=1 SV=1	A0QQS4_MYCS2,I7G468_MYCS2	trembl_autoup_20171220.fasta	78120.3	1	16	19	31	0.00243	0.374	SEQPVSFDDVK	R	V	0.93	46.2	56	30	25.1	0	1	0	0	2	1250.59	40.5451		453788	222	232	Empty	TRUE
Starved_Msm_Cpa_coIP	wt	BioSample 1b	20180212mz_10508_C_AbCpa (F261440)	Cell division control protein Cdc48 OS=Mycobacterium smegmatis (strain ATCC 700084 / mc(2)155) GN=MSMEG_0858 PE=1 SV=1	A0QQS4_MYCS2,I7G468_MYCS2	trembl_autoup_20171220.fasta	78120.3	1	16	19	31	0.00243	0.374	SIDAADVTAADVAK	R	A	0.957	52.8	58.7	30.9	24.4	0	1	1	0	2	1346.68	41.3798		351957	708	721	Empty	FALSE	A0A1A0WWQ9_9MYCO,A0A1A0NHN9_9MYCO,A0A117I516_9MYCO,A0A1X0AID3_9MYCO
Starved_Msm_Cpa_coIP	wt	BioSample 1b	20180212mz_10508_C_AbCpa (F261440)	Cell division control protein Cdc48 OS=Mycobacterium smegmatis (strain ATCC 700084 / mc(2)155) GN=MSMEG_0858 PE=1 SV=1	A0QQS4_MYCS2,I7G468_MYCS2	trembl_autoup_20171220.fasta	78120.3	1	16	19	31	0.00243	0.374	SLLEMLLR	R	G	0.44	37.1	58.8	39.1	0	0	2	0	0	2	990.565	70.109		225261	399	406	Empty	TRUE
Starved_Msm_Cpa_coIP	wt	BioSample 1b	20180212mz_10508_C_AbCpa (F261440)	Cell division control protein Cdc48 OS=Mycobacterium smegmatis (strain ATCC 700084 / mc(2)155) GN=MSMEG_0858 PE=1 SV=1	A0QQS4_MYCS2,I7G468_MYCS2	trembl_autoup_20171220.fasta	78120.3	1	16	19	31	0.00243	0.374	TTAAVAGVAGPGVPAGTALLDDVTLSNAGVR	R	E	0.961	45.1	57.8	30.2	30.2	0	0	1	0	2	2821.51	68.9792		131117	65	95	Empty	TRUE
Starved_Msm_Cpa_coIP	wt	BioSample 1b	20180212mz_10508_C_AbCpa (F261440)	Cell division control protein Cdc48 OS=Mycobacterium smegmatis (strain ATCC 700084 / mc(2)155) GN=MSMEG_0858 PE=1 SV=1	A0QQS4_MYCS2,I7G468_MYCS2	trembl_autoup_20171220.fasta	78120.3	1	16	19	31	0.00243	0.374	VMTVGDTVSLLPR	K	D	0.997	88.9	59.2	36.5	66.6	0	2	0	0	2	1387.76	56.247		347576	138	150	Empty	FALSE	A0A0T1WHF4_9MYCO,A0A1V4PMZ6_9MYCO,A0A1A0WWQ9_9MYCO,A0A1A0NHN9_9MYCO,A0A117I516_9MYCO,A0A1X0AID3_9MYCO
Starved_Msm_Cpa_coIP	wt	BioSample 1b	20180212mz_10508_C_AbCpa (F261440)	Cell division control protein Cdc48 OS=Mycobacterium smegmatis (strain ATCC 700084 / mc(2)155) GN=MSMEG_0858 PE=1 SV=1	A0QQS4_MYCS2,I7G468_MYCS2	trembl_autoup_20171220.fasta	78120.3	1	16	19	31	0.00243	0.374	VVASLLTELDGIEPLR	K	D	0.925	57.1	56.3	30.5	0	0	0	1	0	2	1724.98	74.7159		216289	606	621	Empty	TRUE
Starved_Msm_Cpa_coIP	wt	BioSample 1b	20180212mz_10508_C_AbCpa (F261440)	Cell division control protein Cdc48 OS=Mycobacterium smegmatis (strain ATCC 700084 / mc(2)155) GN=MSMEG_0858 PE=1 SV=1	A0QQS4_MYCS2,I7G468_MYCS2	trembl_autoup_20171220.fasta	78120.3	1	16	19	31	0.00243	0.374	VVELDGPEVGALQVDER	R	L	0.997	110	59.4	32.1	68.6	0	1	1	0	2	1824.93	53.9196		378148	289	305	Empty	TRUE
Starved_Msm_Cpa_coIP	wt	BioSample 1b	20180212mz_10508_C_AbCpa (F261440)	DoxX protein OS=Mycobacterium smegmatis GN=ERS451418_03244 PE=4 SV=1	A0A0D6I9J6_MYCSM,A0QXC8_MYCS2,I7FDP6_MYCS2	trembl_autoup_20171220.fasta	30330.8	1	7	8	8	0.000627	0.258	EAAPELAETAR	R	A	0.427	32.2	56.5	32.1	12.3	0	1	0	0	2	1157.58	33.4167		106586	261	271	Empty	TRUE
Starved_Msm_Cpa_coIP	wt	BioSample 1b	20180212mz_10508_C_AbCpa (F261440)	DoxX protein OS=Mycobacterium smegmatis GN=ERS451418_03244 PE=4 SV=1	A0A0D6I9J6_MYCSM,A0QXC8_MYCS2,I7FDP6_MYCS2	trembl_autoup_20171220.fasta	30330.8	1	7	8	8	0.000627	0.258	EHAPELAEAAR	R	E	0.154	21.9	58.4	28.4	0	0	0	1	0	2	1193.59	30.9827		32339.5	199	209	Empty	TRUE
Starved_Msm_Cpa_coIP	wt	BioSample 1b	20180212mz_10508_C_AbCpa (F261440)	DoxX protein OS=Mycobacterium smegmatis GN=ERS451418_03244 PE=4 SV=1	A0A0D6I9J6_MYCSM,A0QXC8_MYCS2,I7FDP6_MYCS2	trembl_autoup_20171220.fasta	30330.8	1	7	8	8	0.000627	0.258	ELAEIAR	R	E	0.47	38.5	57.7	45.2	0	0	1	0	0	2	801.447	32.9627		178082	181	187	Empty	TRUE
Starved_Msm_Cpa_coIP	wt	BioSample 1b	20180212mz_10508_C_AbCpa (F261440)	DoxX protein OS=Mycobacterium smegmatis GN=ERS451418_03244 PE=4 SV=1	A0A0D6I9J6_MYCSM,A0QXC8_MYCS2,I7FDP6_MYCS2	trembl_autoup_20171220.fasta	30330.8	1	7	8	8	0.000627	0.258	GLEFADVAQK	R	R	0.997	61.5	58.9	39.6	31.3	0	1	0	0	2	1077.56	44.7078		199080	230	239	Empty	TRUE
Starved_Msm_Cpa_coIP	wt	BioSample 1b	20180212mz_10508_C_AbCpa (F261440)	DoxX protein OS=Mycobacterium smegmatis GN=ERS451418_03244 PE=4 SV=1	A0A0D6I9J6_MYCSM,A0QXC8_MYCS2,I7FDP6_MYCS2	trembl_autoup_20171220.fasta	30330.8	1	7	8	8	0.000627	0.258	GLEFADVAR	R	G	0.669	43.9	59.3	45.6	13.6	0	1	0	0	2	977.505	46.6125		61479.5	241	249	Empty	TRUE
Starved_Msm_Cpa_coIP	wt	BioSample 1b	20180212mz_10508_C_AbCpa (F261440)	DoxX protein OS=Mycobacterium smegmatis GN=ERS451418_03244 PE=4 SV=1	A0A0D6I9J6_MYCSM,A0QXC8_MYCS2,I7FDP6_MYCS2	trembl_autoup_20171220.fasta	30330.8	1	7	8	8	0.000627	0.258	INGAVQVVGGLLLASGK	K	M	0.869	43.2	53.2	26.7	20.4	0	1	1	0	2	1595.95	67.7645		289278	52	68	Empty	TRUE
Starved_Msm_Cpa_coIP	wt	BioSample 1b	20180212mz_10508_C_AbCpa (F261440)	DoxX protein OS=Mycobacterium smegmatis GN=ERS451418_03244 PE=4 SV=1	A0A0D6I9J6_MYCSM,A0QXC8_MYCS2,I7FDP6_MYCS2	trembl_autoup_20171220.fasta	30330.8	1	7	8	8	0.000627	0.258	VPSDAETVAK	K	I	0.599	34	58.2	30.2	18.4	0	1	0	0	2	1016.53	27.0305		169361	42	51	Empty	TRUE
Starved_Msm_Cpa_coIP	wt	BioSample 1b	20180212mz_10508_C_AbCpa (F261440)	50S ribosomal protein L2 OS=Ochrobactrum anthropi GN=rplB PE=3 SV=1	A0A011T1K8_OCHAN,A0A137XRL0_OCHAN,A0A1J6HSP7_9RHIZ,A0A256H094_9RHIZ,C4WKC3_9RHIZ,M5JP52_9RHIZ,U1X716_9RHIZ,U4VIA6_9RHIZ	trembl_autoup_20171220.fasta	30204.1	1	3	3	3	0.000235	0.112	DQGMAILR	R	L	0.663	45.7	59.3	58	0	0	1	0	0	2	903.472	41.5409		127352	168	175	Empty	TRUE
Starved_Msm_Cpa_coIP	wt	BioSample 1b	20180212mz_10508_C_AbCpa (F261440)	50S ribosomal protein L2 OS=Ochrobactrum anthropi GN=rplB PE=3 SV=1	A0A011T1K8_OCHAN,A0A137XRL0_OCHAN,A0A1J6HSP7_9RHIZ,A0A256H094_9RHIZ,C4WKC3_9RHIZ,M5JP52_9RHIZ,U1X716_9RHIZ,U4VIA6_9RHIZ	trembl_autoup_20171220.fasta	30204.1	1	3	3	3	0.000235	0.112	LDVVGTVER	K	L	0.976	63	59.6	59	17.9	0	1	0	0	2	987.547	40.5144		136076	72	80	Empty	TRUE
Starved_Msm_Cpa_coIP	wt	BioSample 1b	20180212mz_10508_C_AbCpa (F261440)	50S ribosomal protein L2 OS=Ochrobactrum anthropi GN=rplB PE=3 SV=1	A0A011T1K8_OCHAN,A0A137XRL0_OCHAN,A0A1J6HSP7_9RHIZ,A0A256H094_9RHIZ,C4WKC3_9RHIZ,M5JP52_9RHIZ,U1X716_9RHIZ,U4VIA6_9RHIZ	trembl_autoup_20171220.fasta	30204.1	1	3	3	3	0.000235	0.112	YEDGELAYILAPQR	R	L	0.997	73.9	58.9	26	0	0	1	0	0	2	1637.82	59.7978		186961	96	109	Empty	TRUE
Starved_Msm_Cpa_coIP	wt	BioSample 1b	20180212mz_10508_C_AbCpa (F261440)	Choline/carnitine/betaine transporter OS=Mycobacterium smegmatis GN=betP_2 PE=3 SV=1	A0A0D6HJB4_MYCSM,A0QTL1_MYCS2,I7F9R6_MYCS2	trembl_autoup_20171220.fasta	65982	0.352	2	2	2	0.000157	0.0599	LQLVSAAFEPLLGER	R	A	0.107	14.9	58.5	15	0	0	1	0	0	2	1642.92	71.4408		39628.3	215	229	Empty	TRUE
Starved_Msm_Cpa_coIP	wt	BioSample 1b	20180212mz_10508_C_AbCpa (F261440)	Choline/carnitine/betaine transporter OS=Mycobacterium smegmatis GN=betP_2 PE=3 SV=1	A0A0D6HJB4_MYCSM,A0QTL1_MYCS2,I7F9R6_MYCS2	trembl_autoup_20171220.fasta	65982	0.352	2	2	2	0.000157	0.0599	SPVGSDVVVPQHPVLDVPVEQK	K	A	0.275	23.4	58.5	25.5	14.4	0	0	1	0	2	2325.25	54.3118		57099.3	26	47	Empty	TRUE
Starved_Msm_Cpa_coIP	wt	BioSample 1b	20180212mz_10508_C_AbCpa (F261440)	60 kDa chaperonin OS=Mycobacterium sp. 852013-51886_SCH5428379 GN=groL PE=3 SV=1	A0A1A0TH28_9MYCO	trembl_autoup_20171220.fasta	55896.7	0.998	1	1	7	0.000548	0.131	AADAVSEALLSAATPVDDK	K	K	0.106	16.6	59.1	23.9	0	0	1	0	0	2	1843.93	55.797		40737.6	122	140	Empty	FALSE	L8FGD8_MYCSE
Starved_Msm_Cpa_coIP	wt	BioSample 1b	20180212mz_10508_C_AbCpa (F261440)	60 kDa chaperonin OS=Mycobacterium sp. 852013-51886_SCH5428379 GN=groL PE=3 SV=1	A0A1A0TH28_9MYCO	trembl_autoup_20171220.fasta	55896.7	0.998	1	1	7	0.000548	0.131	AADAVSEALLSAATPVDDKK	K	G	0.997	98.1	59.5	27.9	0	0	0	1	0	2	1972.02	53.0173		170901	122	141	Empty	TRUE
Starved_Msm_Cpa_coIP	wt	BioSample 1b	20180212mz_10508_C_AbCpa (F261440)	60 kDa chaperonin OS=Mycobacterium sp. 852013-51886_SCH5428379 GN=groL PE=3 SV=1	A0A1A0TH28_9MYCO	trembl_autoup_20171220.fasta	55896.7	0.998	1	1	7	0.000548	0.131	APFFGDR	K	R	0.295	31.8	57.4	32.8	0	0	1	0	0	2	809.394	39.8841		92443.2	276	282	Empty	FALSE	A0A143QMZ1_9NOCA,A0A1Q4K5B5_RHOER,A0A260S1K4_9NOCA,A0A259YA38_9NOCA,A0A260ERW7_9NOCA,A0A260MJL1_9NOCA,L8FGD8_MYCSE,A0A260GYG5_9NOCA,L8DRP8_9NOCA,A0A0D5AAL9_9NOCA,A0A1X0LRZ2_9NOCA,A0A260LH14_9NOCA,A0A260UJL3_RHOFA,A0A260PGN2_9NOCA,A0A1C4BAM7_9NOCA,C3JGW0_RHOER,A0A260JDF2_9NOCA,A0A165KY11_RHOFA,A0A260BJ33_9NOCA
Starved_Msm_Cpa_coIP	wt	BioSample 1b	20180212mz_10508_C_AbCpa (F261440)	60 kDa chaperonin OS=Mycobacterium sp. 852013-51886_SCH5428379 GN=groL PE=3 SV=1	A0A1A0TH28_9MYCO	trembl_autoup_20171220.fasta	55896.7	0.998	1	1	7	0.000548	0.131	EAVEDAVAAAK	K	A	0.997	65.7	57.3	65.8	29.8	0	1	0	0	2	1073.55	34.0892		380787	392	402	Empty	FALSE	L8FGD8_MYCSE
Starved_Msm_Cpa_coIP	wt	BioSample 1b	20180212mz_10508_C_AbCpa (F261440)	60 kDa chaperonin OS=Mycobacterium sp. 852013-51886_SCH5428379 GN=groL PE=3 SV=1	A0A1A0TH28_9MYCO	trembl_autoup_20171220.fasta	55896.7	0.998	1	1	7	0.000548	0.131	ISSLPDLLPLLEK	K	V	0.596	40.1	53.2	30.3	0	0	1	0	0	2	1437.86	77.0066		187139	225	237	Empty	FALSE	L8FGD8_MYCSE
Starved_Msm_Cpa_coIP	wt	BioSample 1b	20180212mz_10508_C_AbCpa (F261440)	60 kDa chaperonin OS=Mycobacterium sp. 852013-51886_SCH5428379 GN=groL PE=3 SV=1	A0A1A0TH28_9MYCO	trembl_autoup_20171220.fasta	55896.7	0.998	1	1	7	0.000548	0.131	LAGGVAVIK	K	V	0.899	53.8	53.2	57.4	0	0	1	0	0	2	827.535	38.8217		1317600	370	378	Empty	FALSE	A0A1H0JK31_9ACTN,A0A0D5AHR7_9NOCA,A0A1C4GD85_9NOCA,L8FGD8_MYCSE,A0A259YP55_9NOCA,A0A151CY10_9MICC,A0A260DWK6_9NOCA,A0A260Q5F3_9NOCA,A0A260RVL3_9NOCA,A0A260TXQ1_RHOFA,A0A260AGC1_9NOCA,L8DG85_9NOCA,L8FJ63_MYCSE,A0A161GGQ3_RHOFA,A0A260HGD7_9NOCA,A0A260M406_9NOCA,T5HZU9_RHOER,A0A0Q6LCS1_9NOCA,A0A235G507_9NOCA,A0A069JLH6_9NOCA,A0A0A1Q3X9_9BACT,A0A0E3VBM9_RHOER,C0ZUI9_RHOE4,A0A0D6GP21_MYCSM,A0A1G4XCZ0_…
Starved_Msm_Cpa_coIP	wt	BioSample 1b	20180212mz_10508_C_AbCpa (F261440)	60 kDa chaperonin OS=Mycobacterium sp. 852013-51886_SCH5428379 GN=groL PE=3 SV=1	A0A1A0TH28_9MYCO	trembl_autoup_20171220.fasta	55896.7	0.998	1	1	7	0.000548	0.131	SAVLNAASVAR	R	M	0.568	44.6	60.4	42.1	0	0	1	0	0	2	1058.6	37.4367		145943	501	511	Empty	FALSE	L8FGD8_MYCSE
Starved_Msm_Cpa_coIP	wt	BioSample 1b	20180212mz_10508_C_AbCpa (F261440)	Chaperone protein DnaK OS=Mycobacterium smegmatis GN=dnaK_3 PE=2 SV=1	A0A0D6GJL7_MYCSM,A0A1Q4T6W7_9MYCO,L8FII8_MYCSE	trembl_autoup_20171220.fasta	66646.6	0.605	0	0	2	0.000157	0.0434	IVNEPTAAALAYGLDK	R	G	0.938	60.4	59.8	25.8	0	0	1	0	0	2	1645.88	54.7165		131684	144	159	Empty	FALSE	C3JRP6_RHOER,A0A2A5J7U1_9NOCA,A0A0E4A418_RHOER,A0A1C4FR86_9NOCA,A0A1Q4JZT8_RHOER,A0A1X0LJC6_9NOCA,A0A0U3K708_RHOER,U0FK72_9NOCA
Starved_Msm_Cpa_coIP	wt	BioSample 1b	20180212mz_10508_C_AbCpa (F261440)	Chaperone protein DnaK OS=Mycobacterium smegmatis GN=dnaK_3 PE=2 SV=1	A0A0D6GJL7_MYCSM,A0A1Q4T6W7_9MYCO,L8FII8_MYCSE	trembl_autoup_20171220.fasta	66646.6	0.605	0	0	2	0.000157	0.0434	NGEVLVGQPAK	R	N	0.6	37.2	57.3	32.7	15.5	0	1	0	0	2	1111.61	32.6367		78598.7	45	55	Empty	FALSE	C3JRP6_RHOER,A0A2A5J7U1_9NOCA,A0A0E4A418_RHOER,A0A1C4FR86_9NOCA,A0A1Q4JZT8_RHOER,A0A1X0LJC6_9NOCA,A0A0U3K708_RHOER,U0FK72_9NOCA
Starved_Msm_Cpa_coIP	wt	BioSample 1b	20180212mz_10508_C_AbCpa (F261440)	Conserved alanine, arginine and proline rich membrane protein OS=Mycobacterium smegmatis GN=ERS451418_05913 PE=4 SV=1	A0A0D6J105_MYCSM,A0A1Q4SR18_9MYCO,A0R582_MYCS2,I7FU42_MYCS2,L8F3R5_MYCSE	trembl_autoup_20171220.fasta	41197.3	0.942	2	2	2	0.000157	0.0448	AQAADEVAALR	R	A	0.692	44.9	57.6	32.7	13.6	0	1	0	0	2	1114.59	37.5161		72499.4	93	103	Empty	TRUE
Starved_Msm_Cpa_coIP	wt	BioSample 1b	20180212mz_10508_C_AbCpa (F261440)	Conserved alanine, arginine and proline rich membrane protein OS=Mycobacterium smegmatis GN=ERS451418_05913 PE=4 SV=1	A0A0D6J105_MYCSM,A0A1Q4SR18_9MYCO,A0R582_MYCS2,I7FU42_MYCS2,L8F3R5_MYCSE	trembl_autoup_20171220.fasta	41197.3	0.942	2	2	2	0.000157	0.0448	LDVPDVETTDIR	R	D	0.811	40.8	58.5	31.5	23.2	0	1	0	0	2	1372.7	49.1503		115329	145	156	Empty	TRUE
Starved_Msm_Cpa_coIP	wt	BioSample 1b	20180212mz_10508_C_AbCpa (F261440)	ABC transporter ATP-binding protein OS=Mycobacterium setense GN=QQ25_08830 PE=4 SV=1	A0A0B2YDH9_9MYCO,A0A0B2YT18_9MYCO,A0A0D6HCJ0_MYCSM,A0A0J6Y766_9MYCO,A0A0K0XDU7_MYCGD,A0A132PUL3_9MYCO,A0A178LT20_9MYCO,A0A1A0PMU3_9MYCO,A0A1A2L982_9MYCO,A0A1Q4SZ78_9MYCO,A0A1R0UT02_9MYCO,A0A1X0HNV6_MYCPF,A0A1X1WUY7_9MYCO,A0A1X2F051_9MYCO,A0QSY1_MYCS2,A1T5C6_MYCVP,A4TES2_MYCGI,E6TCN0_MYCSR,I7G4H0_MYCS2,K0VAB5_MYCVA,L8FGR6_MYCSE	trembl_autoup_20171220.fasta	95529.9	0.681	2	2	2	0.000157	0.035	IGMVPQDDVVHGQLTVR	R	Q	0.254	26	59.3	18.1	15.1	0	0	1	0	2	1879.97	44.6839		55219.7	424	440	Empty	TRUE
Starved_Msm_Cpa_coIP	wt	BioSample 1b	20180212mz_10508_C_AbCpa (F261440)	ABC transporter ATP-binding protein OS=Mycobacterium setense GN=QQ25_08830 PE=4 SV=1	A0A0B2YDH9_9MYCO,A0A0B2YT18_9MYCO,A0A0D6HCJ0_MYCSM,A0A0J6Y766_9MYCO,A0A0K0XDU7_MYCGD,A0A132PUL3_9MYCO,A0A178LT20_9MYCO,A0A1A0PMU3_9MYCO,A0A1A2L982_9MYCO,A0A1Q4SZ78_9MYCO,A0A1R0UT02_9MYCO,A0A1X0HNV6_MYCPF,A0A1X1WUY7_9MYCO,A0A1X2F051_9MYCO,A0QSY1_MYCS2,A1T5C6_MYCVP,A4TES2_MYCGI,E6TCN0_MYCSR,I7G4H0_MYCS2,K0VAB5_MYCVA,L8FGR6_MYCSE	trembl_autoup_20171220.fasta	95529.9	0.681	2	2	2	0.000157	0.035	WGFAASASTVDLIR	R	L	0.572	38.3	59.4	32	16.7	0	1	0	0	2	1493.77	63.3488		45189.1	839	852	Empty	TRUE
Starved_Msm_Cpa_coIP	wt	BioSample 1b	20180212mz_10508_C_AbCpa (F261440)	ABC transporter periplasmic protein OS=Mycobacterium smegmatis GN=ytfQ PE=4 SV=1	A0A0D6HFR6_MYCSM,A0A0K0XDK8_MYCGD,A0QT50_MYCS2,I7G686_MYCS2,L8FFU4_MYCSE	trembl_autoup_20171220.fasta	34234.3	1	6	6	6	0.00047	0.232	IVASQTGDFTR	K	S	0.17	25	58.7	22.5	0	0	1	0	0	2	1194.61	33.612		95646.3	200	210	Empty	TRUE
Starved_Msm_Cpa_coIP	wt	BioSample 1b	20180212mz_10508_C_AbCpa (F261440)	ABC transporter periplasmic protein OS=Mycobacterium smegmatis GN=ytfQ PE=4 SV=1	A0A0D6HFR6_MYCSM,A0A0K0XDK8_MYCGD,A0QT50_MYCS2,I7G686_MYCS2,L8FFU4_MYCSE	trembl_autoup_20171220.fasta	34234.3	1	6	6	6	0.00047	0.232	NAGIPVILTDR	K	A	0.609	40.2	56.3	38	15.8	0	1	0	0	2	1168.67	52.5931		233991	117	127	Empty	TRUE
Starved_Msm_Cpa_coIP	wt	BioSample 1b	20180212mz_10508_C_AbCpa (F261440)	ABC transporter periplasmic protein OS=Mycobacterium smegmatis GN=ytfQ PE=4 SV=1	A0A0D6HFR6_MYCSM,A0A0K0XDK8_MYCGD,A0QT50_MYCS2,I7G686_MYCS2,L8FFU4_MYCSE	trembl_autoup_20171220.fasta	34234.3	1	6	6	6	0.00047	0.232	SFIQQGVDVIAFSPVVR	R	T	0.179	26.1	58.4	29	0	0	0	1	0	2	1862.02	70.1658		57760.3	89	105	Empty	TRUE
Starved_Msm_Cpa_coIP	wt	BioSample 1b	20180212mz_10508_C_AbCpa (F261440)	ABC transporter periplasmic protein OS=Mycobacterium smegmatis GN=ytfQ PE=4 SV=1	A0A0D6HFR6_MYCSM,A0A0K0XDK8_MYCGD,A0QT50_MYCS2,I7G686_MYCS2,L8FFU4_MYCSE	trembl_autoup_20171220.fasta	34234.3	1	6	6	6	0.00047	0.232	TFIGADFIEEGR	K	R	0.997	57.6	57.5	33.2	33.8	0	1	0	0	2	1354.66	57.7599		132696	139	150	Empty	TRUE
Starved_Msm_Cpa_coIP	wt	BioSample 1b	20180212mz_10508_C_AbCpa (F261440)	ABC transporter periplasmic protein OS=Mycobacterium smegmatis GN=ytfQ PE=4 SV=1	A0A0D6HFR6_MYCSM,A0A0K0XDK8_MYCGD,A0QT50_MYCS2,I7G686_MYCS2,L8FFU4_MYCSE	trembl_autoup_20171220.fasta	34234.3	1	6	6	6	0.00047	0.232	TGWDAVLQETK	R	N	0.536	40.2	58.3	37	13.7	0	1	0	0	2	1247.63	50.6853		62096.1	106	116	Empty	TRUE
Starved_Msm_Cpa_coIP	wt	BioSample 1b	20180212mz_10508_C_AbCpa (F261440)	ABC transporter periplasmic protein OS=Mycobacterium smegmatis GN=ytfQ PE=4 SV=1	A0A0D6HFR6_MYCSM,A0A0K0XDK8_MYCGD,A0QT50_MYCS2,I7G686_MYCS2,L8FFU4_MYCSE	trembl_autoup_20171220.fasta	34234.3	1	6	6	6	0.00047	0.232	VVTPDEAFDQAQAK	R	A	0.989	52.7	57.7	20.3	42.6	0	1	0	0	2	1518.74	42.5829		158729	307	320	Empty	TRUE
Starved_Msm_Cpa_coIP	wt	BioSample 1b	20180212mz_10508_C_AbCpa (F261440)	ATPase OS=Mycobacterium brisbanense GN=RMCB_1865 PE=3 SV=1	A0A117I516_9MYCO,A0A1A0WWQ9_9MYCO,A0A1X0AID3_9MYCO	trembl_autoup_20171220.fasta	76763.7	0.336	1	1	7	0.000548	0.109	DSAPSLVFLDEIDALAPR	R	R	0.997	98.7	59.5	37.9	0	0	1	1	0	2	1929	81.5165		166214	572	589	Empty	FALSE	A0A0T1WHF4_9MYCO,A0A1V4PMZ6_9MYCO,A0A1A0NHN9_9MYCO,I7G468_MYCS2,A0QQS4_MYCS2
Starved_Msm_Cpa_coIP	wt	BioSample 1b	20180212mz_10508_C_AbCpa (F261440)	ATPase OS=Mycobacterium brisbanense GN=RMCB_1865 PE=3 SV=1	A0A117I516_9MYCO,A0A1A0WWQ9_9MYCO,A0A1X0AID3_9MYCO	trembl_autoup_20171220.fasta	76763.7	0.336	1	1	7	0.000548	0.109	LAEWLKLSLDEPKLLETLGATANLGVLVSGPAGVGK	K	A	0.306	16.5	49.5	13.1	16.5	0	0	0	0	2	3660.06	54.3559		810751	238	273	Empty	TRUE
Starved_Msm_Cpa_coIP	wt	BioSample 1b	20180212mz_10508_C_AbCpa (F261440)	ATPase OS=Mycobacterium brisbanense GN=RMCB_1865 PE=3 SV=1	A0A117I516_9MYCO,A0A1A0WWQ9_9MYCO,A0A1X0AID3_9MYCO	trembl_autoup_20171220.fasta	76763.7	0.336	1	1	7	0.000548	0.109	SIDAADVTAADVAK	R	A	0.957	52.8	58.7	30.9	24.4	0	1	1	0	2	1346.68	41.3798		351957	704	717	Empty	FALSE	A0A1A0NHN9_9MYCO,I7G468_MYCS2,A0QQS4_MYCS2
Starved_Msm_Cpa_coIP	wt	BioSample 1b	20180212mz_10508_C_AbCpa (F261440)	ATPase OS=Mycobacterium brisbanense GN=RMCB_1865 PE=3 SV=1	A0A117I516_9MYCO,A0A1A0WWQ9_9MYCO,A0A1X0AID3_9MYCO	trembl_autoup_20171220.fasta	76763.7	0.336	1	1	7	0.000548	0.109	VMTVGDTVSLLPR	K	D	0.997	88.9	59.2	36.5	66.6	0	2	0	0	2	1387.76	56.247		347576	131	143	Empty	FALSE	A0A0T1WHF4_9MYCO,A0A1V4PMZ6_9MYCO,A0A1A0NHN9_9MYCO,I7G468_MYCS2,A0QQS4_MYCS2
Starved_Msm_Cpa_coIP	wt	BioSample 1b	20180212mz_10508_C_AbCpa (F261440)	50S ribosomal protein L22 OS=Ochrobactrum anthropi GN=rplV PE=3 SV=1	A0A011UH54_OCHAN,A0A1J6HQZ3_9RHIZ,A0A1M3MH52_9RHIZ,A0A256GYK2_9RHIZ,A6X0C3_OCHA4,C4WKC1_9RHIZ,M5JP10_9RHIZ,U1YZQ5_9RHIZ,U4VBY5_9RHIZ	trembl_autoup_20171220.fasta	14158.6	0.991	3	3	3	0.000235	0.233	DNEAQAVAR	K	T	0.476	35.9	54.4	34.4	12.6	0	1	0	0	2	973.47	25.4261		48417.6	12	20	Empty	TRUE
Starved_Msm_Cpa_coIP	wt	BioSample 1b	20180212mz_10508_C_AbCpa (F261440)	50S ribosomal protein L22 OS=Ochrobactrum anthropi GN=rplV PE=3 SV=1	A0A011UH54_OCHAN,A0A1J6HQZ3_9RHIZ,A0A1M3MH52_9RHIZ,A0A256GYK2_9RHIZ,A6X0C3_OCHA4,C4WKC1_9RHIZ,M5JP10_9RHIZ,U1YZQ5_9RHIZ,U4VBY5_9RHIZ	trembl_autoup_20171220.fasta	14158.6	0.991	3	3	3	0.000235	0.233	LNLVASMIR	K	G	0.161	23.6	58.9	36.2	3.53	0	1	0	0	2	1032.59	45.2208		95736.8	29	37	Empty	TRUE
Starved_Msm_Cpa_coIP	wt	BioSample 1b	20180212mz_10508_C_AbCpa (F261440)	50S ribosomal protein L22 OS=Ochrobactrum anthropi GN=rplV PE=3 SV=1	A0A011UH54_OCHAN,A0A1J6HQZ3_9RHIZ,A0A1M3MH52_9RHIZ,A0A256GYK2_9RHIZ,A6X0C3_OCHA4,C4WKC1_9RHIZ,M5JP10_9RHIZ,U1YZQ5_9RHIZ,U4VBY5_9RHIZ	trembl_autoup_20171220.fasta	14158.6	0.991	3	3	3	0.000235	0.233	VNAALADLTFSR	K	K	0.981	54.9	59.8	36.9	29.6	0	1	0	0	2	1277.68	54.9644		310501	41	52	Empty	TRUE
Starved_Msm_Cpa_coIP	wt	BioSample 1b	20180212mz_10508_C_AbCpa (F261440)	Hydrogenase accessory protein HypB OS=Mycobacterium smegmatis GN=hypB_1 PE=4 SV=1	A0A0D6HQN4_MYCSM,A0QUN5_MYCS2,I7G7P8_MYCS2	trembl_autoup_20171220.fasta	28389.6	0.991	2	2	2	0.000157	0.106	ALQGLDLTR	R	L	0.807	49.8	58.9	46.9	0	0	1	0	0	2	986.563	45.064		125856	143	151	Empty	TRUE
Starved_Msm_Cpa_coIP	wt	BioSample 1b	20180212mz_10508_C_AbCpa (F261440)	Hydrogenase accessory protein HypB OS=Mycobacterium smegmatis GN=hypB_1 PE=4 SV=1	A0A0D6HQN4_MYCSM,A0QUN5_MYCS2,I7G7P8_MYCS2	trembl_autoup_20171220.fasta	28389.6	0.991	2	2	2	0.000157	0.106	EVNPTTEILPVSAR	R	T	0.956	46.3	58.3	24.9	29.2	0	1	0	0	2	1525.82	51.0438		106774	226	239	Empty	TRUE
Starved_Msm_Cpa_coIP	wt	BioSample 1b	20180212mz_10508_C_AbCpa (F261440)	Short chain dehydrogenase OS=Mycobacterium smegmatis GN=ERS451418_06204 PE=4 SV=1	A0A0D6J358_MYCSM,L8F2X3_MYCSE	trembl_autoup_20171220.fasta	27038.2	0.942	2	2	2	0.000157	0.106	AGLDGFYLGLGEALR	K	E	0.891	43	59.2	31.4	25.8	0	1	0	0	2	1551.82	72.0093		78229.9	164	178	Empty	TRUE
Starved_Msm_Cpa_coIP	wt	BioSample 1b	20180212mz_10508_C_AbCpa (F261440)	Short chain dehydrogenase OS=Mycobacterium smegmatis GN=ERS451418_06204 PE=4 SV=1	A0A0D6J358_MYCSM,L8F2X3_MYCSE	trembl_autoup_20171220.fasta	27038.2	0.942	2	2	2	0.000157	0.106	IVLAVMPGDPGR	R	D	0.472	39.2	57.4	24.2	0	0	1	0	0	2	1224.68	51.9253		119776	36	47	Empty	TRUE
Starved_Msm_Cpa_coIP	wt	BioSample 1b	20180212mz_10508_C_AbCpa (F261440)	Protein translocase subunit SecA OS=Mycobacterium smegmatis GN=secA1 PE=3 SV=1	A0A0D6HIG4_MYCSM,L8FHB6_MYCSE	trembl_autoup_20171220.fasta	103447	1	7	7	17	0.00133	0.195	AENQTLATITLQNYFR	K	L	0.164	26.2	59.3	32.9	7.68	0	1	1	0	2	1882.97	66.1916		117209	345	360	Empty	FALSE	A0A1P8X537_9MYCO
Starved_Msm_Cpa_coIP	wt	BioSample 1b	20180212mz_10508_C_AbCpa (F261440)	Protein translocase subunit SecA OS=Mycobacterium smegmatis GN=secA1 PE=3 SV=1	A0A0D6HIG4_MYCSM,L8FHB6_MYCSE	trembl_autoup_20171220.fasta	103447	1	7	7	17	0.00133	0.195	DPLVEYQR	R	E	0.833	46.2	58.6	37.5	19.6	0	1	0	0	2	1019.52	35.4586		141793	799	806	Empty	TRUE
Starved_Msm_Cpa_coIP	wt	BioSample 1b	20180212mz_10508_C_AbCpa (F261440)	Protein translocase subunit SecA OS=Mycobacterium smegmatis GN=secA1 PE=3 SV=1	A0A0D6HIG4_MYCSM,L8FHB6_MYCSE	trembl_autoup_20171220.fasta	103447	1	7	7	17	0.00133	0.195	DVHYEVDLR	K	K	0.142	23	56.5	28	-0.66	0	0	1	0	2	1145.56	40.1545		53875.4	245	253	Empty	FALSE	A0A1P8X537_9MYCO
Starved_Msm_Cpa_coIP	wt	BioSample 1b	20180212mz_10508_C_AbCpa (F261440)	Protein translocase subunit SecA OS=Mycobacterium smegmatis GN=secA1 PE=3 SV=1	A0A0D6HIG4_MYCSM,L8FHB6_MYCSE	trembl_autoup_20171220.fasta	103447	1	7	7	17	0.00133	0.195	EELLDALIK	R	D	0.242	31.1	59.3	30	0	0	1	0	0	2	1043.6	62.2621		331054	730	738	Empty	TRUE
Starved_Msm_Cpa_coIP	wt	BioSample 1b	20180212mz_10508_C_AbCpa (F261440)	Protein translocase subunit SecA OS=Mycobacterium smegmatis GN=secA1 PE=3 SV=1	A0A0D6HIG4_MYCSM,L8FHB6_MYCSE	trembl_autoup_20171220.fasta	103447	1	7	7	17	0.00133	0.195	FLAVVDDVAER	K	H	0.994	73.3	59.1	45.2	0	0	1	0	0	2	1233.65	52.0936		250358	413	423	Empty	TRUE
Starved_Msm_Cpa_coIP	wt	BioSample 1b	20180212mz_10508_C_AbCpa (F261440)	Protein translocase subunit SecA OS=Mycobacterium smegmatis GN=secA1 PE=3 SV=1	A0A0D6HIG4_MYCSM,L8FHB6_MYCSE	trembl_autoup_20171220.fasta	103447	1	7	7	17	0.00133	0.195	FYLSLGDELMR	R	R	0.433	35	57.5	33.9	12.5	0	1	0	0	2	1343.67	66.1662		95354	579	589	Empty	FALSE	A0A1P8X537_9MYCO
Starved_Msm_Cpa_coIP	wt	BioSample 1b	20180212mz_10508_C_AbCpa (F261440)	Protein translocase subunit SecA OS=Mycobacterium smegmatis GN=secA1 PE=3 SV=1	A0A0D6HIG4_MYCSM,L8FHB6_MYCSE	trembl_autoup_20171220.fasta	103447	1	7	7	17	0.00133	0.195	GQPVLIGTTSVER	K	S	0.117	17.8	59.1	24.1	1.8	0	1	0	0	2	1356.75	43.5495		125235	427	439	Empty	FALSE	A0A1P8X537_9MYCO
Starved_Msm_Cpa_coIP	wt	BioSample 1b	20180212mz_10508_C_AbCpa (F261440)	Protein translocase subunit SecA OS=Mycobacterium smegmatis GN=secA1 PE=3 SV=1	A0A0D6HIG4_MYCSM,L8FHB6_MYCSE	trembl_autoup_20171220.fasta	103447	1	7	7	17	0.00133	0.195	GVHVVTVNDYLAR	K	R	0.144	22.8	59.2	26.6	8.86	0	1	0	0	2	1442.78	47.6152		45667.5	121	133	Empty	TRUE
Starved_Msm_Cpa_coIP	wt	BioSample 1b	20180212mz_10508_C_AbCpa (F261440)	Protein translocase subunit SecA OS=Mycobacterium smegmatis GN=secA1 PE=3 SV=1	A0A0D6HIG4_MYCSM,L8FHB6_MYCSE	trembl_autoup_20171220.fasta	103447	1	7	7	17	0.00133	0.195	ILEGENLAEQAHK	R	M	0.085	19.5	59.4	30.8	5.99	0	0	1	0	2	1451.75	36.7437		57141	659	671	Empty	TRUE
Starved_Msm_Cpa_coIP	wt	BioSample 1b	20180212mz_10508_C_AbCpa (F261440)	Protein translocase subunit SecA OS=Mycobacterium smegmatis GN=secA1 PE=3 SV=1	A0A0D6HIG4_MYCSM,L8FHB6_MYCSE	trembl_autoup_20171220.fasta	103447	1	7	7	17	0.00133	0.195	LGVVPIPTNKPMVR	K	Q	0.172	11.8	54.5	13.6	10.4	0	0	1	0	2	1536.89	46.4423		118382	385	398	Empty	TRUE
Starved_Msm_Cpa_coIP	wt	BioSample 1b	20180212mz_10508_C_AbCpa (F261440)	Protein translocase subunit SecA OS=Mycobacterium smegmatis GN=secA1 PE=3 SV=1	A0A0D6HIG4_MYCSM,L8FHB6_MYCSE	trembl_autoup_20171220.fasta	103447	1	7	7	17	0.00133	0.195	LNLPDDVPIEAK	R	M	0.966	54.9	58.6	44.8	23.9	0	1	0	0	2	1323.72	52.5063		137314	603	614	Empty	TRUE
Starved_Msm_Cpa_coIP	wt	BioSample 1b	20180212mz_10508_C_AbCpa (F261440)	Protein translocase subunit SecA OS=Mycobacterium smegmatis GN=secA1 PE=3 SV=1	A0A0D6HIG4_MYCSM,L8FHB6_MYCSE	trembl_autoup_20171220.fasta	103447	1	7	7	17	0.00133	0.195	LSGMTGTAETEAAELHEIYK	K	L	0.861	48.4	56.4	16.1	15.7	0	0	1	0	2	2167.02	47.2805		77686.6	365	384	Empty	FALSE	A0A1P8X537_9MYCO
Starved_Msm_Cpa_coIP	wt	BioSample 1b	20180212mz_10508_C_AbCpa (F261440)	Protein translocase subunit SecA OS=Mycobacterium smegmatis GN=secA1 PE=3 SV=1	A0A0D6HIG4_MYCSM,L8FHB6_MYCSE	trembl_autoup_20171220.fasta	103447	1	7	7	17	0.00133	0.195	NVLLNVIDR	R	K	0.437	35.7	55.6	39.7	0	0	1	0	0	2	1055.62	55.7255		267979	766	774	Empty	FALSE	A0A1P8X537_9MYCO
Starved_Msm_Cpa_coIP	wt	BioSample 1b	20180212mz_10508_C_AbCpa (F261440)	Protein translocase subunit SecA OS=Mycobacterium smegmatis GN=secA1 PE=3 SV=1	A0A0D6HIG4_MYCSM,L8FHB6_MYCSE	trembl_autoup_20171220.fasta	103447	1	7	7	17	0.00133	0.195	SAQTQVEQQNFEVR	K	K	0.686	44.2	57.5	31.6	12.2	0	1	1	0	2	1663.8	37.9455		157149	622	635	Empty	FALSE	A0A1P8X537_9MYCO
Starved_Msm_Cpa_coIP	wt	BioSample 1b	20180212mz_10508_C_AbCpa (F261440)	Protein translocase subunit SecA OS=Mycobacterium smegmatis GN=secA1 PE=3 SV=1	A0A0D6HIG4_MYCSM,L8FHB6_MYCSE	trembl_autoup_20171220.fasta	103447	1	7	7	17	0.00133	0.195	VADYVNALSDDVEK	K	L	0.997	62	57.1	31.5	44.4	0	1	0	0	2	1537.74	48.9119		98367.3	20	33	Empty	TRUE
Starved_Msm_Cpa_coIP	wt	BioSample 1b	20180212mz_10508_C_AbCpa (F261440)	30S ribosomal protein S10 OS=Dietzia sp. UCD-THP GN=rpsJ PE=3 SV=1	A0A022LP30_9ACTN,A0A034URD6_9NOCA,A0A059MNJ6_9NOCA,A0A072Z4Q9_CORGT,A0A075TTV6_9CORY,A0A076EIK5_RHOOP,A0A088QFN6_9CORY,A0A098BLS6_9NOCA,A0A0B1RJV1_9NOCA,A0A0B8NE82_9NOCA,A0A0C1DCR1_9NOCA,A0A0D0JPZ0_9NOCA,A0A0D5AAX6_9NOCA,A0A0D8HQY7_9NOCA,A0A0E3N6X3_CORUL,A0A0E4A5H7_RHOER,A0A0F0HD00_NOCAE,A0A0F6WPQ3_9CORY,A0A0H5CQJ6_9PSEU,A0A0H5NTV1_NOCFR,A0A0K2GYC0_9CORY,A0A0K2YDC0_9NOCA,A0A0K3BE86_9PSEU,A0A0M3UA…	trembl_autoup_20171220.fasta	11488.5	0.987	0	0	4	0.000313	0.356	AYDHEAIDASAR	K	K	0.692	39.7	53.4	31.9	17	0	0	1	0	2	1318.6	28.5732		129412	12	23	Empty	TRUE
Starved_Msm_Cpa_coIP	wt	BioSample 1b	20180212mz_10508_C_AbCpa (F261440)	30S ribosomal protein S10 OS=Dietzia sp. UCD-THP GN=rpsJ PE=3 SV=1	A0A022LP30_9ACTN,A0A034URD6_9NOCA,A0A059MNJ6_9NOCA,A0A072Z4Q9_CORGT,A0A075TTV6_9CORY,A0A076EIK5_RHOOP,A0A088QFN6_9CORY,A0A098BLS6_9NOCA,A0A0B1RJV1_9NOCA,A0A0B8NE82_9NOCA,A0A0C1DCR1_9NOCA,A0A0D0JPZ0_9NOCA,A0A0D5AAX6_9NOCA,A0A0D8HQY7_9NOCA,A0A0E3N6X3_CORUL,A0A0E4A5H7_RHOER,A0A0F0HD00_NOCAE,A0A0F6WPQ3_9CORY,A0A0H5CQJ6_9PSEU,A0A0H5NTV1_NOCFR,A0A0K2GYC0_9CORY,A0A0K2YDC0_9NOCA,A0A0K3BE86_9PSEU,A0A0M3UA…	trembl_autoup_20171220.fasta	11488.5	0.987	0	0	4	0.000313	0.356	IVETVTR	K	T	0.304	35.1	60.9	37.3	0	0	1	0	0	2	817.478	27.9797		123657	25	31	Empty	TRUE
Starved_Msm_Cpa_coIP	wt	BioSample 1b	20180212mz_10508_C_AbCpa (F261440)	30S ribosomal protein S10 OS=Dietzia sp. UCD-THP GN=rpsJ PE=3 SV=1	A0A022LP30_9ACTN,A0A034URD6_9NOCA,A0A059MNJ6_9NOCA,A0A072Z4Q9_CORGT,A0A075TTV6_9CORY,A0A076EIK5_RHOOP,A0A088QFN6_9CORY,A0A098BLS6_9NOCA,A0A0B1RJV1_9NOCA,A0A0B8NE82_9NOCA,A0A0C1DCR1_9NOCA,A0A0D0JPZ0_9NOCA,A0A0D5AAX6_9NOCA,A0A0D8HQY7_9NOCA,A0A0E3N6X3_CORUL,A0A0E4A5H7_RHOER,A0A0F0HD00_NOCAE,A0A0F6WPQ3_9CORY,A0A0H5CQJ6_9PSEU,A0A0H5NTV1_NOCFR,A0A0K2GYC0_9CORY,A0A0K2YDC0_9NOCA,A0A0K3BE86_9PSEU,A0A0M3UA…	trembl_autoup_20171220.fasta	11488.5	0.987	0	0	4	0.000313	0.356	LIDILDPTPK	R	T	0.99	70.2	55	56	0	0	1	0	0	2	1124.66	56.3768		393802	73	82	Empty	TRUE
Starved_Msm_Cpa_coIP	wt	BioSample 1b	20180212mz_10508_C_AbCpa (F261440)	30S ribosomal protein S10 OS=Dietzia sp. UCD-THP GN=rpsJ PE=3 SV=1	A0A022LP30_9ACTN,A0A034URD6_9NOCA,A0A059MNJ6_9NOCA,A0A072Z4Q9_CORGT,A0A075TTV6_9CORY,A0A076EIK5_RHOOP,A0A088QFN6_9CORY,A0A098BLS6_9NOCA,A0A0B1RJV1_9NOCA,A0A0B8NE82_9NOCA,A0A0C1DCR1_9NOCA,A0A0D0JPZ0_9NOCA,A0A0D5AAX6_9NOCA,A0A0D8HQY7_9NOCA,A0A0E3N6X3_CORUL,A0A0E4A5H7_RHOER,A0A0F0HD00_NOCAE,A0A0F6WPQ3_9CORY,A0A0H5CQJ6_9PSEU,A0A0H5NTV1_NOCFR,A0A0K2GYC0_9CORY,A0A0K2YDC0_9NOCA,A0A0K3BE86_9PSEU,A0A0M3UA…	trembl_autoup_20171220.fasta	11488.5	0.987	0	0	4	0.000313	0.356	TVDALMR	K	M	0.35	36.1	59.7	48	0	0	1	0	0	2	805.424	35.5053		121965	83	89	Empty	TRUE
Starved_Msm_Cpa_coIP	wt	BioSample 1b	20180212mz_10508_C_AbCpa (F261440)	DNA-directed RNA polymerase subunit OS=Actinobacteria bacterium ADurb.Bin444 GN=rpoC_1 PE=3 SV=1	A0A1V5LGA6_9ACTN,U2Q0D2_9ACTN	trembl_autoup_20171220.fasta	143665	0.466	1	1	3	0.000235	0.0274	FATSDLNDLYR	R	R	0.978	66.2	56.5	33.2	0	0	1	0	0	2	1314.63	50.0556		240622	335	345	Empty	FALSE	A0A1V3YHS0_9RHIZ,A0A1J6HSL2_9RHIZ,A0A1Q4TI81_9MYCO,A0A0D6H858_MYCSM,A0A256GYH6_9RHIZ,A0A011UYW7_OCHAN,A0A0K0XEK0_MYCGD,A0A1Q4SMR4_9MYCO,L8FKD8_MYCSE,A0A132PEU1_9MYCO,X5KMC9_9MYCO,A0A212PR23_9CHLR
Starved_Msm_Cpa_coIP	wt	BioSample 1b	20180212mz_10508_C_AbCpa (F261440)	DNA-directed RNA polymerase subunit OS=Actinobacteria bacterium ADurb.Bin444 GN=rpoC_1 PE=3 SV=1	A0A1V5LGA6_9ACTN,U2Q0D2_9ACTN	trembl_autoup_20171220.fasta	143665	0.466	1	1	3	0.000235	0.0274	LVDVSQDVVIR	R	E	0.37	38.6	58.7	34	0	0	1	0	0	2	1242.71	47.8224		116456	861	871	Empty	TRUE
Starved_Msm_Cpa_coIP	wt	BioSample 1b	20180212mz_10508_C_AbCpa (F261440)	DNA-directed RNA polymerase subunit OS=Actinobacteria bacterium ADurb.Bin444 GN=rpoC_1 PE=3 SV=1	A0A1V5LGA6_9ACTN,U2Q0D2_9ACTN	trembl_autoup_20171220.fasta	143665	0.466	1	1	3	0.000235	0.0274	TADSGYLTR	R	R	0.177	23.8	56.7	21.7	0	0	1	0	0	2	983.479	29.9605		59817.4	851	859	Empty	FALSE	A0A0K0XEK0_MYCGD,A0A1Q4SMR4_9MYCO,L8FKD8_MYCSE,A0A1Q4TI81_9MYCO,A0A132PEU1_9MYCO,X5KMC9_9MYCO,A0A0D6H858_MYCSM
Starved_Msm_Cpa_coIP	wt	BioSample 1b	20180212mz_10508_C_AbCpa (F261440)	Transcription termination factor Rho OS=Corynebacterium frankenforstense DSM 45800 GN=rho PE=3 SV=1	A0A1L7CT61_9CORY	trembl_autoup_20171220.fasta	66031.6	0.818	1	1	2	0.000157	0.0345	DVVILLDSITR	K	L	0.782	48.3	58.2	45.6	0	0	1	0	0	2	1243.73	67.5288		90124.1	436	446	Empty	TRUE
Starved_Msm_Cpa_coIP	wt	BioSample 1b	20180212mz_10508_C_AbCpa (F261440)	Transcription termination factor Rho OS=Corynebacterium frankenforstense DSM 45800 GN=rho PE=3 SV=1	A0A1L7CT61_9CORY	trembl_autoup_20171220.fasta	66031.6	0.818	1	1	2	0.000157	0.0345	VIDLIMPIGK	R	G	0.85	50.2	56	48	0	0	1	0	0	2	1098.66	62.7518		219735	338	347	Empty	FALSE	I7G6F1_MYCS2,A0R218_MYCS2,L8F7F8_MYCSE,A0A0D6IU75_MYCSM
Starved_Msm_Cpa_coIP	wt	BioSample 1b	20180212mz_10508_C_AbCpa (F261440)	Acetyl-CoA acetyltransferase OS=Mycobacterium smegmatis GN=pcaF_1 PE=3 SV=1	A0A0D6IXZ0_MYCSM,A0R2Y1_MYCS2,I7FRX4_MYCS2,L8F5B9_MYCSE	trembl_autoup_20171220.fasta	42547.4	0.348	0	0	1	7.83e-05	0.0296	AEEAINSGFFER	R	E	0.841	39.6	55.4	27.8	23.6	0	1	0	0	2	1369.64	48.6408		76757	201	212	Empty	TRUE
Starved_Msm_Cpa_coIP	wt	BioSample 1b	20180212mz_10508_C_AbCpa (F261440)	Phosphoribosylaminoimidazole-succinocarboxamide synthase OS=Ochrobactrum anthropi GN=purC PE=3 SV=1	A0A011UIU3_OCHAN,A0A0E1XCG6_9RHIZ,A0A0M1WE15_BRUAO,A0A0U5MPQ6_9RHIZ,A0A1A9FK68_9RHIZ,A0A1G4F1Z7_9RHIZ,A0A1J6I3E7_9RHIZ,A0A1M3MH66_9RHIZ,A0A1M4LAB7_9RHIZ,A0A1P8S189_9RHIZ,A0A1Z1ZKW7_BRUML,A0A248UFH2_9RHIZ,A0A256F2K3_9RHIZ,A0A256FHJ1_9RHIZ,A0A256FVX4_9RHIZ,A0A256GHY6_9RHIZ,A0A292DWT9_BRUCA,C0G5V0_9RHIZ,C4IQB9_BRUAO,C4WH69_9RHIZ,C7LBE6_BRUMC,C9VA16_BRUNE,D0RH04_9RHIZ,D1CXI7_9RHIZ,D6LN30_9RHIZ,D7H316…	trembl_autoup_20171220.fasta	28957.7	0.999	4	4	4	0.000313	0.185	DMGGLVEAYQEVAR	R	R	0.47	33.9	56.6	28.1	13.2	0	1	0	0	2	1537.73	58.628		89310.5	221	234	Empty	TRUE
Starved_Msm_Cpa_coIP	wt	BioSample 1b	20180212mz_10508_C_AbCpa (F261440)	Phosphoribosylaminoimidazole-succinocarboxamide synthase OS=Ochrobactrum anthropi GN=purC PE=3 SV=1	A0A011UIU3_OCHAN,A0A0E1XCG6_9RHIZ,A0A0M1WE15_BRUAO,A0A0U5MPQ6_9RHIZ,A0A1A9FK68_9RHIZ,A0A1G4F1Z7_9RHIZ,A0A1J6I3E7_9RHIZ,A0A1M3MH66_9RHIZ,A0A1M4LAB7_9RHIZ,A0A1P8S189_9RHIZ,A0A1Z1ZKW7_BRUML,A0A248UFH2_9RHIZ,A0A256F2K3_9RHIZ,A0A256FHJ1_9RHIZ,A0A256FVX4_9RHIZ,A0A256GHY6_9RHIZ,A0A292DWT9_BRUCA,C0G5V0_9RHIZ,C4IQB9_BRUAO,C4WH69_9RHIZ,C7LBE6_BRUMC,C9VA16_BRUNE,D0RH04_9RHIZ,D1CXI7_9RHIZ,D6LN30_9RHIZ,D7H316…	trembl_autoup_20171220.fasta	28957.7	0.999	4	4	4	0.000313	0.185	IGIPTHFIR	R	R	0.174	22.7	54.8	23.3	0	0	0	1	0	2	1053.62	49.6796		110337	64	72	Empty	TRUE
Starved_Msm_Cpa_coIP	wt	BioSample 1b	20180212mz_10508_C_AbCpa (F261440)	Phosphoribosylaminoimidazole-succinocarboxamide synthase OS=Ochrobactrum anthropi GN=purC PE=3 SV=1	A0A011UIU3_OCHAN,A0A0E1XCG6_9RHIZ,A0A0M1WE15_BRUAO,A0A0U5MPQ6_9RHIZ,A0A1A9FK68_9RHIZ,A0A1G4F1Z7_9RHIZ,A0A1J6I3E7_9RHIZ,A0A1M3MH66_9RHIZ,A0A1M4LAB7_9RHIZ,A0A1P8S189_9RHIZ,A0A1Z1ZKW7_BRUML,A0A248UFH2_9RHIZ,A0A256F2K3_9RHIZ,A0A256FHJ1_9RHIZ,A0A256FVX4_9RHIZ,A0A256GHY6_9RHIZ,A0A292DWT9_BRUCA,C0G5V0_9RHIZ,C4IQB9_BRUAO,C4WH69_9RHIZ,C7LBE6_BRUMC,C9VA16_BRUNE,D0RH04_9RHIZ,D1CXI7_9RHIZ,D6LN30_9RHIZ,D7H316…	trembl_autoup_20171220.fasta	28957.7	0.999	4	4	4	0.000313	0.185	ISEHIFTQLNR	R	I	0.129	20.6	59.2	26.2	0	0	0	1	0	2	1357.72	45.3228		65200.7	53	63	Empty	TRUE
Starved_Msm_Cpa_coIP	wt	BioSample 1b	20180212mz_10508_C_AbCpa (F261440)	Phosphoribosylaminoimidazole-succinocarboxamide synthase OS=Ochrobactrum anthropi GN=purC PE=3 SV=1	A0A011UIU3_OCHAN,A0A0E1XCG6_9RHIZ,A0A0M1WE15_BRUAO,A0A0U5MPQ6_9RHIZ,A0A1A9FK68_9RHIZ,A0A1G4F1Z7_9RHIZ,A0A1J6I3E7_9RHIZ,A0A1M3MH66_9RHIZ,A0A1M4LAB7_9RHIZ,A0A1P8S189_9RHIZ,A0A1Z1ZKW7_BRUML,A0A248UFH2_9RHIZ,A0A256F2K3_9RHIZ,A0A256FHJ1_9RHIZ,A0A256FVX4_9RHIZ,A0A256GHY6_9RHIZ,A0A292DWT9_BRUCA,C0G5V0_9RHIZ,C4IQB9_BRUAO,C4WH69_9RHIZ,C7LBE6_BRUMC,C9VA16_BRUNE,D0RH04_9RHIZ,D1CXI7_9RHIZ,D6LN30_9RHIZ,D7H316…	trembl_autoup_20171220.fasta	28957.7	0.999	4	4	4	0.000313	0.185	IVVADEISPDSAR	R	L	0.997	75.8	58.2	24.4	44.8	0	1	0	0	2	1371.71	42.4652		117736	191	203	Empty	TRUE
Starved_Msm_Cpa_coIP	wt	BioSample 1b	20180212mz_10508_C_AbCpa (F261440)	Signal recognition particle protein OS=Ochrobactrum anthropi GN=ffh PE=3 SV=1	A0A011UDD4_OCHAN,A0A137XHR0_OCHAN,A0A1J6HQI1_9RHIZ,A0A256GVC0_9RHIZ,A6WXU3_OCHA4	trembl_autoup_20171220.fasta	54888.1	1	3	3	3	0.000235	0.0633	GALSEADVAAALR	R	E	0.997	70.9	59.2	48.1	26.9	0	1	0	0	2	1243.66	51.4881		156210	20	32	Empty	TRUE
Starved_Msm_Cpa_coIP	wt	BioSample 1b	20180212mz_10508_C_AbCpa (F261440)	Signal recognition particle protein OS=Ochrobactrum anthropi GN=ffh PE=3 SV=1	A0A011UDD4_OCHAN,A0A137XHR0_OCHAN,A0A1J6HQI1_9RHIZ,A0A256GVC0_9RHIZ,A6WXU3_OCHA4	trembl_autoup_20171220.fasta	54888.1	1	3	3	3	0.000235	0.0633	QLAIIGSMTK	R	A	0.111	12.6	58.9	23.4	0	0	1	0	0	2	1061.6	50.717		213306	376	385	Empty	TRUE
Starved_Msm_Cpa_coIP	wt	BioSample 1b	20180212mz_10508_C_AbCpa (F261440)	Signal recognition particle protein OS=Ochrobactrum anthropi GN=ffh PE=3 SV=1	A0A011UDD4_OCHAN,A0A137XHR0_OCHAN,A0A1J6HQI1_9RHIZ,A0A256GVC0_9RHIZ,A6WXU3_OCHA4	trembl_autoup_20171220.fasta	54888.1	1	3	3	3	0.000235	0.0633	VGITGIVLTR	R	M	0.997	75.9	55.5	56.9	0	0	1	0	0	2	1028.65	53.4886		143171	240	249	Empty	TRUE
Starved_Msm_Cpa_coIP	wt	BioSample 1b	20180212mz_10508_C_AbCpa (F261440)	Polyketide synthase OS=Mycobacterium smegmatis (strain ATCC 700084 / mc(2)155) GN=MSMEG_6392 PE=4 SV=1	A0R617_MYCS2,I7FMV0_MYCS2	trembl_autoup_20171220.fasta	197144	1	9	9	9	0.000705	0.0672	AEGTITVEDVLGAK	R	T	0.997	66.3	59.6	38.2	39.7	0	1	0	0	2	1402.74	55.8923		45047.6	1530	1543	Empty	TRUE
Starved_Msm_Cpa_coIP	wt	BioSample 1b	20180212mz_10508_C_AbCpa (F261440)	Polyketide synthase OS=Mycobacterium smegmatis (strain ATCC 700084 / mc(2)155) GN=MSMEG_6392 PE=4 SV=1	A0R617_MYCS2,I7FMV0_MYCS2	trembl_autoup_20171220.fasta	197144	1	9	9	9	0.000705	0.0672	DVEDIAIVGVATR	R	F	0.582	41.9	59.4	32.1	13.4	0	1	0	0	2	1357.73	53.8737		102983	120	132	Empty	TRUE
Starved_Msm_Cpa_coIP	wt	BioSample 1b	20180212mz_10508_C_AbCpa (F261440)	Polyketide synthase OS=Mycobacterium smegmatis (strain ATCC 700084 / mc(2)155) GN=MSMEG_6392 PE=4 SV=1	A0R617_MYCS2,I7FMV0_MYCS2	trembl_autoup_20171220.fasta	197144	1	9	9	9	0.000705	0.0672	EQLEEGVVDGFVR	R	T	0.976	56.1	58.5	40.9	28.1	0	1	0	0	2	1476.73	52.8211		85083.7	1554	1566	Empty	TRUE
Starved_Msm_Cpa_coIP	wt	BioSample 1b	20180212mz_10508_C_AbCpa (F261440)	Polyketide synthase OS=Mycobacterium smegmatis (strain ATCC 700084 / mc(2)155) GN=MSMEG_6392 PE=4 SV=1	A0R617_MYCS2,I7FMV0_MYCS2	trembl_autoup_20171220.fasta	197144	1	9	9	9	0.000705	0.0672	EVLAGDLVEPEPEPEPEAKPEK	R	S	0.201	14.2	58.9	13.6	12.6	0	0	1	0	2	2402.2	48.1593		45299.2	546	567	Empty	TRUE
Starved_Msm_Cpa_coIP	wt	BioSample 1b	20180212mz_10508_C_AbCpa (F261440)	Polyketide synthase OS=Mycobacterium smegmatis (strain ATCC 700084 / mc(2)155) GN=MSMEG_6392 PE=4 SV=1	A0R617_MYCS2,I7FMV0_MYCS2	trembl_autoup_20171220.fasta	197144	1	9	9	9	0.000705	0.0672	GFDSEFFALSK	K	M	0.983	48.2	56	20	34.8	0	1	0	0	2	1247.59	61.0256		70665	190	200	Empty	TRUE
Starved_Msm_Cpa_coIP	wt	BioSample 1b	20180212mz_10508_C_AbCpa (F261440)	Polyketide synthase OS=Mycobacterium smegmatis (strain ATCC 700084 / mc(2)155) GN=MSMEG_6392 PE=4 SV=1	A0R617_MYCS2,I7FMV0_MYCS2	trembl_autoup_20171220.fasta	197144	1	9	9	9	0.000705	0.0672	LPADVPVYGLER	R	V	0.183	30	59	38.1	0	0	1	0	0	2	1328.72	52.3439		113832	1600	1611	Empty	TRUE
Starved_Msm_Cpa_coIP	wt	BioSample 1b	20180212mz_10508_C_AbCpa (F261440)	Polyketide synthase OS=Mycobacterium smegmatis (strain ATCC 700084 / mc(2)155) GN=MSMEG_6392 PE=4 SV=1	A0R617_MYCS2,I7FMV0_MYCS2	trembl_autoup_20171220.fasta	197144	1	9	9	9	0.000705	0.0672	QLVPLAVSAFLTSR	K	K	0.102	12.6	55.6	23.7	0.28	0	1	0	0	2	1501.87	74.5523		62511.4	638	651	Empty	TRUE
Starved_Msm_Cpa_coIP	wt	BioSample 1b	20180212mz_10508_C_AbCpa (F261440)	Polyketide synthase OS=Mycobacterium smegmatis (strain ATCC 700084 / mc(2)155) GN=MSMEG_6392 PE=4 SV=1	A0R617_MYCS2,I7FMV0_MYCS2	trembl_autoup_20171220.fasta	197144	1	9	9	9	0.000705	0.0672	SFSSDADGYAR	K	S	0.489	30.4	46.9	18.8	12.1	0	1	0	0	2	1175.5	32.0963		46863.8	346	356	Empty	TRUE
Starved_Msm_Cpa_coIP	wt	BioSample 1b	20180212mz_10508_C_AbCpa (F261440)	Polyketide synthase OS=Mycobacterium smegmatis (strain ATCC 700084 / mc(2)155) GN=MSMEG_6392 PE=4 SV=1	A0R617_MYCS2,I7FMV0_MYCS2	trembl_autoup_20171220.fasta	197144	1	9	9	9	0.000705	0.0672	VTFATWAIVTGK	R	S	0.997	58.4	58.1	32.3	34	0	1	0	0	2	1293.72	62.8757		52908.9	1491	1502	Empty	TRUE
Starved_Msm_Cpa_coIP	wt	BioSample 1b	20180212mz_10508_C_AbCpa (F261440)	Carbonic anhydrase OS=Mycobacterium goodii GN=AFA91_10365 PE=3 SV=1	A0A0K0X414_MYCGD	trembl_autoup_20171220.fasta	21700.1	0.998	1	1	3	0.000235	0.165	FVAGQPLHPSQGIER	R	R	0.22	24	59.7	25.9	12.3	0	0	1	0	2	1635.86	39.5651		177415	20	34	Empty	FALSE	L8F4G1_MYCSE
Starved_Msm_Cpa_coIP	wt	BioSample 1b	20180212mz_10508_C_AbCpa (F261440)	Carbonic anhydrase OS=Mycobacterium goodii GN=AFA91_10365 PE=3 SV=1	A0A0K0X414_MYCGD	trembl_autoup_20171220.fasta	21700.1	0.998	1	1	3	0.000235	0.165	PNSNPVAAWK	M	A	0.997	57.4	57.4	29.5	40.5	0	1	0	0	1	1083.56	39.2211		255535	2	11	Empty	TRUE
Starved_Msm_Cpa_coIP	wt	BioSample 1b	20180212mz_10508_C_AbCpa (F261440)	Carbonic anhydrase OS=Mycobacterium goodii GN=AFA91_10365 PE=3 SV=1	A0A0K0X414_MYCGD	trembl_autoup_20171220.fasta	21700.1	0.998	1	1	3	0.000235	0.165	SHLGDIGEV	R	-	0.636	36.9	56.1	24.5	17.9	0	1	0	0	2	926.458	41.3382		457611	198	206	Empty	FALSE	L8F4G1_MYCSE
Starved_Msm_Cpa_coIP	wt	BioSample 1b	20180212mz_10508_C_AbCpa (F261440)	GTPase Der OS=Ochrobactrum anthropi GN=der PE=3 SV=1	A0A011ULT2_OCHAN	trembl_autoup_20171220.fasta	53599	0.998	3	3	3	0.000235	0.0849	QDLQIADLIIR	K	E	0.987	58.4	56.7	41.2	27.8	0	1	0	0	2	1297.75	66.2015		101996	310	320	Empty	TRUE
Starved_Msm_Cpa_coIP	wt	BioSample 1b	20180212mz_10508_C_AbCpa (F261440)	GTPase Der OS=Ochrobactrum anthropi GN=der PE=3 SV=1	A0A011ULT2_OCHAN	trembl_autoup_20171220.fasta	53599	0.998	3	3	3	0.000235	0.0849	STLINTMLGEDR	K	L	0.797	47.6	58.4	29.5	12.3	0	1	0	0	2	1349.67	56.8082		54611.2	225	236	Empty	TRUE
Starved_Msm_Cpa_coIP	wt	BioSample 1b	20180212mz_10508_C_AbCpa (F261440)	GTPase Der OS=Ochrobactrum anthropi GN=der PE=3 SV=1	A0A011ULT2_OCHAN	trembl_autoup_20171220.fasta	53599	0.998	3	3	3	0.000235	0.0849	VFADEKEEEVADEVFTPK	R	A	0.173	9.53	57	13.1	8.6	0	0	1	0	2	2081.99	53.4963		53818.3	168	185	Empty	TRUE
Starved_Msm_Cpa_coIP	wt	BioSample 1b	20180212mz_10508_C_AbCpa (F261440)	50S ribosomal protein L3 OS=Mycobacterium smegmatis GN=rplC PE=3 SV=1	A0A0D6H852_MYCSM,A0A0K0XE94_MYCGD,L8FI67_MYCSE	trembl_autoup_20171220.fasta	22971.7	0.964	1	1	3	0.000235	0.143	LGMTQVFDENNK	K	V	0.127	17.5	55.4	17.2	10.4	0	1	0	0	2	1395.66	47.7333		168399	11	22	Empty	TRUE
Starved_Msm_Cpa_coIP	wt	BioSample 1b	20180212mz_10508_C_AbCpa (F261440)	50S ribosomal protein L3 OS=Mycobacterium smegmatis GN=rplC PE=3 SV=1	A0A0D6H852_MYCSM,A0A0K0XE94_MYCGD,L8FI67_MYCSE	trembl_autoup_20171220.fasta	22971.7	0.964	1	1	3	0.000235	0.143	VDAENGVLLIK	K	G	0.978	66.8	58	39.2	0	0	1	0	0	2	1170.67	49.4837		72678.7	185	195	Empty	TRUE
Starved_Msm_Cpa_coIP	wt	BioSample 1b	20180212mz_10508_C_AbCpa (F261440)	50S ribosomal protein L3 OS=Mycobacterium smegmatis GN=rplC PE=3 SV=1	A0A0D6H852_MYCSM,A0A0K0XE94_MYCGD,L8FI67_MYCSE	trembl_autoup_20171220.fasta	22971.7	0.964	1	1	3	0.000235	0.143	VVPVTVVK	K	A	0.128	9.78	49.7	14.4	5.74	0	1	0	0	2	840.555	37.8188		385747	23	30	Empty	TRUE
Starved_Msm_Cpa_coIP	wt	BioSample 1b	20180212mz_10508_C_AbCpa (F261440)	Pantothenate synthetase OS=Mycobacterium smegmatis GN=panC PE=3 SV=1	A0A0D6J1F3_MYCSM,A0A0K0X4A2_MYCGD,A0A1Q4SUC8_9MYCO,L8F4I2_MYCSE	trembl_autoup_20171220.fasta	33526.2	0.998	4	4	4	0.000313	0.172	AVLDEVPALEVDYLQVR	R	D	0.108	16.1	59.2	17.4	0	0	0	1	0	2	1929.03	69.615		41369.7	240	256	Empty	TRUE
Starved_Msm_Cpa_coIP	wt	BioSample 1b	20180212mz_10508_C_AbCpa (F261440)	Pantothenate synthetase OS=Mycobacterium smegmatis GN=panC PE=3 SV=1	A0A0D6J1F3_MYCSM,A0A0K0X4A2_MYCGD,A0A1Q4SUC8_9MYCO,L8F4I2_MYCSE	trembl_autoup_20171220.fasta	33526.2	0.998	4	4	4	0.000313	0.172	DPMLGPAPAEGQAR	R	L	0.126	12.7	56.5	17.9	11.3	0	1	0	0	2	1425.68	33.483		35788.7	257	270	Empty	TRUE
Starved_Msm_Cpa_coIP	wt	BioSample 1b	20180212mz_10508_C_AbCpa (F261440)	Pantothenate synthetase OS=Mycobacterium smegmatis GN=panC PE=3 SV=1	A0A0D6J1F3_MYCSM,A0A0K0X4A2_MYCGD,A0A1Q4SUC8_9MYCO,L8F4I2_MYCSE	trembl_autoup_20171220.fasta	33526.2	0.998	4	4	4	0.000313	0.172	DYQQLTLLR	K	Q	0.105	18.8	59.2	22.8	0	0	1	0	0	2	1149.63	51.9442		31617	164	172	Empty	TRUE
Starved_Msm_Cpa_coIP	wt	BioSample 1b	20180212mz_10508_C_AbCpa (F261440)	Pantothenate synthetase OS=Mycobacterium smegmatis GN=panC PE=3 SV=1	A0A0D6J1F3_MYCSM,A0A0K0X4A2_MYCGD,A0A1Q4SUC8_9MYCO,L8F4I2_MYCSE	trembl_autoup_20171220.fasta	33526.2	0.998	4	4	4	0.000313	0.172	EQAGALSAALLAGK	R	Y	0.997	68.3	59.2	34.3	45.1	0	1	0	0	2	1299.73	52.251		224207	211	224	Empty	TRUE
Starved_Msm_Cpa_coIP	wt	BioSample 1b	20180212mz_10508_C_AbCpa (F261440)	Alcohol dehydrogenase GroES-like protein OS=Mycobacterium smegmatis GN=fdm PE=3 SV=1	A0A0D6J2G9_MYCSM,A0R6N9_MYCS2,I7GGK5_MYCS2	trembl_autoup_20171220.fasta	42463.8	1	5	5	5	0.000392	0.173	GIQAIDLGAIDEPLGDVIR	R	S	0.19	9.03	58.4	14.5	5.72	0	1	0	0	2	1965.07	72.1367		50950.5	222	240	Empty	TRUE
Starved_Msm_Cpa_coIP	wt	BioSample 1b	20180212mz_10508_C_AbCpa (F261440)	Alcohol dehydrogenase GroES-like protein OS=Mycobacterium smegmatis GN=fdm PE=3 SV=1	A0A0D6J2G9_MYCSM,A0R6N9_MYCS2,I7GGK5_MYCS2	trembl_autoup_20171220.fasta	42463.8	1	5	5	5	0.000392	0.173	GTDAVIDAVGMEAHGSPVAK	R	I	0.997	61.6	57.8	21.4	41.5	0	0	1	0	2	1940.94	46.5756		164379	247	266	Empty	TRUE
Starved_Msm_Cpa_coIP	wt	BioSample 1b	20180212mz_10508_C_AbCpa (F261440)	Alcohol dehydrogenase GroES-like protein OS=Mycobacterium smegmatis GN=fdm PE=3 SV=1	A0A0D6J2G9_MYCSM,A0R6N9_MYCS2,I7GGK5_MYCS2	trembl_autoup_20171220.fasta	42463.8	1	5	5	5	0.000392	0.173	LDALYSAIDTVR	R	R	0.997	75.2	59.5	52.1	44.7	0	1	0	0	2	1336.71	56.1797		442383	292	303	Empty	TRUE
Starved_Msm_Cpa_coIP	wt	BioSample 1b	20180212mz_10508_C_AbCpa (F261440)	Alcohol dehydrogenase GroES-like protein OS=Mycobacterium smegmatis GN=fdm PE=3 SV=1	A0A0D6J2G9_MYCSM,A0R6N9_MYCS2,I7GGK5_MYCS2	trembl_autoup_20171220.fasta	42463.8	1	5	5	5	0.000392	0.173	VDNVPDPK	R	I	0.341	31.5	56.7	32	10.9	0	1	0	0	2	883.452	27.5148		103897	14	21	Empty	TRUE
Starved_Msm_Cpa_coIP	wt	BioSample 1b	20180212mz_10508_C_AbCpa (F261440)	Alcohol dehydrogenase GroES-like protein OS=Mycobacterium smegmatis GN=fdm PE=3 SV=1	A0A0D6J2G9_MYCSM,A0R6N9_MYCS2,I7GGK5_MYCS2	trembl_autoup_20171220.fasta	42463.8	1	5	5	5	0.000392	0.173	VPDGPPDSR	K	Y	0.871	37.8	56.4	26.9	26	0	1	0	0	2	939.453	26.3879		101466	148	156	Empty	TRUE
Starved_Msm_Cpa_coIP	wt	BioSample 1b	20180212mz_10508_C_AbCpa (F261440)	Ribosomal RNA small subunit methyltransferase A OS=Mycobacterium smegmatis GN=ksgA PE=3 SV=1	A0A0D6IY78_MYCSM,A0A1Q4TME3_9MYCO,A0R3D9_MYCS2,I7FK81_MYCS2	trembl_autoup_20171220.fasta	35248.6	1	5	5	6	0.00047	0.222	AFGQNFVHDANTVR	K	R	0.997	62.4	57.5	22.3	48.2	0	0	1	0	2	1575.77	43.1251		320090	25	38	Empty	TRUE
Starved_Msm_Cpa_coIP	wt	BioSample 1b	20180212mz_10508_C_AbCpa (F261440)	Ribosomal RNA small subunit methyltransferase A OS=Mycobacterium smegmatis GN=ksgA PE=3 SV=1	A0A0D6IY78_MYCSM,A0A1Q4TME3_9MYCO,A0R3D9_MYCS2,I7FK81_MYCS2	trembl_autoup_20171220.fasta	35248.6	1	5	5	6	0.00047	0.222	FYGNVR	R	R	0.108	11.4	55.2	23.6	0	0	1	0	0	2	755.383	30.0473		65831.2	179	184	Empty	FALSE	A0A1Q4SN33_9MYCO
Starved_Msm_Cpa_coIP	wt	BioSample 1b	20180212mz_10508_C_AbCpa (F261440)	Ribosomal RNA small subunit methyltransferase A OS=Mycobacterium smegmatis GN=ksgA PE=3 SV=1	A0A0D6IY78_MYCSM,A0A1Q4TME3_9MYCO,A0R3D9_MYCS2,I7FK81_MYCS2	trembl_autoup_20171220.fasta	35248.6	1	5	5	6	0.00047	0.222	GETLSINDFVR	R	L	0.838	49.2	59.1	45.5	18.6	0	1	0	0	2	1250.64	57.4298		289932	269	279	Empty	TRUE
Starved_Msm_Cpa_coIP	wt	BioSample 1b	20180212mz_10508_C_AbCpa (F261440)	Ribosomal RNA small subunit methyltransferase A OS=Mycobacterium smegmatis GN=ksgA PE=3 SV=1	A0A0D6IY78_MYCSM,A0A1Q4TME3_9MYCO,A0R3D9_MYCS2,I7FK81_MYCS2	trembl_autoup_20171220.fasta	35248.6	1	5	5	6	0.00047	0.222	NAFAEWAGGGNESAER	R	L	0.847	34.4	49.8	24.1	23.1	0	1	0	0	2	1665.73	45.2631		39963.9	242	257	Empty	TRUE
Starved_Msm_Cpa_coIP	wt	BioSample 1b	20180212mz_10508_C_AbCpa (F261440)	Ribosomal RNA small subunit methyltransferase A OS=Mycobacterium smegmatis GN=ksgA PE=3 SV=1	A0A0D6IY78_MYCSM,A0A1Q4TME3_9MYCO,A0R3D9_MYCS2,I7FK81_MYCS2	trembl_autoup_20171220.fasta	35248.6	1	5	5	6	0.00047	0.222	VTAVEIDPLLAR	R	Q	0.915	57.7	56.2	52.7	0	0	1	0	0	2	1296.75	58.5461		367377	73	84	Empty	TRUE
Starved_Msm_Cpa_coIP	wt	BioSample 1b	20180212mz_10508_C_AbCpa (F261440)	Ribosomal RNA small subunit methyltransferase A OS=Mycobacterium smegmatis GN=ksgA PE=3 SV=1	A0A0D6IY78_MYCSM,A0A1Q4TME3_9MYCO,A0R3D9_MYCS2,I7FK81_MYCS2	trembl_autoup_20171220.fasta	35248.6	1	5	5	6	0.00047	0.222	VYSGLVR	R	I	0.17	23.7	56.8	29.8	0	0	1	0	0	2	793.457	33.9892		89046.5	200	206	Empty	TRUE
Starved_Msm_Cpa_coIP	wt	BioSample 1b	20180212mz_10508_C_AbCpa (F261440)	Long-chain acyl-CoA synthase OS=Mycobacterium smegmatis GN=trsA_1 PE=4 SV=1	A0A0D6IFF8_MYCSM,A0QYS3_MYCS2,I7G3K0_MYCS2,L8FA65_MYCSE	trembl_autoup_20171220.fasta	106794	0.973	2	2	2	0.000157	0.0271	GPVFATTISDAAGR	R	L	0.631	26	59.7	14.2	23	0	1	0	0	2	1362.7	47.6415		63997.1	860	873	Empty	TRUE
Starved_Msm_Cpa_coIP	wt	BioSample 1b	20180212mz_10508_C_AbCpa (F261440)	Long-chain acyl-CoA synthase OS=Mycobacterium smegmatis GN=trsA_1 PE=4 SV=1	A0A0D6IFF8_MYCSM,A0QYS3_MYCS2,I7G3K0_MYCS2,L8FA65_MYCSE	trembl_autoup_20171220.fasta	106794	0.973	2	2	2	0.000157	0.0271	NAPSGEALLFDGR	R	V	0.927	43.9	58	31.5	26.8	0	1	0	0	2	1346.67	50.42		40571.5	452	464	Empty	TRUE
Starved_Msm_Cpa_coIP	wt	BioSample 1b	20180212mz_10508_C_AbCpa (F261440)	Cell division ATP-binding protein FtsE OS=Mycobacterium smegmatis (strain ATCC 700084 / mc(2)155) GN=ftsE PE=4 SV=1	A0QU61_MYCS2,I7G778_MYCS2	trembl_autoup_20171220.fasta	25455.5	0.975	2	2	2	0.000157	0.0961	LLLGADTPTSGDVR	R	V	0.162	29.3	59.2	24.7	0	0	1	0	0	2	1414.75	45.8556		67200.4	48	61	Empty	TRUE
Starved_Msm_Cpa_coIP	wt	BioSample 1b	20180212mz_10508_C_AbCpa (F261440)	Cell division ATP-binding protein FtsE OS=Mycobacterium smegmatis (strain ATCC 700084 / mc(2)155) GN=ftsE PE=4 SV=1	A0QU61_MYCS2,I7G778_MYCS2	trembl_autoup_20171220.fasta	25455.5	0.975	2	2	2	0.000157	0.0961	VVELELGR	R	L	0.971	60.5	57.3	59.6	17.6	0	1	0	0	2	914.531	44.6052		134497	208	215	Empty	TRUE
Starved_Msm_Cpa_coIP	wt	BioSample 1b	20180212mz_10508_C_AbCpa (F261440)	Elongation factor Tu OS=Blastococcus endophyticus GN=tuf PE=3 SV=1	A0A1H8RLU0_9ACTN	trembl_autoup_20171220.fasta	43665.4	0.054	0	0	2	0.000157	0.0655	LLDQGQAGDNVGLLLR	K	G	0.85	51	58.1	37.7	0	0	0	1	0	2	1681.92	58.2391		141006	268	283	Empty	FALSE	A0A1X1TZN4_9MYCO,A0A1A3G7Q4_9MYCO,A0A1A3TS04_9MYCO,A0A0D6H956_MYCSM,L8FI41_MYCSE,A0A1X1ZGV8_MYCNO,A0A1A2W1C0_9MYCO
Starved_Msm_Cpa_coIP	wt	BioSample 1b	20180212mz_10508_C_AbCpa (F261440)	Elongation factor Tu OS=Blastococcus endophyticus GN=tuf PE=3 SV=1	A0A1H8RLU0_9ACTN	trembl_autoup_20171220.fasta	43665.4	0.054	0	0	2	0.000157	0.0655	TTVTGVEMFR	K	K	0.17	23.4	56.8	22.5	0	0	1	0	0	2	1156.57	39.2288		60135.7	257	266	Empty	FALSE	A0A176YJR1_9BRAD,A0A0S6UUM3_9BRAD,A0A0D6H956_MYCSM,A0A1V5ERA6_9BRAD,A0A0R3BZW1_9BRAD,A0A1I3H4U6_9BRAD,A0A1Q5SPY5_9BRAD,J3I1Y7_9BRAD,A0A1Q5SG65_9BRAD,A0A265PNI9_9BRAD,A0A150Z739_9BRAD,A0A137XRX5_OCHAN,A0A0Q9YE26_9COXI,A0A1X1ZGV8_MYCNO,A0A1X1TZN4_9MYCO,A0A1A3G7Q4_9MYCO,A0A1A3TS04_9MYCO,A0A0R3DY75_9BRAD,A0A2A6PWH3_9BRAD,A0A265R0S0_9BRAD,A0A1I7M9M2_9BRAD,A0A1A2W1C0_9MYCO,A0A270RDR4_9BRAD,A0A0X8CK02_9…
Starved_Msm_Cpa_coIP	wt	BioSample 1b	20180212mz_10508_C_AbCpa (F261440)	Ectoine/hydroxyectoine ABC transporter solute-binding protein OS=Mycobacterium smegmatis GN=ehuB PE=4 SV=1	A0A0D6IY59_MYCSM,A0R373_MYCS2,I7GDZ7_MYCS2,L8F989_MYCSE	trembl_autoup_20171220.fasta	33063.1	1	6	6	6	0.00047	0.292	ALAANDNSVEVADAFVPVIDGK	R	E	0.997	60.2	59.3	30.6	51.3	0	0	1	0	2	2215.12	65.5353		184564	229	250	Empty	TRUE
Starved_Msm_Cpa_coIP	wt	BioSample 1b	20180212mz_10508_C_AbCpa (F261440)	Ectoine/hydroxyectoine ABC transporter solute-binding protein OS=Mycobacterium smegmatis GN=ehuB PE=4 SV=1	A0A0D6IY59_MYCSM,A0R373_MYCS2,I7GDZ7_MYCS2,L8F989_MYCSE	trembl_autoup_20171220.fasta	33063.1	1	6	6	6	0.00047	0.292	GLSDYASVANGDAR	K	L	0.994	54.7	55.4	32.1	37.1	0	1	0	0	2	1395.65	39.3592		76347	163	176	Empty	TRUE
Starved_Msm_Cpa_coIP	wt	BioSample 1b	20180212mz_10508_C_AbCpa (F261440)	Ectoine/hydroxyectoine ABC transporter solute-binding protein OS=Mycobacterium smegmatis GN=ehuB PE=4 SV=1	A0A0D6IY59_MYCSM,A0R373_MYCS2,I7GDZ7_MYCS2,L8F989_MYCSE	trembl_autoup_20171220.fasta	33063.1	1	6	6	6	0.00047	0.292	LAELIQSPK	K	W	0.961	59.8	54.9	54	15.2	0	1	0	0	2	998.588	41.2555		202080	275	283	Empty	TRUE
Starved_Msm_Cpa_coIP	wt	BioSample 1b	20180212mz_10508_C_AbCpa (F261440)	Ectoine/hydroxyectoine ABC transporter solute-binding protein OS=Mycobacterium smegmatis GN=ehuB PE=4 SV=1	A0A0D6IY59_MYCSM,A0R373_MYCS2,I7GDZ7_MYCS2,L8F989_MYCSE	trembl_autoup_20171220.fasta	33063.1	1	6	6	6	0.00047	0.292	LAVMNGAVEVEQAK	R	G	0.128	16.8	59.3	15.6	0	0	1	0	0	2	1474.76	38.6222		36510.6	177	190	Empty	TRUE
Starved_Msm_Cpa_coIP	wt	BioSample 1b	20180212mz_10508_C_AbCpa (F261440)	Ectoine/hydroxyectoine ABC transporter solute-binding protein OS=Mycobacterium smegmatis GN=ehuB PE=4 SV=1	A0A0D6IY59_MYCSM,A0R373_MYCS2,I7GDZ7_MYCS2,L8F989_MYCSE	trembl_autoup_20171220.fasta	33063.1	1	6	6	6	0.00047	0.292	LQIVADQQAGLDAVK	R	T	0.127	13.4	58.1	24.5	0	0	1	0	0	2	1568.86	48.6485		61405.3	199	213	Empty	TRUE
Starved_Msm_Cpa_coIP	wt	BioSample 1b	20180212mz_10508_C_AbCpa (F261440)	Ectoine/hydroxyectoine ABC transporter solute-binding protein OS=Mycobacterium smegmatis GN=ehuB PE=4 SV=1	A0A0D6IY59_MYCSM,A0R373_MYCS2,I7GDZ7_MYCS2,L8F989_MYCSE	trembl_autoup_20171220.fasta	33063.1	1	6	6	6	0.00047	0.292	VDVVTAGMFITPQR	R	C	0.986	53.6	59.5	20.2	46.8	0	1	0	0	2	1533.81	58.2263		92836.4	124	137	Empty	TRUE
Starved_Msm_Cpa_coIP	wt	BioSample 1b	20180212mz_10508_C_AbCpa (F261440)	Peptidase OS=Ochrobactrum anthropi GN=BG46_07510 PE=3 SV=1	A0A011SSZ3_OCHAN,A0A137XZJ0_OCHAN,A0A1J6HR42_9RHIZ,A0A1M3MQR1_9RHIZ,A0A256GQI7_9RHIZ,A6WXQ2_OCHA4,C4WJ75_9RHIZ,M5JM65_9RHIZ,U1YUP6_9RHIZ	trembl_autoup_20171220.fasta	83395.8	1	2	2	3	0.000235	0.0516	SISMSAAAIGPVK	R	A	0.969	64.6	59.6	29.7	0	0	1	0	0	2	1231.67	47.5478		105406	701	713	Empty	TRUE
Starved_Msm_Cpa_coIP	wt	BioSample 1b	20180212mz_10508_C_AbCpa (F261440)	Peptidase OS=Ochrobactrum anthropi GN=BG46_07510 PE=3 SV=1	A0A011SSZ3_OCHAN,A0A137XZJ0_OCHAN,A0A1J6HR42_9RHIZ,A0A1M3MQR1_9RHIZ,A0A256GQI7_9RHIZ,A6WXQ2_OCHA4,C4WJ75_9RHIZ,M5JM65_9RHIZ,U1YUP6_9RHIZ	trembl_autoup_20171220.fasta	83395.8	1	2	2	3	0.000235	0.0516	SMGAAELLDYPR	R	E	0.436	35.8	57.4	32.3	0	0	1	0	0	2	1322.64	53.9245		57327.3	340	351	Empty	FALSE	A0A142M316_AMIAI,A0A1I3X7G8_9RHIZ,A0A0Q6M5R6_9RHIZ,H0HMZ7_9RHIZ,A0A1I6YHN6_9RHIZ,A0A1Q3LT38_9RHIZ,A0A0Q7W8L3_9RHIZ
Starved_Msm_Cpa_coIP	wt	BioSample 1b	20180212mz_10508_C_AbCpa (F261440)	Peptidase OS=Ochrobactrum anthropi GN=BG46_07510 PE=3 SV=1	A0A011SSZ3_OCHAN,A0A137XZJ0_OCHAN,A0A1J6HR42_9RHIZ,A0A1M3MQR1_9RHIZ,A0A256GQI7_9RHIZ,A6WXQ2_OCHA4,C4WJ75_9RHIZ,M5JM65_9RHIZ,U1YUP6_9RHIZ	trembl_autoup_20171220.fasta	83395.8	1	2	2	3	0.000235	0.0516	SVIEAAGDKPVTFR	R	T	0.98	69.6	59.8	30	0	0	0	1	0	2	1489.8	42.3671		300273	497	510	Empty	TRUE
Starved_Msm_Cpa_coIP	wt	BioSample 1b	20180212mz_10508_C_AbCpa (F261440)	NAD(P) transhydrogenase, alpha subunit OS=Mycobacterium smegmatis (strain ATCC 700084 / mc(2)155) GN=pntA PE=4 SV=1	A0QNN8_MYCS2,A0QZQ3_MYCS2,I7FCH0_MYCS2,I7FP37_MYCS2	trembl_autoup_20171220.fasta	52593.3	0.988	4	4	4	0.000313	0.123	AGSVIVDMAAANGGNVEGTVK	K	D	0.278	19.2	59.1	22.6	16.8	0	0	1	0	2	1959.98	50.5895		41905.5	279	299	Empty	TRUE
Starved_Msm_Cpa_coIP	wt	BioSample 1b	20180212mz_10508_C_AbCpa (F261440)	NAD(P) transhydrogenase, alpha subunit OS=Mycobacterium smegmatis (strain ATCC 700084 / mc(2)155) GN=pntA PE=4 SV=1	A0QNN8_MYCS2,A0QZQ3_MYCS2,I7FCH0_MYCS2,I7FP37_MYCS2	trembl_autoup_20171220.fasta	52593.3	0.988	4	4	4	0.000313	0.123	IITAEMVASMK	R	A	0.857	52.8	59.5	23.7	0	0	1	0	0	2	1193.63	51.1555		142622	268	278	Empty	TRUE
Starved_Msm_Cpa_coIP	wt	BioSample 1b	20180212mz_10508_C_AbCpa (F261440)	NAD(P) transhydrogenase, alpha subunit OS=Mycobacterium smegmatis (strain ATCC 700084 / mc(2)155) GN=pntA PE=4 SV=1	A0QNN8_MYCS2,A0QZQ3_MYCS2,I7FCH0_MYCS2,I7FP37_MYCS2	trembl_autoup_20171220.fasta	52593.3	0.988	4	4	4	0.000313	0.123	LPAQSSQLYGTNLVNLLK	R	L	0.368	24.3	57.4	15.1	15.4	0	0	1	0	2	1959.09	68.4279		55566.7	321	338	Empty	TRUE
Starved_Msm_Cpa_coIP	wt	BioSample 1b	20180212mz_10508_C_AbCpa (F261440)	NAD(P) transhydrogenase, alpha subunit OS=Mycobacterium smegmatis (strain ATCC 700084 / mc(2)155) GN=pntA PE=4 SV=1	A0QNN8_MYCS2,A0QZQ3_MYCS2,I7FCH0_MYCS2,I7FP37_MYCS2	trembl_autoup_20171220.fasta	52593.3	0.988	4	4	4	0.000313	0.123	VAATPQTVGQILK	R	L	0.819	47.7	55.6	35.4	0	0	1	0	0	2	1325.78	48.9487		108305	16	28	Empty	TRUE
Starved_Msm_Cpa_coIP	wt	BioSample 1b	20180212mz_10508_C_AbCpa (F261440)	TetR family transcriptional regulator OS=Mycobacterium smegmatis GN=ERS451418_00104 PE=4 SV=1	A0A0D6FVL6_MYCSM,A0QNM0_MYCS2,I7FVI8_MYCS2,L8FKE5_MYCSE	trembl_autoup_20171220.fasta	19946	0.986	2	2	2	0.000157	0.16	EVVEQTNATVIAAGVAR	R	A	0.905	46.2	59.2	29.9	26	0	1	0	0	2	1727.93	45.6143		27001.1	39	55	Empty	TRUE
Starved_Msm_Cpa_coIP	wt	BioSample 1b	20180212mz_10508_C_AbCpa (F261440)	TetR family transcriptional regulator OS=Mycobacterium smegmatis GN=ERS451418_00104 PE=4 SV=1	A0A0D6FVL6_MYCSM,A0QNM0_MYCS2,I7FVI8_MYCS2,L8FKE5_MYCSE	trembl_autoup_20171220.fasta	19946	0.986	2	2	2	0.000157	0.16	FVAWAVNDAIER	K	G	0.854	46.8	59.4	44.1	18.4	0	1	0	0	2	1390.71	56.1211		101299	114	125	Empty	TRUE
Starved_Msm_Cpa_coIP	wt	BioSample 1b	20180212mz_10508_C_AbCpa (F261440)	Translation initiation factor IF-2 OS=Mycobacterium smegmatis GN=infB PE=3 SV=1	A0A0D6HXN2_MYCSM,I7FJV9_MYCS2	trembl_autoup_20171220.fasta	96884.9	1	7	7	7	0.000548	0.0867	DNVVVAQNLTVSSLR	R	R	0.995	58.2	59.1	33.6	32.4	0	1	0	0	2	1614.88	51.8089		199952	879	893	Empty	TRUE
Starved_Msm_Cpa_coIP	wt	BioSample 1b	20180212mz_10508_C_AbCpa (F261440)	Translation initiation factor IF-2 OS=Mycobacterium smegmatis GN=infB PE=3 SV=1	A0A0D6HXN2_MYCSM,I7FJV9_MYCS2	trembl_autoup_20171220.fasta	96884.9	1	7	7	7	0.000548	0.0867	EGDVIETYELVEK	K	A	0.89	41	58	24.7	26.3	0	1	0	0	2	1523.75	51.6534		140503	919	931	Empty	TRUE
Starved_Msm_Cpa_coIP	wt	BioSample 1b	20180212mz_10508_C_AbCpa (F261440)	Translation initiation factor IF-2 OS=Mycobacterium smegmatis GN=infB PE=3 SV=1	A0A0D6HXN2_MYCSM,I7FJV9_MYCS2	trembl_autoup_20171220.fasta	96884.9	1	7	7	7	0.000548	0.0867	ETSQLNLILK	K	G	0.217	29.4	58.5	32.3	0	0	1	0	0	2	1158.67	53.081		42742.2	730	739	Empty	TRUE
Starved_Msm_Cpa_coIP	wt	BioSample 1b	20180212mz_10508_C_AbCpa (F261440)	Translation initiation factor IF-2 OS=Mycobacterium smegmatis GN=infB PE=3 SV=1	A0A0D6HXN2_MYCSM,I7FJV9_MYCS2	trembl_autoup_20171220.fasta	96884.9	1	7	7	7	0.000548	0.0867	GASLSDFAEK	R	I	0.862	51.9	56.5	37.7	0	0	1	0	0	2	1024.49	39.512		137076	348	357	Empty	TRUE
Starved_Msm_Cpa_coIP	wt	BioSample 1b	20180212mz_10508_C_AbCpa (F261440)	Translation initiation factor IF-2 OS=Mycobacterium smegmatis GN=infB PE=3 SV=1	A0A0D6HXN2_MYCSM,I7FJV9_MYCS2	trembl_autoup_20171220.fasta	96884.9	1	7	7	7	0.000548	0.0867	GPVATVLIQR	R	G	0.865	50.6	52.6	35.8	0	0	1	0	0	2	1053.64	44.972		151681	625	634	Empty	TRUE
Starved_Msm_Cpa_coIP	wt	BioSample 1b	20180212mz_10508_C_AbCpa (F261440)	Translation initiation factor IF-2 OS=Mycobacterium smegmatis GN=infB PE=3 SV=1	A0A0D6HXN2_MYCSM,I7FJV9_MYCS2	trembl_autoup_20171220.fasta	96884.9	1	7	7	7	0.000548	0.0867	ISLEDLDSALK	R	E	0.996	71.3	59.9	48.4	17.7	0	1	0	0	2	1203.65	60.6575		142538	719	729	Empty	TRUE
Starved_Msm_Cpa_coIP	wt	BioSample 1b	20180212mz_10508_C_AbCpa (F261440)	Translation initiation factor IF-2 OS=Mycobacterium smegmatis GN=infB PE=3 SV=1	A0A0D6HXN2_MYCSM,I7FJV9_MYCS2	trembl_autoup_20171220.fasta	96884.9	1	7	7	7	0.000548	0.0867	SASSTVEAPVAR	K	R	0.664	44.3	58.9	25	12.6	0	1	0	0	2	1174.61	30.3557		112635	34	45	Empty	TRUE
Starved_Msm_Cpa_coIP	wt	BioSample 1b	20180212mz_10508_C_AbCpa (F261440)	Ribose ABC transporter periplasmic binding protein OS=Mycobacterium smegmatis GN=rbsB_1 PE=4 SV=1	A0A0D6H8B5_MYCSM,A0QS72_MYCS2,I7FG09_MYCS2,L8FH65_MYCSE	trembl_autoup_20171220.fasta	35651.4	0.998	4	4	4	0.000313	0.218	DPDLVGVFAANLFTAEGSATGIK	R	Q	0.274	27.6	59.6	16.9	13.1	0	0	1	0	2	2293.17	81.5767		42271	241	263	Empty	TRUE
Starved_Msm_Cpa_coIP	wt	BioSample 1b	20180212mz_10508_C_AbCpa (F261440)	Ribose ABC transporter periplasmic binding protein OS=Mycobacterium smegmatis GN=rbsB_1 PE=4 SV=1	A0A0D6H8B5_MYCSM,A0QS72_MYCS2,I7FG09_MYCS2,L8FH65_MYCSE	trembl_autoup_20171220.fasta	35651.4	0.998	4	4	4	0.000313	0.218	EGTVQALVAQDPGTIGK	R	F	0.864	39.1	59	25.5	25.4	0	1	0	0	2	1683.89	47.9337		147459	288	304	Empty	TRUE
Starved_Msm_Cpa_coIP	wt	BioSample 1b	20180212mz_10508_C_AbCpa (F261440)	Ribose ABC transporter periplasmic binding protein OS=Mycobacterium smegmatis GN=rbsB_1 PE=4 SV=1	A0A0D6H8B5_MYCSM,A0QS72_MYCS2,I7FG09_MYCS2,L8FH65_MYCSE	trembl_autoup_20171220.fasta	35651.4	0.998	4	4	4	0.000313	0.218	SEQVAVVGFDAGPNQIQALR	K	E	0.915	37.7	59.4	19.4	32	0	0	1	0	2	2099.09	58.3769		91985.7	268	287	Empty	TRUE
Starved_Msm_Cpa_coIP	wt	BioSample 1b	20180212mz_10508_C_AbCpa (F261440)	Ribose ABC transporter periplasmic binding protein OS=Mycobacterium smegmatis GN=rbsB_1 PE=4 SV=1	A0A0D6H8B5_MYCSM,A0QS72_MYCS2,I7FG09_MYCS2,L8FH65_MYCSE	trembl_autoup_20171220.fasta	35651.4	0.998	4	4	4	0.000313	0.218	VMVMGLDPGISTTDAR	K	T	0.788	37.1	58.5	25.9	22	0	1	0	0	2	1662.82	55.6046		97656.6	186	201	Empty	TRUE
Starved_Msm_Cpa_coIP	wt	BioSample 1b	20180212mz_10508_C_AbCpa (F261440)	Uncharacterized protein OS=Mycobacterium sp. SWH-M5 GN=EB74_16530 PE=4 SV=1	A0A1Q4SN33_9MYCO	trembl_autoup_20171220.fasta	43316.1	0.513	1	1	2	0.000157	0.0477	EALKPEVTYVDFK	R	V	0.658	33.6	59.1	27.4	21.6	0	0	1	0	2	1538.81	49.3447		232814	284	296	Empty	TRUE
Starved_Msm_Cpa_coIP	wt	BioSample 1b	20180212mz_10508_C_AbCpa (F261440)	Uncharacterized protein OS=Mycobacterium sp. SWH-M5 GN=EB74_16530 PE=4 SV=1	A0A1Q4SN33_9MYCO	trembl_autoup_20171220.fasta	43316.1	0.513	1	1	2	0.000157	0.0477	FYAAQR	R	T	0.108	11.4	55.2	23.6	0	0	1	0	0	2	755.383	30.0473		65831.2	254	259	Empty	FALSE	I7FK81_MYCS2,A0R3D9_MYCS2,A0A1Q4TME3_9MYCO,A0A0D6IY78_MYCSM
Starved_Msm_Cpa_coIP	wt	BioSample 1b	20180212mz_10508_C_AbCpa (F261440)	Methane/Phenol/Toluene Hydroxylase OS=Mycobacterium smegmatis GN=mmoX PE=4 SV=1	A0A0D6HJL5_MYCSM,A0A0K0XD32_MYCGD,A0A1Q4T6M5_9MYCO,A0QTU8_MYCS2,E9RFS9_MYCGD,I7FI00_MYCS2,L8FF57_MYCSE	trembl_autoup_20171220.fasta	62996.6	1	4	4	4	0.000313	0.072	AFANNYAGTIGR	K	Q	0.997	57.3	57.8	24.4	42.5	0	1	0	0	2	1254.62	39.9919		232397	157	168	Empty	TRUE
Starved_Msm_Cpa_coIP	wt	BioSample 1b	20180212mz_10508_C_AbCpa (F261440)	Methane/Phenol/Toluene Hydroxylase OS=Mycobacterium smegmatis GN=mmoX PE=4 SV=1	A0A0D6HJL5_MYCSM,A0A0K0XD32_MYCGD,A0A1Q4T6M5_9MYCO,A0QTU8_MYCS2,E9RFS9_MYCGD,I7FI00_MYCS2,L8FF57_MYCSE	trembl_autoup_20171220.fasta	62996.6	1	4	4	4	0.000313	0.072	FGTDYTFEK	R	A	0.988	53.6	53.4	29	31.1	0	1	0	0	2	1107.5	41.8518		79441.8	29	37	Empty	TRUE
Starved_Msm_Cpa_coIP	wt	BioSample 1b	20180212mz_10508_C_AbCpa (F261440)	Methane/Phenol/Toluene Hydroxylase OS=Mycobacterium smegmatis GN=mmoX PE=4 SV=1	A0A0D6HJL5_MYCSM,A0A0K0XD32_MYCGD,A0A1Q4T6M5_9MYCO,A0QTU8_MYCS2,E9RFS9_MYCGD,I7FI00_MYCS2,L8FF57_MYCSE	trembl_autoup_20171220.fasta	62996.6	1	4	4	4	0.000313	0.072	SYLLPLEK	R	Y	0.188	27.1	58.1	39.8	0	0	1	0	0	2	962.556	53.0403		308746	302	309	Empty	TRUE
Starved_Msm_Cpa_coIP	wt	BioSample 1b	20180212mz_10508_C_AbCpa (F261440)	Methane/Phenol/Toluene Hydroxylase OS=Mycobacterium smegmatis GN=mmoX PE=4 SV=1	A0A0D6HJL5_MYCSM,A0A0K0XD32_MYCGD,A0A1Q4T6M5_9MYCO,A0QTU8_MYCS2,E9RFS9_MYCGD,I7FI00_MYCS2,L8FF57_MYCSE	trembl_autoup_20171220.fasta	62996.6	1	4	4	4	0.000313	0.072	VYGAMDGAIR	R	G	0.506	39.5	57.6	39.4	14.6	0	1	0	0	2	1052.52	37.9147		64979.8	62	71	Empty	TRUE
Starved_Msm_Cpa_coIP	wt	BioSample 1b	20180212mz_10508_C_AbCpa (F261440)	Phosphoserine phosphatase serB2 OS=Mycobacterium smegmatis GN=serB2 PE=4 SV=1	A0A0D6HTL1_MYCSM,A0A1Q4SXG7_9MYCO,A0QRA0_MYCS2,I7FXH2_MYCS2,L8FFD5_MYCSE	trembl_autoup_20171220.fasta	43837.4	0.993	2	2	2	0.000157	0.0654	AVADLGVNIDFIR	R	G	0.928	46.5	59.6	44.1	26	0	1	0	0	2	1402.77	64.8913		41788.9	119	131	Empty	TRUE
Starved_Msm_Cpa_coIP	wt	BioSample 1b	20180212mz_10508_C_AbCpa (F261440)	Phosphoserine phosphatase serB2 OS=Mycobacterium smegmatis GN=serB2 PE=4 SV=1	A0A0D6HTL1_MYCSM,A0A1Q4SXG7_9MYCO,A0QRA0_MYCS2,I7FXH2_MYCS2,L8FFD5_MYCSE	trembl_autoup_20171220.fasta	43837.4	0.993	2	2	2	0.000157	0.0654	GEIEAADALDGVVR	R	R	0.905	56.9	58.2	40.2	0	0	1	0	0	2	1414.72	52.1991		118385	393	406	Empty	TRUE
Starved_Msm_Cpa_coIP	wt	BioSample 1b	20180212mz_10508_C_AbCpa (F261440)	Dihydrolipoyl dehydrogenase OS=Ochrobactrum anthropi GN=BG46_18315 PE=3 SV=1	A0A011UHC3_OCHAN,A0A0E1X2E3_9RHIZ,A0A0F6AQZ6_BRUA1,A0A0H3ANU6_BRUO2,A0A0H3G7Q4_BRUSU,A0A0M1WB72_BRUAO,A0A0Q6NF96_9RHIZ,A0A0Q6RQL6_9RHIZ,A0A0Q7NLK2_9RHIZ,A0A0T1WVT0_9RHIZ,A0A0U5MQL5_9RHIZ,A0A1A9FJE5_9RHIZ,A0A1C7NYD3_9RHIZ,A0A1G4F4J4_9RHIZ,A0A1G5ZWY0_9RHIZ,A0A1J6HSZ0_9RHIZ,A0A1M3MI19_9RHIZ,A0A1M4LAG4_9RHIZ,A0A1P8S1E7_9RHIZ,A0A1V3YKA0_9RHIZ,A0A1Z1ZLI4_BRUML,A0A256GUD7_9RHIZ,A0A256GZZ1_9RHIZ,A0A292DW…	trembl_autoup_20171220.fasta	51748.3	0.995	3	3	3	0.000235	0.0883	AIALGEDQGLVK	K	T	0.945	59.8	58.2	47.1	0	0	1	0	0	2	1213.68	45.6428		638009	408	419	Empty	TRUE
Starved_Msm_Cpa_coIP	wt	BioSample 1b	20180212mz_10508_C_AbCpa (F261440)	Dihydrolipoyl dehydrogenase OS=Ochrobactrum anthropi GN=BG46_18315 PE=3 SV=1	A0A011UHC3_OCHAN,A0A0E1X2E3_9RHIZ,A0A0F6AQZ6_BRUA1,A0A0H3ANU6_BRUO2,A0A0H3G7Q4_BRUSU,A0A0M1WB72_BRUAO,A0A0Q6NF96_9RHIZ,A0A0Q6RQL6_9RHIZ,A0A0Q7NLK2_9RHIZ,A0A0T1WVT0_9RHIZ,A0A0U5MQL5_9RHIZ,A0A1A9FJE5_9RHIZ,A0A1C7NYD3_9RHIZ,A0A1G4F4J4_9RHIZ,A0A1G5ZWY0_9RHIZ,A0A1J6HSZ0_9RHIZ,A0A1M3MI19_9RHIZ,A0A1M4LAG4_9RHIZ,A0A1P8S1E7_9RHIZ,A0A1V3YKA0_9RHIZ,A0A1Z1ZLI4_BRUML,A0A256GUD7_9RHIZ,A0A256GZZ1_9RHIZ,A0A292DW…	trembl_autoup_20171220.fasta	51748.3	0.995	3	3	3	0.000235	0.0883	ESVLDAYGR	K	V	0.88	52.5	57.3	49.9	12.4	0	1	0	0	2	1009.49	39.2523		344406	475	483	Empty	TRUE
Starved_Msm_Cpa_coIP	wt	BioSample 1b	20180212mz_10508_C_AbCpa (F261440)	Dihydrolipoyl dehydrogenase OS=Ochrobactrum anthropi GN=BG46_18315 PE=3 SV=1	A0A011UHC3_OCHAN,A0A0E1X2E3_9RHIZ,A0A0F6AQZ6_BRUA1,A0A0H3ANU6_BRUO2,A0A0H3G7Q4_BRUSU,A0A0M1WB72_BRUAO,A0A0Q6NF96_9RHIZ,A0A0Q6RQL6_9RHIZ,A0A0Q7NLK2_9RHIZ,A0A0T1WVT0_9RHIZ,A0A0U5MQL5_9RHIZ,A0A1A9FJE5_9RHIZ,A0A1C7NYD3_9RHIZ,A0A1G4F4J4_9RHIZ,A0A1G5ZWY0_9RHIZ,A0A1J6HSZ0_9RHIZ,A0A1M3MI19_9RHIZ,A0A1M4LAG4_9RHIZ,A0A1P8S1E7_9RHIZ,A0A1V3YKA0_9RHIZ,A0A1Z1ZLI4_BRUML,A0A256GUD7_9RHIZ,A0A256GZZ1_9RHIZ,A0A292DW…	trembl_autoup_20171220.fasta	51748.3	0.995	3	3	3	0.000235	0.0883	MISAVGVQGNIENLGLEALGVK	R	T	0.205	8.91	58.7	16.6	0	0	0	1	0	2	2228.2	72.2486		80316.3	287	308	Empty	TRUE
[truncated: 2,660 more rows]
